# Supplementary material for: Deciphering the genetic landscape of obesity: a data-driven approach to identifying plausible causal genes and therapeutic targets
Source: J Hum Genet. 2023 Aug 24;68(12):823–33. doi: 10.1038/s10038-023-01189-3 (PMC10678330; doi:10.1038/s10038-023-01189-3)
Supplement: Supplementary file 2 — Supplementary Table 1 [file 10038_2023_1189_MOESM2_ESM.xlsx]

## Sheet: Supp. Table 1
snpID	chr	location	annotation	locus	snps	regulomeDB score	eQTL-gene
rs79755274	1	1678911	regulatory_region_variant	Locus1	LD SNPs	5	.
rs4648620	1	1680036	intergenic_variant	Locus1	LD SNPs	5	.
rs1014988	1	1680219	intergenic_variant	Locus1	LD SNPs	4	.
rs1062090	1	1683900	3_prime_UTR_variant	Locus1	LD SNPs	4	.
rs7796	1	1684169	3_prime_UTR_variant	Locus1	LD SNPs	2b	.
rs2072926	1	1684758	intron_variant	Locus1	LD SNPs	2b	.
rs2072927	1	1684800	intron_variant	Locus1	LD SNPs	2b	.
rs139385870	1	1685922	intron_variant	Locus1	LD SNPs	.	.
rs2076328	1	1687482	non_coding_transcript_exon_variant	Locus1	LD SNPs	4	.
rs2235538	1	1690793	intron_variant	Locus1	LD SNPs	4	.
rs35672141	1	1691050	intron_variant	Locus1	LD SNPs	4	.
rs17162854	1	1693726	intron_variant	Locus1	LD SNPs	5	.
rs34166899	1	1696326	intron_variant	Locus1	LD SNPs	5	.
rs66701417	1	1698092	intron_variant	Locus1	LD SNPs	4	.
rs12040325	1	1702436	intron_variant	Locus1	LD SNPs	4	.
rs7529918	1	1703303	intron_variant	Locus1	LD SNPs	5	.
rs12038111	1	1703849	intron_variant	Locus1	LD SNPs	5	.
rs12038134	1	1703865	intron_variant	Locus1	LD SNPs	5	.
rs72634845	1	1704899	intron_variant	Locus1	LD SNPs	5	.
rs72634846	1	1704915	intron_variant	Locus1	LD SNPs	5	.
rs12040826	1	1705287	intron_variant	Locus1	LD SNPs	4	.
rs201919403	1	1707900	.	Locus1	LD SNPs	.	.
rs12044597	1	1708801	intron_variant	Locus1	Significant SNPs	4	.
rs2272908	1	1721479	intron_variant	Locus1	LD SNPs	4	.
rs3737628	1	1722932	intron_variant	Locus1	LD SNPs	5	.
rs9660180	1	1723031	intron_variant	Locus1	LD SNPs	3a	.
rs34645159	1	1724366	intron_variant	Locus1	LD SNPs	7	.
rs12034740	1	1728969	intron_variant	Locus1	LD SNPs	5	.
rs7546498	1	1740255	intron_variant	Locus1	LD SNPs	5	.
rs2180311	1	1748734	intron_variant	Locus1	LD SNPs	5	.
rs6664664	1	1751264	intron_variant	Locus1	LD SNPs	5	.
rs9786942	1	1759213	intron_variant	Locus1	LD SNPs	5	.
rs34849348	1	1762757	intron_variant	Locus1	LD SNPs	5	.
rs61422524	1	1767565	intron_variant	Locus1	LD SNPs	3a	.
rs10907191	1	1774820	intron_variant	Locus1	LD SNPs	5	.
rs6687065	1	1778469	intron_variant	Locus1	LD SNPs	4	.
rs915292	1	1792157	intron_variant	Locus1	LD SNPs	2c	.
rs9660106	1	1797947	intron_variant	Locus1	LD SNPs	7	.
rs12567685	1	1806647	intron_variant	Locus1	LD SNPs	3a	.
rs4648729	1	1808769	intron_variant	Locus1	LD SNPs	6	.
rs35386522	1	1811006	intron_variant	Locus1	LD SNPs	7	.
rs12729990	1	1812035	intron_variant	Locus1	LD SNPs	2b	.
rs6603802	1	1812521	intron_variant	Locus1	LD SNPs	4	.
rs6603803	1	1812688	intron_variant	Locus1	LD SNPs	4	.
rs6688470	1	1818239	intron_variant	Locus1	LD SNPs	5	.
rs34135959	1	1823094	non_coding_transcript_exon_variant	Locus1	LD SNPs	.	.
rs7542410	1	1831012	TF_binding_site_variant	Locus1	LD SNPs	2a	.
rs4648730	1	1832701	intergenic_variant	Locus1	LD SNPs	3a	.
rs7548509	1	1832825	regulatory_region_variant	Locus1	LD SNPs	2b	.
rs9662595	1	1833878	intergenic_variant	Locus1	LD SNPs	7	.
rs112283380	1	1833920	intergenic_variant	Locus1	LD SNPs	7	.
rs2803290	1	1837025	intergenic_variant	Locus1	LD SNPs	5	.
rs2474460	1	1844046	intergenic_variant	Locus1	LD SNPs	5	.
rs7535528	1	2444414	missense_variant	Locus2	Significant SNPs	4	.
rs2294531	1	6711976	intron_variant	Locus3	LD SNPs	5	.
rs2235564	1	6713114	intron_variant	Locus3	LD SNPs	4	.
rs6577584	1	6715390	intron_variant	Locus3	Significant SNPs	5	.
rs6577585	1	6715440	intron_variant	Locus3	LD SNPs	5	.
rs7551708	1	6715901	intron_variant	Locus3	LD SNPs	5	.
rs6698073	1	6717672	intron_variant	Locus3	LD SNPs	7	.
rs6577586	1	6719008	intron_variant	Locus3	LD SNPs	4	.
rs6577587	1	6719637	intron_variant	Locus3	LD SNPs	5	.
rs7519427	1	6719883	intron_variant	Locus3	LD SNPs	5	.
rs7514505	1	6719976	intron_variant	Locus3	LD SNPs	6	.
rs34958829	1	6720570	intron_variant	Locus3	LD SNPs	.	.
rs2281190	1	6720990	intron_variant	Locus3	LD SNPs	5	.
rs35126600	1	6721586	intron_variant	Locus3	LD SNPs	.	.
rs56212715	1	6722195	intron_variant	Locus3	LD SNPs	5	.
rs2281189	1	6722559	intron_variant	Locus3	LD SNPs	3a	.
rs6671667	1	6722852	intron_variant	Locus3	LD SNPs	5	.
rs6659873	1	6723806	intron_variant	Locus3	LD SNPs	5	.
rs2235563	1	6724105	intron_variant	Locus3	LD SNPs	3a	.
rs2039363	1	6724249	intron_variant	Locus3	LD SNPs	4	.
rs2039364	1	6724457	intron_variant	Locus3	LD SNPs	5	.
rs35005772	1	6733081	intron_variant	Locus3	LD SNPs	4	.
rs277680	1	6784464	regulatory_region_variant	Locus3	LD SNPs	4	.
rs7547411	1	8638145	intron_variant	Locus4	LD SNPs	5	.
rs11121202	1	8639357	intron_variant	Locus4	LD SNPs	5	.
rs1061039	1	8642588	intron_variant	Locus4	LD SNPs	5	.
rs6663123	1	8642931	intron_variant	Locus4	LD SNPs	5	.
rs7537982	1	8644007	intron_variant	Locus4	LD SNPs	5	.
rs1934138	1	8645816	intron_variant	Locus4	LD SNPs	5	.
rs6670508	1	8647917	intron_variant	Locus4	LD SNPs	4	.
rs7526171	1	8650185	intron_variant	Locus4	LD SNPs	6	.
rs6675443	1	8651582	intron_variant	Locus4	LD SNPs	5	.
rs6664111	1	8653484	intron_variant	Locus4	LD SNPs	5	.
rs922366	1	8653733	intron_variant	Locus4	LD SNPs	4	.
rs11121204	1	8654305	intron_variant	Locus4	LD SNPs	6	.
rs1809332	1	8656434	intron_variant	Locus4	LD SNPs	3a	.
rs11121205	1	8658085	intron_variant	Locus4	LD SNPs	3a	.
rs6666191	1	8658442	intron_variant	Locus4	LD SNPs	4	.
rs6681362	1	8658527	intron_variant	Locus4	LD SNPs	4	.
rs1318218	1	8658712	intron_variant	Locus4	LD SNPs	4	.
rs2100888	1	8659282	intron_variant	Locus4	LD SNPs	5	.
rs4480384	1	8659714	intron_variant	Locus4	LD SNPs	4	.
rs12136766	1	8663821	intron_variant	Locus4	LD SNPs	3a	.
rs6701331	1	8670206	intron_variant	Locus4	LD SNPs	5	.
rs7532459	1	8677773	intron_variant	Locus4	LD SNPs	6	.
rs7544052	1	8677774	intron_variant	Locus4	LD SNPs	6	.
rs1953827	1	8679848	intron_variant	Locus4	LD SNPs	5	.
rs7513420	1	8681044	intron_variant	Locus4	LD SNPs	4	.
rs11121209	1	8686862	intron_variant	Locus4	LD SNPs	4	.
rs1381928	1	8690933	intron_variant	Locus4	LD SNPs	5	.
rs6674832	1	8691879	intron_variant	Locus4	LD SNPs	5	.
rs10779704	1	8693537	intron_variant	Locus4	LD SNPs	5	.
rs1463052	1	8701231	intron_variant	Locus4	LD SNPs	4	.
rs2401138	1	8704059	intron_variant	Locus4	LD SNPs	3a	.
rs1463053	1	8705037	intron_variant	Locus4	LD SNPs	2b	.
rs6692693	1	8707116	intron_variant	Locus4	LD SNPs	5	.
rs11121210	1	8708529	intron_variant	Locus4	LD SNPs	3a	.
rs35561280	1	8710955	intron_variant	Locus4	LD SNPs	.	.
rs6577514	1	8712743	intron_variant	Locus4	LD SNPs	4	.
rs6577515	1	8714202	intron_variant	Locus4	LD SNPs	4	.
rs6577516	1	8714342	intron_variant	Locus4	LD SNPs	4	.
rs3737670	1	8716543	intron_variant	Locus4	LD SNPs	6	.
rs34709446	1	8721143	.	Locus4	LD SNPs	.	.
rs10864360	1	8724522	intron_variant	Locus4	LD SNPs	5	.
rs11121212	1	8725993	intron_variant	Locus4	LD SNPs	4	.
rs10864361	1	8726721	intron_variant	Locus4	LD SNPs	4	.
rs4908505	1	8728864	intron_variant	Locus4	LD SNPs	2c	.
rs4908506	1	8728978	intron_variant	Locus4	LD SNPs	4	.
rs6695867	1	8730779	intron_variant	Locus4	LD SNPs	2b	.
rs10864362	1	8732454	intron_variant	Locus4	LD SNPs	7	.
rs11121215	1	8733128	intron_variant	Locus4	LD SNPs	5	.
rs6577517	1	8735664	intron_variant	Locus4	LD SNPs	5	.
rs2045820	1	8738135	intron_variant	Locus4	LD SNPs	4	.
rs4908507	1	8738937	intron_variant	Locus4	LD SNPs	4	.
rs11121216	1	8738944	intron_variant	Locus4	LD SNPs	3a	.
rs7556169	1	8741401	intron_variant	Locus4	Significant SNPs	2b	.
rs6693009	1	8743710	intron_variant	Locus4	LD SNPs	5	.
rs4845854	1	11261929	intron_variant	Locus5	LD SNPs	5	.
rs12120734	1	11262020	intron_variant	Locus5	LD SNPs	4	.
rs4845855	1	11262310	intron_variant	Locus5	LD SNPs	7	.
rs70977552	1	11262973	intron_variant	Locus5	LD SNPs	.	.
rs34085316	1	11264034	intron_variant	Locus5	LD SNPs	.	.
rs2300095	1	11265717	intron_variant	Locus5	LD SNPs	5	.
rs2253213	1	11265785	intron_variant	Locus5	LD SNPs	6	.
rs2300094	1	11266044	intron_variant	Locus5	LD SNPs	5	.
rs2300093	1	11266392	intron_variant	Locus5	LD SNPs	5	.
rs2300092	1	11266464	intron_variant	Locus5	LD SNPs	4	.
rs2300091	1	11266711	intron_variant	Locus5	LD SNPs	5	.
rs11121698	1	11267283	intron_variant	Locus5	LD SNPs	4	.
rs1010447	1	11269796	intron_variant	Locus5	LD SNPs	5	.
rs2016559	1	11269917	intron_variant	Locus5	LD SNPs	5	.
rs2335398	1	11270171	intron_variant	Locus5	LD SNPs	5	.
rs4845982	1	11271576	intron_variant	Locus5	LD SNPs	5	.
rs742824	1	11274022	intron_variant	Locus5	LD SNPs	7	.
rs4845856	1	11274547	intron_variant	Locus5	LD SNPs	7	.
rs2746637	1	11275588	intron_variant	Locus5	LD SNPs	5	.
rs2746638	1	11278125	intron_variant	Locus5	LD SNPs	5	.
rs7526649	1	11278163	intron_variant	Locus5	LD SNPs	5	.
rs7540890	1	11278289	intron_variant	Locus5	LD SNPs	7	.
rs7549109	1	11278813	intron_variant	Locus5	LD SNPs	7	.
rs12031403	1	11280103	intron_variant	Locus5	LD SNPs	5	.
rs34702024	1	11283387	intron_variant	Locus5	LD SNPs	.	.
rs370237525	1	11283390	intron_variant	Locus5	LD SNPs	.	.
rs7543400	1	11283964	intron_variant	Locus5	LD SNPs	7	.
rs12730522	1	11284091	intron_variant	Locus5	LD SNPs	7	.
rs10779751	1	11284336	intron_variant	Locus5	Significant SNPs	5	.
rs201304113	1	11285480	intron_variant	Locus5	LD SNPs	.	.
rs4845984	1	11285574	intron_variant	Locus5	LD SNPs	7	.
rs4845857	1	11285680	intron_variant	Locus5	LD SNPs	5	.
rs12124983	1	11286178	intron_variant	Locus5	LD SNPs	5	.
rs12029823	1	11286745	intron_variant	Locus5	LD SNPs	5	.
rs12032364	1	11286872	intron_variant	Locus5	LD SNPs	6	.
rs12739368	1	11288247	intron_variant	Locus5	LD SNPs	4	.
rs12752896	1	11288348	intron_variant	Locus5	LD SNPs	3a	.
rs4845985	1	11288618	intron_variant	Locus5	LD SNPs	5	.
rs4845986	1	11288633	intron_variant	Locus5	LD SNPs	5	.
rs1064261	1	11288758	missense_variant	Locus5	LD SNPs	5	.
rs2076655	1	11289161	intron_variant	Locus5	LD SNPs	4	.
rs35067541	1	11290179	intron_variant	Locus5	LD SNPs	.	.
rs2300089	1	11290341	intron_variant	Locus5	LD SNPs	6	.
rs10864495	1	11292666	intron_variant	Locus5	LD SNPs	4	.
rs2024625	1	11292753	intron_variant	Locus5	LD SNPs	5	.
rs2746639	1	11292881	intron_variant	Locus5	LD SNPs	6	.
rs2746640	1	11292952	intron_variant	Locus5	LD SNPs	5	.
rs11121702	1	11293147	non_coding_transcript_exon_variant	Locus5	LD SNPs	6	.
rs7541998	1	11293200	intron_variant	Locus5	LD SNPs	5	.
rs11121703	1	11293792	intron_variant	Locus5	LD SNPs	5	.
rs11121704	1	11293959	intron_variant	Locus5	LD SNPs	7	.
rs718206	1	11294474	intron_variant	Locus5	LD SNPs	6	.
rs1883964	1	11294942	intron_variant	Locus5	LD SNPs	5	.
rs1212929	1	11295868	intron_variant	Locus5	LD SNPs	6	.
rs7524202	1	11297762	intron_variant	Locus5	LD SNPs	6	.
rs2024627	1	11298790	intron_variant	Locus5	LD SNPs	7	.
rs7544489	1	11299511	intron_variant	Locus5	LD SNPs	5	.
rs6661859	1	11301063	intron_variant	Locus5	LD SNPs	5	.
rs6697896	1	11301196	intron_variant	Locus5	LD SNPs	7	.
rs1135172	1	11301714	synonymous_variant	Locus5	LD SNPs	4	.
rs11121706	1	11302065	intron_variant	Locus5	LD SNPs	4	.
rs12036364	1	11304242	intron_variant	Locus5	LD SNPs	7	.
rs6683420	1	11304306	intron_variant	Locus5	LD SNPs	5	.
rs6672513	1	11304583	intron_variant	Locus5	LD SNPs	7	.
rs4845858	1	11304720	intron_variant	Locus5	LD SNPs	7	.
rs4845859	1	11304873	intron_variant	Locus5	LD SNPs	6	.
rs6686835	1	11305316	intron_variant	Locus5	LD SNPs	3a	.
rs1205592	1	11305663	intron_variant	Locus5	LD SNPs	2b	.
rs4845987	1	11306279	intron_variant	Locus5	LD SNPs	3a	.
rs35477451	1	11306662	intron_variant	Locus5	LD SNPs	.	.
rs6679878	1	11306882	intron_variant	Locus5	LD SNPs	4	.
rs11121708	1	11307253	intron_variant	Locus5	LD SNPs	5	.
rs6670821	1	11308762	intron_variant	Locus5	LD SNPs	7	.
rs140938560	1	11309985	.	Locus5	LD SNPs	.	.
rs1264284120	1	11310284	intron_variant	Locus5	LD SNPs	.	.
rs35962507	1	11310676	intron_variant	Locus5	LD SNPs	.	.
rs35501739	1	11311218	intron_variant	Locus5	LD SNPs	.	.
rs11121710	1	11313244	intron_variant	Locus5	LD SNPs	3a	.
rs5772446	1	11314658	intron_variant	Locus5	LD SNPs	.	.
rs10864496	1	11315706	intron_variant	Locus5	LD SNPs	5	.
rs2092642	1	11317320	intron_variant	Locus5	LD SNPs	5	.
rs11121711	1	11317661	intron_variant	Locus5	LD SNPs	5	.
rs7554251	1	11317932	intron_variant	Locus5	LD SNPs	5	.
rs7517041	1	11317977	intron_variant	Locus5	LD SNPs	5	.
rs7525957	1	11318236	intron_variant	Locus5	LD SNPs	5	.
rs2076657	1	11318763	intron_variant	Locus5	LD SNPs	5	.
rs4845988	1	11319587	intron_variant	Locus5	LD SNPs	5	.
rs11121712	1	11320329	intron_variant	Locus5	LD SNPs	4	.
rs11121713	1	11320350	intron_variant	Locus5	LD SNPs	5	.
rs35365679	1	11320777	intron_variant	Locus5	LD SNPs	.	.
rs1883965	1	11322156	intron_variant	Locus5	LD SNPs	4	.
rs2295079	1	11322565	regulatory_region_variant	Locus5	LD SNPs	2b	.
rs2295080	1	11322628	regulatory_region_variant	Locus5	LD SNPs	4	.
rs7542591	1	11323901	intergenic_variant	Locus5	LD SNPs	6	.
rs4845860	1	11324193	intergenic_variant	Locus5	LD SNPs	6	.
rs112536793	1	15916897	intron_variant	Locus6	LD SNPs	6	.
rs146601819	1	15918072	intron_variant	Locus6	LD SNPs	5	.
rs74486737	1	15919102	intron_variant	Locus6	LD SNPs	4	.
rs72645858	1	15919310	intron_variant	Locus6	LD SNPs	6	.
rs75351029	1	15920247	intron_variant	Locus6	LD SNPs	6	.
rs74986031	1	15920296	intron_variant	Locus6	LD SNPs	6	.
rs112482239	1	15922137	intron_variant	Locus6	LD SNPs	4	.
rs80089113	1	15922699	intron_variant	Locus6	LD SNPs	5	.
rs113567318	1	15923480	intron_variant	Locus6	LD SNPs	.	.
rs142375541	1	15923727	intron_variant	Locus6	LD SNPs	.	.
rs6693189	1	15925487	intron_variant	Locus6	LD SNPs	5	.
rs138073130	1	15926508	intron_variant	Locus6	LD SNPs	.	.
rs75694476	1	15928605	intron_variant	Locus6	LD SNPs	4	.
rs72645901	1	15932016	intergenic_variant	Locus6	LD SNPs	5	.
rs72645902	1	15932043	intergenic_variant	Locus6	LD SNPs	4	.
rs72647104	1	15935235	intergenic_variant	Locus6	LD SNPs	5	.
rs72647106	1	15936086	intergenic_variant	Locus6	LD SNPs	5	.
rs911239	1	15937102	intergenic_variant	Locus6	LD SNPs	4	.
rs6674760	1	15939771	intergenic_variant	Locus6	LD SNPs	4	.
rs6702435	1	15940005	intergenic_variant	Locus6	LD SNPs	5	.
rs75354298	1	15944384	intron_variant	Locus6	LD SNPs	3a	.
rs72647113	1	15945140	intron_variant	Locus6	LD SNPs	1f	.
rs75958497	1	15948073	intron_variant	Locus6	LD SNPs	5	.
rs6429763	1	15951022	intron_variant	Locus6	LD SNPs	4	.
rs6429764	1	15951041	intron_variant	Locus6	LD SNPs	4	.
rs6697813	1	15951743	intron_variant	Locus6	LD SNPs	3a	.
rs7535836	1	15955388	intron_variant	Locus6	LD SNPs	5	.
rs7535934	1	15955515	intron_variant	Locus6	LD SNPs	5	.
rs113384666	1	15955927	intron_variant	Locus6	LD SNPs	6	.
rs72647119	1	15956610	intron_variant	Locus6	LD SNPs	7	.
rs144997572	1	15957691	intron_variant	Locus6	LD SNPs	.	.
rs72647126	1	15963273	intron_variant	Locus6	LD SNPs	5	.
rs17448682	1	15966713	intron_variant	Locus6	Significant SNPs	4	.
rs6659252	1	15967908	intron_variant	Locus6	LD SNPs	6	.
rs111595852	1	15971123	intron_variant	Locus6	LD SNPs	5	.
rs72647134	1	15971980	intron_variant	Locus6	LD SNPs	6	.
rs6662685	1	15974814	intron_variant	Locus6	LD SNPs	1f	SLC25A34
rs76141545	1	15978869	intron_variant	Locus6	LD SNPs	3a	.
rs146785298	1	15979771	intron_variant	Locus6	LD SNPs	.	.
rs1419898073	1	15981949	intron_variant	Locus6	LD SNPs	.	.
rs941686	1	15983301	non_coding_transcript_exon_variant	Locus6	LD SNPs	1d	SLC25A34
rs55913949	1	15991645	3_prime_UTR_variant	Locus6	LD SNPs	5	.
rs11260765	1	16808225	intron_variant	Locus7	LD SNPs	3a	.
rs9439631	1	16808350	intron_variant	Locus7	LD SNPs	5	.
rs281825	1	16810272	intron_variant	Locus7	LD SNPs	5	.
rs698868	1	16814451	intron_variant	Locus7	LD SNPs	5	.
rs279789	1	16816834	intron_variant	Locus7	LD SNPs	5	.
rs157248	1	16817677	splice_region_variant	Locus7	LD SNPs	2b	.
rs157249	1	16820268	intron_variant	Locus7	LD SNPs	4	.
rs1746726	1	16822537	intron_variant	Locus7	LD SNPs	5	.
rs698869	1	16824381	intron_variant	Locus7	LD SNPs	3a	.
rs696098	1	16828367	regulatory_region_variant	Locus7	LD SNPs	4	.
rs696605	1	16828502	intergenic_variant	Locus7	LD SNPs	2b	.
rs696606	1	16828640	.	Locus7	Significant SNPs	5	.
rs9439632	1	16830833	intergenic_variant	Locus7	LD SNPs	6	.
rs59516057	1	16841471	.	Locus7	LD SNPs	.	.
rs156911	1	16845540	intergenic_variant	Locus7	LD SNPs	4	.
rs3067674	1	16846498	intergenic_variant	Locus7	LD SNPs	.	.
rs277461	1	16847470	intron_variant	Locus7	LD SNPs	4	.
rs156914	1	16848652	intergenic_variant	Locus7	LD SNPs	5	.
rs78886584	1	16859325	TF_binding_site_variant	Locus7	LD SNPs	2c	.
rs156876	1	16861108	non_coding_transcript_exon_variant	Locus7	LD SNPs	4	.
rs75777579	1	16864087	.	Locus7	LD SNPs	.	.
rs147443431	1	16866033	.	Locus7	LD SNPs	.	.
rs761423	1	17301672	intron_variant	Locus7	Significant SNPs	4	.
rs4339892	1	19391564	intergenic_variant	Locus8	LD SNPs	5	.
rs4912041	1	19392706	regulatory_region_variant	Locus8	LD SNPs	4	.
rs10799666	1	19393387	regulatory_region_variant	Locus8	LD SNPs	4	.
rs12727435	1	19394737	regulatory_region_variant	Locus8	LD SNPs	4	.
rs942183	1	19399623	non_coding_transcript_exon_variant	Locus8	LD SNPs	2b	.
rs1886025	1	19401814	non_coding_transcript_exon_variant	Locus8	LD SNPs	4	.
rs10158468	1	19402390	intron_variant	Locus8	LD SNPs	5	.
rs2146867	1	19404071	intron_variant	Locus8	LD SNPs	6	.
rs1043905	1	19411129	missense_variant	Locus8	LD SNPs	5	.
rs2274008	1	19413420	intron_variant	Locus8	LD SNPs	5	.
rs34082937	1	19417591	intron_variant	Locus8	LD SNPs	.	.
rs1106839	1	19420392	intron_variant	Locus8	LD SNPs	7	.
rs2274006	1	19421856	intron_variant	Locus8	LD SNPs	3a	.
rs6702423	1	19424477	intron_variant	Locus8	LD SNPs	6	.
rs6695771	1	19424960	intron_variant	Locus8	LD SNPs	6	.
rs942181	1	19425559	intron_variant	Locus8	LD SNPs	4	.
rs2236377	1	19426199	intron_variant	Locus8	LD SNPs	5	.
rs7515874	1	19430008	intron_variant	Locus8	LD SNPs	4	.
rs6426677	1	19433449	synonymous_variant	Locus8	LD SNPs	4	.
rs4912048	1	19435432	intron_variant	Locus8	LD SNPs	5	.
rs9661719	1	19440107	3_prime_UTR_variant	Locus8	LD SNPs	4	.
rs2274003	1	19441212	intron_variant	Locus8	LD SNPs	4	.
rs4911974	1	19442508	intron_variant	Locus8	LD SNPs	5	.
rs2296104	1	19446388	intron_variant	Locus8	LD SNPs	5	.
rs6426678	1	19447498	intron_variant	Locus8	LD SNPs	5	.
rs7535738	1	19448608	intron_variant	Locus8	LD SNPs	3a	.
rs942179	1	19448814	intron_variant	Locus8	LD SNPs	4	.
rs6660578	1	19456406	intron_variant	Locus8	LD SNPs	5	.
rs6668423	1	19456427	intron_variant	Locus8	LD SNPs	5	.
rs7547104	1	19457257	intron_variant	Locus8	LD SNPs	5	.
rs4066013	1	19460635	intron_variant	Locus8	LD SNPs	4	.
rs6426714	1	19461601	intron_variant	Locus8	LD SNPs	5	.
rs6426715	1	19463611	intron_variant	Locus8	LD SNPs	5	.
rs2274001	1	19464773	intron_variant	Locus8	LD SNPs	4	.
rs2296109	1	19470749	intron_variant	Locus8	LD SNPs	3a	.
rs946419	1	19486839	intron_variant	Locus8	LD SNPs	5	.
rs1999967	1	19488839	intron_variant	Locus8	LD SNPs	3a	.
rs3748757	1	19491857	intron_variant	Locus8	LD SNPs	3a	.
rs4325153	1	19492876	intron_variant	Locus8	LD SNPs	4	.
rs11365192	1	19497713	intron_variant	Locus8	LD SNPs	.	.
rs10917059	1	19498092	intron_variant	Locus8	LD SNPs	6	.
rs10917061	1	19499120	intron_variant	Locus8	LD SNPs	5	.
rs951908	1	19499835	intron_variant	Locus8	LD SNPs	7	.
rs6694521	1	19500729	intron_variant	Locus8	LD SNPs	5	.
rs1970370	1	19506744	intron_variant	Locus8	LD SNPs	5	.
rs7519084	1	19507999	intron_variant	Locus8	LD SNPs	5	.
rs7522916	1	19509523	intron_variant	Locus8	LD SNPs	5	.
rs3762396	1	19510394	intron_variant	Locus8	Significant SNPs	7	.
rs7536137	1	19511064	intron_variant	Locus8	LD SNPs	6	.
rs4911978	1	19519546	intron_variant	Locus8	LD SNPs	2b	.
rs841374	1	19525585	intron_variant	Locus8	LD SNPs	3a	.
rs7518238	1	19530741	intron_variant	Locus8	LD SNPs	5	.
rs10917189	1	19535134	intron_variant	Locus8	LD SNPs	4	.
rs10917190	1	19535144	intron_variant	Locus8	LD SNPs	3a	.
rs309515	1	23294121	intergenic_variant	Locus9	LD SNPs	5	.
rs637168	1	23294671	intergenic_variant	Locus9	LD SNPs	5	.
rs55838844	1	23298633	.	Locus9	LD SNPs	.	.
rs309535	1	23299220	intergenic_variant	Locus9	LD SNPs	3a	.
rs6692248	1	23299407	regulatory_region_variant	Locus9	LD SNPs	4	.
rs6700863	1	23299555	regulatory_region_variant	Locus9	LD SNPs	4	.
rs6689953	1	23299732	regulatory_region_variant	Locus9	LD SNPs	4	.
rs6692586	1	23299906	intergenic_variant	Locus9	LD SNPs	4	.
rs4654831	1	23300265	intergenic_variant	Locus9	LD SNPs	4	.
rs4654832	1	23300555	intergenic_variant	Locus9	LD SNPs	4	.
rs630951	1	23301512	intergenic_variant	Locus9	LD SNPs	5	.
rs3845520	1	23301943	intergenic_variant	Locus9	LD SNPs	4	.
rs3843300	1	23302056	intergenic_variant	Locus9	LD SNPs	4	.
rs6699918	1	23302403	intergenic_variant	Locus9	LD SNPs	2b	.
rs6687607	1	23302489	intergenic_variant	Locus9	LD SNPs	4	.
rs7544129	1	23303504	regulatory_region_variant	Locus9	LD SNPs	4	.
rs10399816	1	23305454	intergenic_variant	Locus9	LD SNPs	7	.
rs7517023	1	23305636	intergenic_variant	Locus9	LD SNPs	7	.
rs10753548	1	23305639	intergenic_variant	Locus9	LD SNPs	7	.
rs11579668	1	23306374	regulatory_region_variant	Locus9	LD SNPs	5	.
rs10429877	1	23308554	intergenic_variant	Locus9	LD SNPs	3a	.
rs10429878	1	23308590	intergenic_variant	Locus9	LD SNPs	4	.
rs1516525	1	23308784	intergenic_variant	Locus9	LD SNPs	4	.
rs1516524	1	23308981	intergenic_variant	Locus9	LD SNPs	5	.
rs66975305	1	23309837	intergenic_variant	Locus9	LD SNPs	.	.
rs2092592	1	23309980	intergenic_variant	Locus9	LD SNPs	5	.
rs2092593	1	23310249	intergenic_variant	Locus9	LD SNPs	5	.
rs651448	1	23310961	intergenic_variant	Locus9	LD SNPs	5	.
rs665259	1	23311802	intergenic_variant	Locus9	LD SNPs	5	.
rs4655140	1	23311816	intergenic_variant	Locus9	LD SNPs	5	.
rs4655141	1	23312025	intergenic_variant	Locus9	LD SNPs	4	.
rs10799778	1	23313353	intergenic_variant	Locus9	LD SNPs	3a	.
rs10799780	1	23313598	intergenic_variant	Locus9	LD SNPs	3a	.
rs10799782	1	23313923	intergenic_variant	Locus9	LD SNPs	3a	.
rs6664748	1	23314834	intergenic_variant	Locus9	LD SNPs	5	.
rs637163	1	23315131	intergenic_variant	Locus9	LD SNPs	5	.
rs6426780	1	23315180	intergenic_variant	Locus9	LD SNPs	5	.
rs479307	1	23316297	intergenic_variant	Locus9	LD SNPs	5	.
rs680357	1	23321966	intergenic_variant	Locus9	LD SNPs	6	.
rs510844	1	23326903	intergenic_variant	Locus9	LD SNPs	3a	.
rs491139	1	23330497	intergenic_variant	Locus9	LD SNPs	3a	.
rs10799785	1	23331614	intergenic_variant	Locus9	LD SNPs	3a	.
rs112466507	1	23331618	intergenic_variant	Locus9	LD SNPs	.	.
rs12081309	1	23331625	intergenic_variant	Locus9	LD SNPs	3a	.
rs674136	1	23332150	intergenic_variant	Locus9	LD SNPs	7	.
rs587626	1	23332460	intergenic_variant	Locus9	LD SNPs	3a	.
rs603856	1	23333765	intergenic_variant	Locus9	LD SNPs	5	.
rs3972269	1	23334280	.	Locus9	LD SNPs	.	.
rs1097327	1	23334339	intergenic_variant	Locus9	LD SNPs	6	.
rs598785	1	23334785	intergenic_variant	Locus9	LD SNPs	5	.
rs610346	1	23335083	intergenic_variant	Locus9	LD SNPs	5	.
rs11290997	1	23336202	intergenic_variant	Locus9	LD SNPs	.	.
rs562933	1	23337075	intergenic_variant	Locus9	LD SNPs	4	.
rs522802	1	23338984	intron_variant	Locus9	LD SNPs	5	.
rs6675101	1	23341519	intron_variant	Locus9	LD SNPs	7	.
rs12402485	1	23341821	intron_variant	Locus9	LD SNPs	7	.
rs681648	1	23342362	regulatory_region_variant	Locus9	LD SNPs	5	.
rs6658132	1	23343256	intergenic_variant	Locus9	LD SNPs	5	.
rs647551	1	23349128	intron_variant	Locus9	LD SNPs	6	.
rs201850206	1	23353906	intron_variant	Locus9	LD SNPs	.	.
rs10917345	1	23359600	intron_variant	Locus9	LD SNPs	4	.
rs10799789	1	23360265	intron_variant	Locus9	LD SNPs	4	.
rs5773033	1	23362938	intron_variant	Locus9	LD SNPs	.	.
rs671357	1	23363044	intron_variant	Locus9	LD SNPs	4	.
rs686663	1	23365184	intron_variant	Locus9	LD SNPs	4	.
rs10737471	1	23368462	intron_variant	Locus9	LD SNPs	3a	.
rs616501	1	23369508	intron_variant	Locus9	LD SNPs	7	.
rs587168	1	23371608	intron_variant	Locus9	LD SNPs	5	.
rs649648	1	23374951	intron_variant	Locus9	LD SNPs	5	.
rs10753552	1	23375108	intron_variant	Locus9	LD SNPs	7	.
rs559431	1	23378627	intron_variant	Locus9	LD SNPs	5	.
rs579785	1	23380198	intron_variant	Locus9	LD SNPs	7	.
rs11380187	1	23381796	non_coding_transcript_exon_variant	Locus9	LD SNPs	.	.
rs763310	1	23382729	intron_variant	Locus9	LD SNPs	5	.
rs11806664	1	23383704	intron_variant	Locus9	LD SNPs	6	.
rs2869044	1	23384537	intron_variant	Locus9	LD SNPs	7	.
rs1984978	1	23384756	intron_variant	Locus9	LD SNPs	6	.
rs2007023	1	23384836	intron_variant	Locus9	LD SNPs	7	.
rs10753553	1	23390299	intron_variant	Locus9	LD SNPs	7	.
rs2294517	1	23390644	intron_variant	Locus9	LD SNPs	5	.
rs2235549	1	23391775	intron_variant	Locus9	LD SNPs	6	.
rs656053	1	23395955	intron_variant	Locus9	LD SNPs	5	.
rs721530	1	23396274	intron_variant	Locus9	LD SNPs	5	.
rs967605	1	23399932	intron_variant	Locus9	Significant SNPs	7	.
rs1329282	1	23400972	intron_variant	Locus9	LD SNPs	5	.
rs2869038	1	23402019	intron_variant	Locus9	LD SNPs	7	.
rs55931513	1	23402064	intron_variant	Locus9	LD SNPs	.	.
rs2072943	1	23407712	non_coding_transcript_exon_variant	Locus9	LD SNPs	5	.
rs12139776	1	23410140	3_prime_UTR_variant	Locus9	LD SNPs	5	.
rs505938	1	23410721	3_prime_UTR_variant	Locus9	LD SNPs	3a	.
rs506004	1	23410742	3_prime_UTR_variant	Locus9	LD SNPs	4	.
rs605775	1	23413027	3_prime_UTR_variant	Locus9	LD SNPs	4	.
rs580878	1	23413458	3_prime_UTR_variant	Locus9	LD SNPs	2b	.
rs592611	1	23413707	3_prime_UTR_variant	Locus9	LD SNPs	5	.
rs683893	1	23415102	3_prime_UTR_variant	Locus9	LD SNPs	5	.
rs6667643	1	23416322	intron_variant	Locus9	LD SNPs	7	.
rs10799790	1	23418153	missense_variant	Locus9	LD SNPs	2b	.
rs477717	1	23419261	missense_variant	Locus9	LD SNPs	5	.
rs3765407	1	23419374	missense_variant	Locus9	LD SNPs	5	.
rs477830	1	23419383	missense_variant	Locus9	LD SNPs	5	.
rs1983965	1	23419855	synonymous_variant	Locus9	LD SNPs	7	.
rs614612	1	23422692	intron_variant	Locus9	LD SNPs	5	.
rs10799791	1	23423374	intron_variant	Locus9	LD SNPs	6	.
rs489644	1	23425939	intron_variant	Locus9	LD SNPs	3a	.
rs56087807	1	23425974	intron_variant	Locus9	LD SNPs	.	.
rs12022304	1	33229633	intron_variant	Locus10	LD SNPs	3a	.
rs6694085	1	33231380	missense_variant	Locus10	LD SNPs	4	.
rs6702519	1	33231403	synonymous_variant	Locus10	LD SNPs	4	.
rs60579048	1	33231694	intron_variant	Locus10	LD SNPs	4	.
rs12022461	1	33232525	intron_variant	Locus10	LD SNPs	4	.
rs3737992	1	33234128	intron_variant	Locus10	LD SNPs	4	.
rs8717	1	33240185	3_prime_UTR_variant	Locus10	LD SNPs	4	.
rs10914611	1	33240596	regulatory_region_variant	Locus10	LD SNPs	2b	.
rs12027991	1	33242788	intron_variant	Locus10	LD SNPs	5	.
rs2282294	1	33246177	non_coding_transcript_exon_variant	Locus10	LD SNPs	3a	.
rs2282293	1	33246440	intron_variant	Locus10	LD SNPs	4	.
rs61798846	1	33251309	intron_variant	Locus10	LD SNPs	5	.
rs149745059	1	33252100	non_coding_transcript_exon_variant	Locus10	LD SNPs	.	.
rs56064318	1	33252122	non_coding_transcript_exon_variant	Locus10	LD SNPs	5	.
rs12564655	1	33254768	intron_variant	Locus10	LD SNPs	4	.
rs12032306	1	33254943	intron_variant	Locus10	LD SNPs	3a	.
rs76066944	1	33255890	intron_variant	Locus10	LD SNPs	7	.
rs59347601	1	33255923	intron_variant	Locus10	LD SNPs	6	.
rs59697437	1	33256253	intron_variant	Locus10	LD SNPs	5	.
rs60802151	1	33258306	intron_variant	Locus10	LD SNPs	7	.
rs57928583	1	33258325	intron_variant	Locus10	LD SNPs	6	.
rs145761874	1	33258490	intron_variant	Locus10	LD SNPs	5	.
rs61057925	1	33259770	intron_variant	Locus10	LD SNPs	5	.
rs61798849	1	33261506	intron_variant	Locus10	LD SNPs	4	.
rs77033253	1	33261957	intron_variant	Locus10	LD SNPs	.	.
rs60246059	1	33264563	intron_variant	Locus10	LD SNPs	4	.
rs12032397	1	33266165	intron_variant	Locus10	LD SNPs	3a	.
rs12035128	1	33268420	intron_variant	Locus10	LD SNPs	6	.
rs61800866	1	33275590	intron_variant	Locus10	LD SNPs	5	.
rs10798918	1	33275981	intron_variant	Locus10	LD SNPs	4	.
rs12042173	1	33278498	intron_variant	Locus10	LD SNPs	5	.
rs75760780	1	33279879	intron_variant	Locus10	LD SNPs	.	.
rs61800867	1	33280716	intron_variant	Locus10	LD SNPs	4	.
rs3737251	1	33283583	5_prime_UTR_variant	Locus10	LD SNPs	2b	.
rs61800868	1	33286484	intron_variant	Locus10	LD SNPs	5	.
rs61224516	1	33286637	intron_variant	Locus10	LD SNPs	5	.
rs10914622	1	33290272	intron_variant	Locus10	LD SNPs	5	.
rs10914623	1	33290322	intron_variant	Locus10	LD SNPs	5	.
rs3841608	1	33295957	intron_variant	Locus10	LD SNPs	.	.
rs61800870	1	33298473	intron_variant	Locus10	LD SNPs	6	.
rs57384847	1	33299371	intron_variant	Locus10	LD SNPs	3a	.
rs61800872	1	33300277	intron_variant	Locus10	LD SNPs	5	.
rs61800873	1	33302611	non_coding_transcript_exon_variant	Locus10	LD SNPs	5	.
rs139751114	1	33303114	intron_variant	Locus10	LD SNPs	5	.
rs2761449	1	33306031	intron_variant	Locus10	LD SNPs	7	.
rs2787120	1	33306297	intron_variant	Locus10	LD SNPs	7	.
rs811483	1	33306684	intron_variant	Locus10	LD SNPs	7	.
rs785278	1	33307987	intron_variant	Locus10	Significant SNPs	5	.
rs785272	1	33311507	intron_variant	Locus10	LD SNPs	5	.
rs12027258	1	33314879	intron_variant	Locus10	LD SNPs	5	.
rs3831935	1	33318932	intron_variant	Locus10	LD SNPs	.	.
rs785275	1	33319703	intron_variant	Locus10	LD SNPs	5	.
rs59772785	1	33322691	3_prime_UTR_variant	Locus10	LD SNPs	.	.
rs1284365	1	33324088	3_prime_UTR_variant	Locus10	LD SNPs	5	.
rs60599426	1	33325452	regulatory_region_variant	Locus10	LD SNPs	.	.
rs1284366	1	33325844	regulatory_region_variant	Locus10	LD SNPs	4	.
rs1300114	1	33326172	regulatory_region_variant	Locus10	LD SNPs	5	.
rs1284367	1	33326496	regulatory_region_variant	Locus10	LD SNPs	5	.
rs4045535	1	33332284	intron_variant	Locus10	LD SNPs	.	.
rs1746661	1	33335039	intron_variant	Locus10	LD SNPs	5	.
rs1570569	1	33336956	intron_variant	Locus10	LD SNPs	2b	.
rs1746662	1	33337632	intron_variant	Locus10	LD SNPs	4	.
rs2786547	1	33342304	regulatory_region_variant	Locus10	LD SNPs	4	.
rs77242526	1	33344357	regulatory_region_variant	Locus10	LD SNPs	.	.
rs10753280	1	33774752	intron_variant	Locus10	LD SNPs	6	.
rs189727255	1	33775350	intron_variant	Locus10	LD SNPs	5	.
rs4653016	1	33776441	intron_variant	Locus10	LD SNPs	5	.
rs4653017	1	33776728	intron_variant	Locus10	Significant SNPs	1f	PHC2
rs6679416	1	33777524	intron_variant	Locus10	LD SNPs	4	.
rs6664593	1	33778591	intron_variant	Locus10	LD SNPs	2b	.
rs6682438	1	33784146	intron_variant	Locus10	LD SNPs	1f	PHC2
rs4652839	1	33784929	intron_variant	Locus10	LD SNPs	1f	PHC2
rs5861	1	33789520	3_prime_UTR_variant	Locus10	LD SNPs	1f	PHC2
rs1130804	1	33789588	3_prime_UTR_variant	Locus10	LD SNPs	4	.
rs71792307	1	33794156	.	Locus10	LD SNPs	.	.
rs10914684	1	33795572	intron_variant	Locus10	LD SNPs	1d	PHC2
rs10914685	1	33795590	intron_variant	Locus10	LD SNPs	1d	PHC2
rs34504596	1	33796835	intron_variant	Locus10	LD SNPs	.	.
rs7513015	1	33799264	intron_variant	Locus10	LD SNPs	1d	PHC2
rs4564102	1	33806556	intron_variant	Locus10	LD SNPs	4	.
rs4653069	1	33810187	intron_variant	Locus10	LD SNPs	3a	.
rs61801971	1	33815699	intron_variant	Locus10	LD SNPs	4	.
rs12044012	1	33816726	intron_variant	Locus10	LD SNPs	4	.
rs4652856	1	33818414	intron_variant	Locus10	LD SNPs	1f	PHC2
rs4653081	1	33819830	intron_variant	Locus10	LD SNPs	1f	PHC2
rs4653083	1	33821807	intron_variant	Locus10	LD SNPs	6	.
rs149553313	1	33822222	.	Locus10	LD SNPs	.	.
rs6678247	1	33823269	intron_variant	Locus10	LD SNPs	1f	PHC2
rs6680310	1	33828259	intron_variant	Locus10	LD SNPs	1f	PHC2
rs6703787	1	33828260	intron_variant	Locus10	LD SNPs	4	.
rs4653095	1	33828834	non_coding_transcript_exon_variant	Locus10	LD SNPs	1f	PHC2
rs12410944	1	33830023	intron_variant	Locus10	LD SNPs	2b	.
rs6675264	1	33831834	intron_variant	Locus10	LD SNPs	1f	PHC2
rs6425816	1	33832865	synonymous_variant	Locus10	LD SNPs	1f	PHC2
rs7545416	1	33836796	intron_variant	Locus10	LD SNPs	1f	PHC2
rs57579251	1	33836943	intron_variant	Locus10	LD SNPs	.	.
rs58107686	1	33837334	intron_variant	Locus10	LD SNPs	7	.
rs10737369	1	33841352	intron_variant	Locus10	LD SNPs	7	.
rs4233201	1	33842053	intron_variant	Locus10	LD SNPs	1f	PHC2
rs4653117	1	33842269	intron_variant	Locus10	LD SNPs	7	.
rs10798943	1	33842735	intron_variant	Locus10	LD SNPs	2b	.
rs79880368	1	33845466	intron_variant	Locus10	LD SNPs	.	.
rs4652870	1	33847740	intron_variant	Locus10	LD SNPs	1b	PHC2
rs4233202	1	33850566	intron_variant	Locus10	LD SNPs	4	.
rs17474856	1	33851782	intron_variant	Locus10	LD SNPs	5	.
rs12039069	1	33854013	intron_variant	Locus10	LD SNPs	7	.
rs942485	1	33855823	intron_variant	Locus10	LD SNPs	1f	PHC2
rs138146837	1	33856286	.	Locus10	LD SNPs	.	.
rs2763038	1	33857960	intron_variant	Locus10	LD SNPs	1d	PHC2
rs2247959	1	33859739	intron_variant	Locus10	LD SNPs	1f	PHC2
rs4652871	1	33862517	intron_variant	Locus10	LD SNPs	1f	PHC2
rs1072585	1	33866234	intron_variant	Locus10	LD SNPs	5	.
rs4652874	1	33868274	intron_variant	Locus10	LD SNPs	1f	PHC2
rs4653125	1	33870572	intron_variant	Locus10	LD SNPs	7	PHC2
rs4653127	1	33877054	intron_variant	Locus10	LD SNPs	6	.
rs12742446	1	33877057	intron_variant	Locus10	LD SNPs	6	.
rs6686641	1	33877456	intron_variant	Locus10	LD SNPs	7	.
rs6675663	1	33877691	intron_variant	Locus10	LD SNPs	6	PHC2
rs10753282	1	33881971	intron_variant	Locus10	LD SNPs	5	.
rs6677391	1	33882668	intron_variant	Locus10	LD SNPs	1f	PHC2
rs10753283	1	33883243	intron_variant	Locus10	LD SNPs	7	PHC2
rs4652880	1	33884825	intron_variant	Locus10	LD SNPs	7	PHC2
rs4653132	1	33885249	intron_variant	Locus10	LD SNPs	7	.
rs10914705	1	33886432	intron_variant	Locus10	LD SNPs	4	.
rs1324480	1	33887760	intron_variant	Locus10	LD SNPs	1f	PHC2
rs1998624	1	33891149	intron_variant	Locus10	LD SNPs	1f	PHC2
rs12031634	1	34584393	intron_variant	Locus11	LD SNPs	7	.
rs9426003	1	34602870	intron_variant	Locus11	Significant SNPs	5	.
rs114745536	1	37958339	3_prime_UTR_variant	Locus12	LD SNPs	5	.
rs7534044	1	37958573	3_prime_UTR_variant	Locus12	LD SNPs	4	.
rs7544462	1	37962756	intron_variant	Locus12	LD SNPs	6	.
rs72657770	1	37964745	intron_variant	Locus12	LD SNPs	4	.
rs11590505	1	37965774	intron_variant	Locus12	LD SNPs	3a	.
rs115947878	1	37969794	intron_variant	Locus12	LD SNPs	5	.
rs138643189	1	37970297	intron_variant	Locus12	LD SNPs	6	.
rs114060931	1	37971433	intron_variant	Locus12	LD SNPs	5	.
rs116446765	1	37976226	intron_variant	Locus12	LD SNPs	5	.
rs72657774	1	37976617	intron_variant	Locus12	LD SNPs	5	.
rs72657775	1	37976778	intron_variant	Locus12	LD SNPs	5	.
rs72657776	1	37976952	intron_variant	Locus12	LD SNPs	6	.
rs11578962	1	37977753	intron_variant	Locus12	LD SNPs	5	.
rs72657778	1	37978999	intron_variant	Locus12	LD SNPs	3a	.
rs140274410	1	37980444	TF_binding_site_variant	Locus12	LD SNPs	2a	.
rs11580453	1	37985910	intergenic_variant	Locus12	LD SNPs	4	.
rs72657781	1	37986651	intergenic_variant	Locus12	LD SNPs	5	.
rs72657782	1	37992202	intergenic_variant	Locus12	LD SNPs	5	.
rs150923562	1	37992330	intergenic_variant	Locus12	LD SNPs	5	.
rs11580536	1	37993460	intergenic_variant	Locus12	LD SNPs	7	.
rs145264573	1	37994221	intergenic_variant	Locus12	LD SNPs	.	.
rs41267305	1	38002251	3_prime_UTR_variant	Locus12	LD SNPs	6	.
rs147259572	1	38002531	.	Locus12	LD SNPs	.	.
rs72657787	1	38010243	intron_variant	Locus12	LD SNPs	4	.
rs72657789	1	38011786	intron_variant	Locus12	LD SNPs	3a	.
rs112661831	1	38012153	intron_variant	Locus12	LD SNPs	5	.
rs114531441	1	38013823	intron_variant	Locus12	LD SNPs	7	.
rs116461089	1	38014722	intron_variant	Locus12	LD SNPs	6	.
rs72657791	1	38014838	intron_variant	Locus12	LD SNPs	6	.
rs72657792	1	38015757	intron_variant	Locus12	LD SNPs	3a	.
rs149082223	1	38016589	intron_variant	Locus12	LD SNPs	6	.
rs114294459	1	38017905	intron_variant	Locus12	LD SNPs	3a	.
rs72657793	1	38018150	non_coding_transcript_exon_variant	Locus12	LD SNPs	5	.
rs72657795	1	38023148	intron_variant	Locus12	LD SNPs	4	.
rs11586828	1	38023822	intron_variant	Locus12	LD SNPs	3a	.
rs41267309	1	38025103	splice_region_variant	Locus12	LD SNPs	5	.
rs72657799	1	38025897	intron_variant	Locus12	LD SNPs	5	.
rs11577094	1	38026600	non_coding_transcript_exon_variant	Locus12	LD SNPs	4	.
rs11585844	1	38029269	intron_variant	Locus12	LD SNPs	4	.
rs41267315	1	38030609	intron_variant	Locus12	LD SNPs	3a	.
rs11586480	1	38031105	3_prime_UTR_variant	Locus12	LD SNPs	4	.
rs11586555	1	38031798	3_prime_UTR_variant	Locus12	LD SNPs	3a	.
rs41267319	1	38032081	3_prime_UTR_variant	Locus12	LD SNPs	5	.
rs41267321	1	38032164	3_prime_UTR_variant	Locus12	LD SNPs	6	.
rs41307894	1	38033217	intron_variant	Locus12	LD SNPs	4	.
rs7553487	1	38036272	non_coding_transcript_exon_variant	Locus12	LD SNPs	3a	.
rs72659406	1	38042848	intron_variant	Locus12	LD SNPs	5	.
rs72412124	1	38043258	intron_variant	Locus12	LD SNPs	.	.
rs11590010	1	38043640	intron_variant	Locus12	LD SNPs	5	.
rs111994840	1	38044941	intron_variant	Locus12	LD SNPs	7	.
rs11577759	1	38046027	intron_variant	Locus12	LD SNPs	6	.
rs11591204	1	38046154	intron_variant	Locus12	LD SNPs	6	.
rs11576892	1	38046446	intron_variant	Locus12	LD SNPs	7	.
rs112076625	1	38047062	missense_variant	Locus12	LD SNPs	4	.
rs72659408	1	38047226	intron_variant	Locus12	LD SNPs	5	.
rs148011938	1	38047385	intron_variant	Locus12	LD SNPs	5	.
rs141701160	1	38047391	intron_variant	Locus12	LD SNPs	5	.
rs6671265	1	38048673	non_coding_transcript_exon_variant	Locus12	LD SNPs	7	.
rs11577072	1	38050019	intron_variant	Locus12	LD SNPs	7	.
rs11577559	1	38050809	intron_variant	Locus12	LD SNPs	6	.
rs11577315	1	38052710	intron_variant	Locus12	LD SNPs	5	.
rs11582642	1	38052799	intron_variant	Locus12	LD SNPs	5	.
rs11583122	1	38053458	intron_variant	Locus12	Significant SNPs	5	.
rs36068512	1	38058597	intron_variant	Locus12	LD SNPs	4	.
rs112646560	1	39560250	intron_variant	Locus13	LD SNPs	7	.
rs72637903	1	39561884	intron_variant	Locus13	LD SNPs	5	.
rs112566467	1	39562627	intron_variant	Locus13	LD SNPs	7	.
rs113603865	1	39564930	intron_variant	Locus13	LD SNPs	5	.
rs2282231	1	39569571	intron_variant	Locus13	Significant SNPs	4	.
rs72660086	1	39571992	intron_variant	Locus13	LD SNPs	3a	.
rs2036465	1	39575982	intron_variant	Locus13	LD SNPs	4	.
rs67637163	1	39576621	intron_variant	Locus13	LD SNPs	3a	.
rs11348708	1	39578353	intron_variant	Locus13	LD SNPs	.	.
rs4660165	1	39578532	intron_variant	Locus13	LD SNPs	5	.
rs4660416	1	39578986	intron_variant	Locus13	LD SNPs	2b	.
rs1226832	1	45595626	intron_variant	Locus14	LD SNPs	5	.
rs346714	1	45608764	intron_variant	Locus14	LD SNPs	5	.
rs346722	1	45620134	intron_variant	Locus14	Significant SNPs	7	RPS8, UROD
rs16865925	1	45661273	intron_variant	Locus14	LD SNPs	6	.
rs61789784	1	45689005	intron_variant	Locus14	LD SNPs	6	.
rs71653958	1	45708816	intron_variant	Locus14	LD SNPs	5	.
rs12027345	1	46239991	intergenic_variant	Locus15	LD SNPs	7	.
rs4660885	1	46243756	intergenic_variant	Locus15	LD SNPs	5	.
rs4626927	1	46248645	intergenic_variant	Locus15	LD SNPs	1f	Hs.396207
rs7514192	1	46248977	intergenic_variant	Locus15	LD SNPs	6	.
rs6683500	1	46250873	regulatory_region_variant	Locus15	LD SNPs	5	.
rs11211188	1	46254718	intron_variant	Locus15	LD SNPs	5	.
rs6661163	1	46255004	intron_variant	Locus15	LD SNPs	7	Hs.396207
rs61783169	1	46256327	intron_variant	Locus15	LD SNPs	6	.
rs61783170	1	46256329	intron_variant	Locus15	LD SNPs	6	.
rs11211189	1	46261584	intron_variant	Locus15	LD SNPs	6	.
rs36089056	1	46261605	intron_variant	Locus15	LD SNPs	.	.
rs7524495	1	46266932	intron_variant	Locus15	LD SNPs	4	.
rs12411269	1	46271052	intron_variant	Locus15	LD SNPs	3a	.
rs11211195	1	46282295	intron_variant	Locus15	LD SNPs	7	.
rs11211196	1	46282296	intron_variant	Locus15	LD SNPs	7	.
rs11211197	1	46282466	intron_variant	Locus15	LD SNPs	7	.
rs11211198	1	46282673	intron_variant	Locus15	LD SNPs	7	.
rs10890352	1	46283628	intron_variant	Locus15	LD SNPs	5	.
rs6700597	1	46284246	intron_variant	Locus15	LD SNPs	1f	Hs.396207
rs35652191	1	46284925	intron_variant	Locus15	LD SNPs	.	.
rs6695809	1	46285461	intron_variant	Locus15	LD SNPs	5	.
rs11211199	1	46287869	intron_variant	Locus15	LD SNPs	1f	Hs.396207
rs11350415	1	46288071	intron_variant	Locus15	LD SNPs	.	.
rs4376778	1	46288846	intron_variant	Locus15	LD SNPs	1f	Hs.396207
rs6694340	1	46289416	intron_variant	Locus15	LD SNPs	1f	Hs.396207
rs6672898	1	46290588	intron_variant	Locus15	LD SNPs	5	.
rs6661910	1	46290632	intron_variant	Locus15	LD SNPs	5	.
rs7539932	1	46292354	intron_variant	Locus15	LD SNPs	3a	.
rs5773894	1	46293332	intron_variant	Locus15	LD SNPs	.	.
rs7526532	1	46295672	intron_variant	Locus15	LD SNPs	3b	.
rs61783200	1	46297403	intron_variant	Locus15	LD SNPs	5	.
rs10688312	1	46298731	intron_variant	Locus15	LD SNPs	.	.
rs12565042	1	46299110	intron_variant	Locus15	LD SNPs	5	.
rs6680380	1	46300189	intron_variant	Locus15	LD SNPs	1f	Hs.396207
rs10789475	1	46304177	intron_variant	Locus15	LD SNPs	5	.
rs10890354	1	46305347	intron_variant	Locus15	LD SNPs	7	Hs.396207
rs6697557	1	46307809	intron_variant	Locus15	LD SNPs	3a	.
rs6701614	1	46309420	intron_variant	Locus15	LD SNPs	1f	Hs.396207
rs12032115	1	46310221	intron_variant	Locus15	LD SNPs	5	.
rs6666743	1	46311275	intron_variant	Locus15	LD SNPs	6	.
rs35154628	1	46311623	intron_variant	Locus15	LD SNPs	7	.
rs12739439	1	46312481	intron_variant	Locus15	LD SNPs	5	.
rs34512504	1	46312497	intron_variant	Locus15	LD SNPs	.	.
rs9787208	1	46314616	intron_variant	Locus15	LD SNPs	5	.
rs6680211	1	46315007	intron_variant	Locus15	LD SNPs	7	.
rs6680428	1	46315229	intron_variant	Locus15	LD SNPs	5	.
rs11211203	1	46315592	intron_variant	Locus15	LD SNPs	5	.
rs4457512	1	46318185	intron_variant	Locus15	LD SNPs	7	.
rs4579700	1	46318283	intron_variant	Locus15	LD SNPs	7	.
rs34209473	1	46318490	intron_variant	Locus15	LD SNPs	.	.
rs6429582	1	46321843	intron_variant	Locus15	LD SNPs	1d	Hs.396207
rs61783217	1	46324165	intron_variant	Locus15	LD SNPs	5	.
rs4660317	1	46326226	intron_variant	Locus15	LD SNPs	7	.
rs10749860	1	46328210	intron_variant	Locus15	LD SNPs	7	.
rs6688365	1	46329884	intron_variant	Locus15	LD SNPs	1b	Hs.396207
rs5773895	1	46332420	intron_variant	Locus15	LD SNPs	.	.
rs6656992	1	46333068	intron_variant	Locus15	LD SNPs	7	Hs.396207
rs11211208	1	46334256	intron_variant	Locus15	LD SNPs	1f	Hs.396207
rs61783220	1	46335312	intron_variant	Locus15	LD SNPs	7	.
rs7540325	1	46338217	intron_variant	Locus15	LD SNPs	4	.
rs7540699	1	46338585	intron_variant	Locus15	LD SNPs	6	.
rs4660319	1	46341623	intron_variant	Locus15	LD SNPs	1d	Hs.396207
rs11211213	1	46342517	intron_variant	Locus15	LD SNPs	1f	Hs.396207
rs10890361	1	46346234	intron_variant	Locus15	LD SNPs	1f	Hs.396207
rs72490358	1	46349726	.	Locus15	LD SNPs	.	.
rs12139630	1	46350935	intron_variant	Locus15	LD SNPs	1f	Hs.396207
rs7550746	1	46351719	intron_variant	Locus15	LD SNPs	5	.
rs12144263	1	46352446	intron_variant	Locus15	LD SNPs	1f	Hs.396207
rs6668284	1	46354510	intron_variant	Locus15	LD SNPs	5	.
rs7515491	1	46355079	intron_variant	Locus15	LD SNPs	5	.
rs10890363	1	46356148	intron_variant	Locus15	LD SNPs	1f	Hs.396207
rs12409773	1	46358831	intron_variant	Locus15	LD SNPs	1f	Hs.396207
rs12410070	1	46358882	intron_variant	Locus15	LD SNPs	5	.
rs12410071	1	46358886	intron_variant	Locus15	LD SNPs	5	.
rs4545281	1	46360054	intron_variant	Locus15	LD SNPs	1f	Hs.396207
rs7556436	1	46363880	intron_variant	Locus15	LD SNPs	7	Hs.396207
rs4660321	1	46366760	intron_variant	Locus15	LD SNPs	7	Hs.396207
rs6697843	1	46371105	intron_variant	Locus15	LD SNPs	5	.
rs6698247	1	46371486	intron_variant	Locus15	LD SNPs	1f	Hs.396207
rs6675946	1	46371774	intron_variant	Locus15	LD SNPs	1f	Hs.396207
rs7526678	1	46374159	intron_variant	Locus15	LD SNPs	7	Hs.396207
rs6686134	1	46378268	intron_variant	Locus15	LD SNPs	1f	Hs.396207
rs12564541	1	46380237	intron_variant	Locus15	LD SNPs	1f	Hs.396207
rs10890367	1	46381130	intron_variant	Locus15	LD SNPs	5	.
rs35945607	1	46381239	intron_variant	Locus15	LD SNPs	5	.
rs10890369	1	46381322	intron_variant	Locus15	LD SNPs	5	.
rs61102033	1	46382441	intron_variant	Locus15	LD SNPs	5	.
rs10789481	1	46383583	intron_variant	Locus15	LD SNPs	1f	Hs.396207
rs12405451	1	46384326	intron_variant	Locus15	LD SNPs	7	.
rs11211224	1	46384388	intron_variant	Locus15	LD SNPs	7	.
rs6660835	1	46386870	intron_variant	Locus15	LD SNPs	6	.
rs6656022	1	46394315	intron_variant	Locus15	LD SNPs	3a	.
rs4134386	1	46395089	intron_variant	Locus15	LD SNPs	4	.
rs12561806	1	46396776	intron_variant	Locus15	LD SNPs	3a	.
rs6669522	1	46397941	intron_variant	Locus15	LD SNPs	7	Hs.396207
rs6677007	1	46400590	intron_variant	Locus15	LD SNPs	1f	Hs.396207
rs6661593	1	46400978	intron_variant	Locus15	LD SNPs	5	.
rs4660898	1	46402171	intron_variant	Locus15	LD SNPs	7	.
rs7533956	1	46403357	intron_variant	Locus15	LD SNPs	7	.
rs11211230	1	46406767	intron_variant	Locus15	LD SNPs	1d	Hs.396207
rs34325724	1	46407210	intron_variant	Locus15	LD SNPs	5	.
rs35743647	1	46407252	intron_variant	Locus15	LD SNPs	5	.
rs7522601	1	46419021	intron_variant	Locus15	LD SNPs	1f	Hs.396207
rs10789487	1	46420221	intron_variant	Locus15	LD SNPs	1f	Hs.396207
rs34102169	1	46424864	intron_variant	Locus15	LD SNPs	5	.
rs140958972	1	46428213	intron_variant	Locus15	LD SNPs	5	.
rs12757810	1	46431153	intron_variant	Locus15	LD SNPs	6	.
rs12740503	1	46431240	intron_variant	Locus15	LD SNPs	6	.
rs34857925	1	46434108	intron_variant	Locus15	LD SNPs	.	.
rs35057147	1	46434550	intron_variant	Locus15	LD SNPs	.	.
rs4076006	1	46438076	intron_variant	Locus15	LD SNPs	4	.
rs11211234	1	46438787	intron_variant	Locus15	LD SNPs	5	.
rs11311600	1	46441637	intron_variant	Locus15	LD SNPs	.	.
rs367917283	1	46441649	.	Locus15	LD SNPs	.	.
rs12760175	1	46447840	intron_variant	Locus15	LD SNPs	5	.
rs11211241	1	46452683	intron_variant	Locus15	LD SNPs	7	.
rs4504835	1	46455571	intron_variant	Locus15	LD SNPs	7	.
rs4638056	1	46458153	intron_variant	Locus15	LD SNPs	7	.
rs11576305	1	46460046	intron_variant	Locus15	LD SNPs	5	.
rs36096604	1	46461123	intron_variant	Locus15	LD SNPs	.	.
rs7556615	1	46461369	intron_variant	Locus15	LD SNPs	6	.
rs4073846	1	46462881	intron_variant	Locus15	LD SNPs	7	Hs.396207
rs4233500	1	46465843	intron_variant	Locus15	LD SNPs	5	.
rs11579634	1	46466391	intron_variant	Locus15	LD SNPs	1f	Hs.396207
rs11589562	1	46466721	intron_variant	Locus15	LD SNPs	1f	UROD, Hs.396207
rs12143096	1	46469763	intron_variant	Locus15	LD SNPs	5	.
rs4440807	1	46470878	intron_variant	Locus15	LD SNPs	6	.
rs12049588	1	46472422	intron_variant	Locus15	LD SNPs	1f	Hs.396207
rs12021587	1	46472759	intron_variant	Locus15	LD SNPs	7	Hs.396207
rs11810993	1	46478793	intron_variant	Locus15	LD SNPs	1f	Hs.396207
rs34175029	1	46483871	intron_variant	Locus15	LD SNPs	4	.
rs946529	1	46485548	intron_variant	Locus15	LD SNPs	1f	Hs.396207
rs946526	1	46487168	intron_variant	Locus15	Significant SNPs	4	.
rs2275426	1	46487552	intron_variant	Locus15	Significant SNPs	5	.
rs785479	1	46492144	intron_variant	Locus15	LD SNPs	4	.
rs1707336	1	46493460	missense_variant	Locus15	LD SNPs	1f	Hs.396207
rs9429088	1	46497500	intron_variant	Locus15	LD SNPs	5	.
rs11211251	1	46504721	intergenic_variant	Locus15	LD SNPs	5	.
rs1707321	1	46505309	intergenic_variant	Locus15	LD SNPs	1f	Hs.396207
rs72463289	1	46505578	.	Locus15	LD SNPs	.	.
rs1612092	1	46513012	intron_variant	Locus15	LD SNPs	5	.
rs1707340	1	46514942	intron_variant	Locus15	LD SNPs	6	.
rs785473	1	46516863	intron_variant	Locus15	LD SNPs	1f	Hs.396207
rs785472	1	46518288	intron_variant	Locus15	LD SNPs	1f	Hs.396207
rs785471	1	46518677	intron_variant	Locus15	LD SNPs	4	.
rs785464	1	46523089	non_coding_transcript_exon_variant	Locus15	LD SNPs	1c	Hs.396207
rs35767332	1	46523552	intron_variant	Locus15	LD SNPs	.	.
rs9429183	1	46524582	intron_variant	Locus15	LD SNPs	5	.
rs1768816	1	46528599	intron_variant	Locus15	LD SNPs	3a	.
rs11211252	1	46529840	intron_variant	Locus15	LD SNPs	7	.
rs785511	1	46534498	intron_variant	Locus15	LD SNPs	1f	Hs.396207
rs809775	1	46538040	intron_variant	Locus15	LD SNPs	1f	Hs.396207
rs1085242	1	46544224	intron_variant	Locus15	LD SNPs	5	.
rs1085243	1	46544768	intron_variant	Locus15	LD SNPs	5	.
rs2486447	1	46545724	intron_variant	Locus15	LD SNPs	6	.
rs1768803	1	46546208	intron_variant	Locus15	LD SNPs	5	.
rs1707333	1	46547035	intron_variant	Locus15	LD SNPs	3a	.
rs4660910	1	46548402	intron_variant	Locus15	LD SNPs	7	Hs.396207
rs785481	1	46554518	intron_variant	Locus15	LD SNPs	1d	Hs.396207
rs785482	1	46555300	intron_variant	Locus15	LD SNPs	7	.
rs4660911	1	46558114	intron_variant	Locus15	LD SNPs	7	.
rs6675726	1	46560643	intron_variant	Locus15	LD SNPs	6	Hs.396207
rs75803325	1	46561039	intron_variant	Locus15	LD SNPs	.	.
rs785515	1	46562662	intron_variant	Locus15	LD SNPs	2c	.
rs1085244	1	46563680	intron_variant	Locus15	LD SNPs	5	.
rs785520	1	46568836	intron_variant	Locus15	LD SNPs	1b	Hs.396207
rs9429094	1	46569691	intron_variant	Locus15	LD SNPs	7	.
rs6662641	1	46571509	intron_variant	Locus15	LD SNPs	7	.
rs1707335	1	46571921	intron_variant	Locus15	LD SNPs	5	.
rs9429189	1	46572671	intron_variant	Locus15	LD SNPs	5	.
rs785485	1	46574424	intron_variant	Locus15	LD SNPs	1f	Hs.396207
rs785488	1	46576095	intron_variant	Locus15	LD SNPs	4	.
rs785489	1	46576390	intron_variant	Locus15	LD SNPs	1d	Hs.396207
rs71062738	1	46580436	intron_variant	Locus15	LD SNPs	.	.
rs785502	1	46581444	intron_variant	Locus15	LD SNPs	1f	Hs.396207
rs785491	1	46583418	intron_variant	Locus15	LD SNPs	1f	Hs.396207
rs785492	1	46583607	intron_variant	Locus15	LD SNPs	4	.
rs785494	1	46586626	intron_variant	Locus15	LD SNPs	1f	Hs.396207
rs785495	1	46587887	intron_variant	Locus15	LD SNPs	1f	Hs.396207
rs10890383	1	46588503	intron_variant	Locus15	LD SNPs	1f	Hs.396207
rs785503	1	46595868	intron_variant	Locus15	LD SNPs	4	.
rs1707304	1	46598269	5_prime_UTR_variant	Locus15	LD SNPs	4	.
rs1355642	1	46598903	intron_variant	Locus15	LD SNPs	2b	.
rs10535021	1	46604163	intron_variant	Locus15	LD SNPs	.	.
rs1707308	1	46604315	intron_variant	Locus15	LD SNPs	5	.
rs2486445	1	46605369	intron_variant	Locus15	LD SNPs	4	.
rs12144626	1	47670525	intergenic_variant	Locus16	LD SNPs	5	.
rs741959	1	47676233	regulatory_region_variant	Locus16	LD SNPs	1b	PDZK1IP1
rs10789504	1	47676531	regulatory_region_variant	Locus16	LD SNPs	3a	.
rs1543502	1	47677089	regulatory_region_variant	Locus16	LD SNPs	5	.
rs6669341	1	47678458	regulatory_region_variant	Locus16	LD SNPs	5	.
rs7664	1	47682017	3_prime_UTR_variant	Locus16	LD SNPs	3a	.
rs977747	1	47684677	3_prime_UTR_variant	Locus16	LD SNPs	4	.
rs34087210	1	47689842	intron_variant	Locus16	LD SNPs	4	.
rs2984618	1	47690438	intron_variant	Locus16	LD SNPs	2b	.
rs61782665	1	47692035	intron_variant	Locus16	LD SNPs	3a	.
rs7525145	1	47693814	non_coding_transcript_exon_variant	Locus16	LD SNPs	4	.
rs7534271	1	47693981	non_coding_transcript_exon_variant	Locus16	LD SNPs	1f	PDZK1IP1
rs11211481	1	47694167	non_coding_transcript_exon_variant	Locus16	LD SNPs	1f	PDZK1IP1
rs12141363	1	47696581	intron_variant	Locus16	LD SNPs	4	.
rs6700838	1	47700027	.	Locus16	Significant SNPs	3a	.
rs1015890	1	47702229	regulatory_region_variant	Locus16	LD SNPs	4	.
rs2008713	1	47702368	regulatory_region_variant	Locus16	LD SNPs	4	.
rs35251419	1	47704129	regulatory_region_variant	Locus16	LD SNPs	.	.
rs6701381	1	47704240	regulatory_region_variant	Locus16	LD SNPs	4	.
rs12057184	1	47706240	regulatory_region_variant	Locus16	LD SNPs	4	.
rs911910	1	47706970	regulatory_region_variant	Locus16	LD SNPs	4	.
rs12407157	1	47707027	regulatory_region_variant	Locus16	LD SNPs	3a	.
rs10890472	1	47708112	intergenic_variant	Locus16	LD SNPs	1f	PDZK1IP1
rs3121513	1	49450308	intron_variant	Locus17	LD SNPs	6	.
rs3121514	1	49451272	intron_variant	Locus17	LD SNPs	7	.
rs3118220	1	49461406	intron_variant	Locus17	LD SNPs	7	.
rs3118224	1	49463899	intron_variant	Locus17	LD SNPs	7	.
rs3127555	1	49467276	intron_variant	Locus17	LD SNPs	5	.
rs10680485	1	49497635	intron_variant	Locus17	LD SNPs	.	.
rs10888643	1	49499513	intron_variant	Locus17	LD SNPs	6	.
rs7520773	1	49505495	intron_variant	Locus17	LD SNPs	6	.
rs10749682	1	49508267	intron_variant	Locus17	LD SNPs	7	.
rs10888644	1	49508885	intron_variant	Locus17	LD SNPs	5	.
rs6680080	1	49509909	intron_variant	Locus17	LD SNPs	6	.
rs6672750	1	49513773	intron_variant	Locus17	LD SNPs	3a	.
rs11205592	1	49519125	intron_variant	Locus17	LD SNPs	5	.
rs11205593	1	49524632	intron_variant	Locus17	LD SNPs	7	.
rs11205594	1	49524639	intron_variant	Locus17	LD SNPs	7	.
rs10888647	1	49527451	intron_variant	Locus17	LD SNPs	5	.
rs510764	1	49541855	intron_variant	Locus17	LD SNPs	7	.
rs659760	1	49543671	intron_variant	Locus17	LD SNPs	4	.
rs659426	1	49543713	intron_variant	Locus17	LD SNPs	3a	.
rs679783	1	49549496	intron_variant	Locus17	LD SNPs	7	.
rs538493	1	49557147	intron_variant	Locus17	LD SNPs	5	.
rs7527364	1	49566557	intron_variant	Locus17	LD SNPs	5	.
rs505739	1	49567846	intron_variant	Locus17	LD SNPs	5	.
rs673702	1	49569634	intron_variant	Locus17	LD SNPs	7	.
rs491993	1	49572235	intron_variant	Locus17	LD SNPs	5	.
rs599981	1	49573286	intron_variant	Locus17	LD SNPs	5	.
rs504011	1	49577483	intron_variant	Locus17	LD SNPs	5	.
rs632921	1	49578473	intron_variant	Locus17	LD SNPs	6	.
rs672063	1	49588872	intron_variant	Locus17	LD SNPs	7	.
rs483330	1	49591977	intron_variant	Locus17	LD SNPs	7	.
rs10788908	1	49610979	intron_variant	Locus17	LD SNPs	7	.
rs523473	1	49613901	intron_variant	Locus17	LD SNPs	6	.
rs666486	1	49615546	intron_variant	Locus17	LD SNPs	4	.
rs498824	1	49623082	intron_variant	Locus17	LD SNPs	5	.
rs497910	1	49623181	intron_variant	Locus17	LD SNPs	7	.
rs513360	1	49627502	intron_variant	Locus17	LD SNPs	7	.
rs514453	1	49627659	intron_variant	Locus17	LD SNPs	7	.
rs486377	1	49635335	intron_variant	Locus17	LD SNPs	5	.
rs481462	1	49639368	intron_variant	Locus17	LD SNPs	3a	.
rs354169	1	49655430	intron_variant	Locus17	LD SNPs	6	.
rs354160	1	49659790	intron_variant	Locus17	LD SNPs	6	.
rs354161	1	49661516	intron_variant	Locus17	LD SNPs	7	.
rs164969	1	49662812	intron_variant	Locus17	LD SNPs	5	.
rs354162	1	49663166	intron_variant	Locus17	LD SNPs	4	.
rs354164	1	49665436	intron_variant	Locus17	LD SNPs	5	.
rs354167	1	49671050	intron_variant	Locus17	LD SNPs	3a	.
rs355205	1	49672039	intron_variant	Locus17	LD SNPs	7	.
rs355206	1	49672174	intron_variant	Locus17	LD SNPs	7	.
rs61783583	1	49695307	intron_variant	Locus17	LD SNPs	3a	.
rs67849774	1	49695593	intron_variant	Locus17	LD SNPs	.	.
rs11205614	1	49709949	intron_variant	Locus17	LD SNPs	7	.
rs964075	1	49712621	intron_variant	Locus17	LD SNPs	6	.
rs2082281	1	49716335	intron_variant	Locus17	LD SNPs	5	.
rs6677300	1	49719903	intron_variant	Locus17	LD SNPs	7	.
rs12405917	1	49723702	intron_variant	Locus17	LD SNPs	3a	.
rs201760529	1	49725984	.	Locus17	LD SNPs	.	.
rs146285760	1	49726603	.	Locus17	LD SNPs	.	.
rs200524885	1	49728312	intron_variant	Locus17	LD SNPs	.	.
rs11205617	1	49732337	intron_variant	Locus17	LD SNPs	5	.
rs241465	1	49738938	intron_variant	Locus17	LD SNPs	7	.
rs67290360	1	49743410	intron_variant	Locus17	LD SNPs	.	.
rs241463	1	49747718	intron_variant	Locus17	LD SNPs	5	.
rs241459	1	49757268	intron_variant	Locus17	LD SNPs	7	.
rs164830	1	49758862	intron_variant	Locus17	LD SNPs	5	.
rs241469	1	49765747	intron_variant	Locus17	LD SNPs	6	.
rs241471	1	49770602	intron_variant	Locus17	LD SNPs	6	.
rs241472	1	49771853	intron_variant	Locus17	LD SNPs	5	.
rs241473	1	49772452	intron_variant	Locus17	LD SNPs	4	.
rs241497	1	49774892	intron_variant	Locus17	LD SNPs	4	.
rs151728	1	49774938	intron_variant	Locus17	LD SNPs	3a	.
rs241460	1	49782772	intron_variant	Locus17	LD SNPs	6	.
rs1494461	1	49787196	intron_variant	Locus17	LD SNPs	7	.
rs241461	1	49787255	intron_variant	Locus17	LD SNPs	5	.
rs241462	1	49790756	intron_variant	Locus17	LD SNPs	6	.
rs7540194	1	49791149	intron_variant	Locus17	LD SNPs	7	.
rs241466	1	49798320	intron_variant	Locus17	LD SNPs	7	.
rs173300	1	49798582	intron_variant	Locus17	LD SNPs	7	.
rs241467	1	49799987	intron_variant	Locus17	LD SNPs	4	.
rs4926812	1	49813813	intron_variant	Locus17	LD SNPs	7	.
rs6658368	1	49814426	intron_variant	Locus17	LD SNPs	6	.
rs6659225	1	49822433	intron_variant	Locus17	LD SNPs	4	.
rs1338214	1	49823497	intron_variant	Locus17	LD SNPs	5	.
rs7531656	1	49828663	intron_variant	Locus17	Significant SNPs	6	.
rs9728473	1	49845844	intron_variant	Locus17	LD SNPs	6	.
rs7512543	1	49846623	intron_variant	Locus17	LD SNPs	7	.
rs12070205	1	49847529	intron_variant	Locus17	LD SNPs	6	.
rs7530394	1	49850028	intron_variant	Locus17	LD SNPs	6	.
rs3957	1	49857911	intron_variant	Locus17	LD SNPs	5	.
rs77461650	1	49861434	intron_variant	Locus17	LD SNPs	6	.
rs60839144	1	49861521	intron_variant	Locus17	LD SNPs	.	.
rs1577969	1	49865295	intron_variant	Locus17	LD SNPs	6	.
rs138394533	1	49866068	intron_variant	Locus17	LD SNPs	.	.
rs1167262	1	49873980	intron_variant	Locus17	LD SNPs	6	.
rs6693294	1	49879122	intron_variant	Locus17	LD SNPs	6	.
rs1167272	1	49885987	intron_variant	Locus17	LD SNPs	5	.
rs1177505	1	49900884	intron_variant	Locus17	LD SNPs	7	.
rs1179484	1	49908644	intron_variant	Locus17	LD SNPs	7	.
rs1167268	1	49910568	intron_variant	Locus17	LD SNPs	7	.
rs1167270	1	49913060	intron_variant	Locus17	LD SNPs	5	.
rs2787693	1	49915848	intron_variant	Locus17	LD SNPs	7	.
rs1577968	1	49923738	intron_variant	Locus17	LD SNPs	6	.
rs12143784	1	49938654	intron_variant	Locus17	LD SNPs	7	.
rs9970179	1	49943689	intron_variant	Locus17	LD SNPs	7	.
rs139911263	1	49944551	.	Locus17	LD SNPs	.	.
rs34117914	1	49948233	intron_variant	Locus17	LD SNPs	.	.
rs10888658	1	49950760	intron_variant	Locus17	LD SNPs	6	.
rs1167302	1	49953870	intron_variant	Locus17	LD SNPs	7	.
rs1167300	1	49955487	intron_variant	Locus17	LD SNPs	6	.
rs1185222	1	49958961	intron_variant	Locus17	LD SNPs	6	.
rs1591725	1	49963280	intron_variant	Locus17	LD SNPs	7	.
rs1591726	1	49963473	intron_variant	Locus17	LD SNPs	7	.
rs1577942	1	49965235	intron_variant	Locus17	LD SNPs	5	.
rs35710297	1	49966537	intron_variant	Locus17	LD SNPs	.	.
rs1167297	1	49968908	intron_variant	Locus17	LD SNPs	5	.
rs1167295	1	49973792	intron_variant	Locus17	LD SNPs	6	.
rs1167294	1	49975073	intron_variant	Locus17	LD SNPs	7	.
rs1949995	1	49975795	intron_variant	Locus17	LD SNPs	5	.
rs1167292	1	49979817	intron_variant	Locus17	LD SNPs	6	.
rs111600728	1	49984186	intron_variant	Locus17	LD SNPs	.	.
rs1167312	1	49985758	intron_variant	Locus17	LD SNPs	5	.
rs1167314	1	49986772	intron_variant	Locus17	LD SNPs	7	.
rs1727987	1	49989221	intron_variant	Locus17	LD SNPs	6	.
rs1305499	1	49995945	intron_variant	Locus17	LD SNPs	6	.
rs1167311	1	49996959	intron_variant	Locus17	LD SNPs	6	.
rs1167310	1	49997473	intron_variant	Locus17	LD SNPs	7	.
rs1167309	1	49997674	intron_variant	Locus17	LD SNPs	7	.
rs1167307	1	50003323	intron_variant	Locus17	LD SNPs	5	.
rs1405913	1	50018443	intron_variant	Locus17	LD SNPs	5	.
rs112756686	1	50021139	intron_variant	Locus17	LD SNPs	7	.
rs113296819	1	50022188	.	Locus17	LD SNPs	.	.
rs1305489	1	50024848	intron_variant	Locus17	LD SNPs	6	.
rs6667566	1	50025481	intron_variant	Locus17	LD SNPs	7	.
rs34695937	1	50026460	intron_variant	Locus17	LD SNPs	.	.
rs1305494	1	50027155	intron_variant	Locus17	LD SNPs	6	.
rs36134960	1	50028896	intron_variant	Locus17	LD SNPs	.	.
rs1305498	1	50029459	intron_variant	Locus17	LD SNPs	6	.
rs7522345	1	50040421	intron_variant	Locus17	LD SNPs	3a	.
rs4926823	1	50052302	intron_variant	Locus17	LD SNPs	6	.
rs2152966	1	50057993	intron_variant	Locus17	LD SNPs	6	.
rs6588352	1	50065261	intron_variant	Locus17	LD SNPs	7	.
rs1112687	1	50068704	intron_variant	Locus17	LD SNPs	3a	.
rs11205633	1	50081599	intron_variant	Locus17	LD SNPs	5	.
rs6698970	1	50085568	intron_variant	Locus17	LD SNPs	6	.
rs6684606	1	50086189	intron_variant	Locus17	LD SNPs	5	.
rs1891667	1	50095385	intron_variant	Locus17	LD SNPs	7	.
rs11411875	1	50098511	intron_variant	Locus17	LD SNPs	.	.
rs6588354	1	50098603	intron_variant	Locus17	LD SNPs	5	.
rs34562531	1	50107736	intron_variant	Locus17	LD SNPs	.	.
rs1343161	1	50110850	intron_variant	Locus17	LD SNPs	5	.
rs1984278	1	50117145	intron_variant	Locus17	LD SNPs	3a	.
rs12754527	1	50117761	intron_variant	Locus17	LD SNPs	6	.
rs6660689	1	50118601	intron_variant	Locus17	LD SNPs	5	.
rs11205635	1	50120012	intron_variant	Locus17	LD SNPs	6	.
rs6683341	1	50121005	intron_variant	Locus17	LD SNPs	7	.
rs6701438	1	50121696	intron_variant	Locus17	LD SNPs	5	.
rs6664920	1	50122819	intron_variant	Locus17	LD SNPs	7	.
rs10888665	1	50138906	intron_variant	Locus17	LD SNPs	6	.
rs2226171	1	50144804	intron_variant	Locus17	LD SNPs	5	.
rs2356525	1	50148984	intron_variant	Locus17	LD SNPs	7	.
rs1112368	1	50159590	intron_variant	Locus17	LD SNPs	6	.
rs6689057	1	50162840	intron_variant	Locus17	LD SNPs	7	.
rs11205639	1	50163361	intron_variant	Locus17	LD SNPs	5	.
rs10788915	1	50165334	intron_variant	Locus17	LD SNPs	6	.
rs7530169	1	50168591	intron_variant	Locus17	LD SNPs	5	.
rs7530585	1	50168977	intron_variant	Locus17	LD SNPs	6	.
rs10788916	1	50186917	intron_variant	Locus17	LD SNPs	5	.
rs978178	1	50190132	intron_variant	Locus17	LD SNPs	5	.
rs4926827	1	50203598	intron_variant	Locus17	LD SNPs	5	.
rs138112409	1	50207354	.	Locus17	LD SNPs	.	.
rs143205967	1	50207439	.	Locus17	LD SNPs	.	.
rs6701761	1	50217306	intron_variant	Locus17	LD SNPs	6	.
rs4926540	1	50218368	intron_variant	Locus17	LD SNPs	7	.
rs6668710	1	50219256	intron_variant	Locus17	LD SNPs	7	.
rs4926830	1	50220197	intron_variant	Locus17	LD SNPs	5	.
rs12141382	1	50221912	intron_variant	Locus17	LD SNPs	7	.
rs7550578	1	50222048	intron_variant	Locus17	LD SNPs	5	.
rs3903685	1	50223693	intron_variant	Locus17	LD SNPs	3a	.
rs149691953	1	50225784	.	Locus17	LD SNPs	.	.
rs10788918	1	50230438	intron_variant	Locus17	LD SNPs	5	.
rs6588357	1	50232173	intron_variant	Locus17	LD SNPs	7	.
rs6588358	1	50238092	intron_variant	Locus17	LD SNPs	5	.
rs2103909	1	50249699	intron_variant	Locus17	LD SNPs	5	.
rs4434878	1	50259595	intron_variant	Locus17	LD SNPs	5	.
rs4926542	1	50263773	intron_variant	Locus17	LD SNPs	5	.
rs71572687	1	50266041	intron_variant	Locus17	LD SNPs	.	.
rs4272666	1	50269541	intron_variant	Locus17	LD SNPs	6	.
rs6685462	1	50274287	intron_variant	Locus17	LD SNPs	6	.
rs4926543	1	50281064	intron_variant	Locus17	LD SNPs	6	.
rs7526553	1	50283199	intron_variant	Locus17	LD SNPs	6	.
rs4495760	1	50285119	intron_variant	Locus17	LD SNPs	5	.
rs6588362	1	50294352	intron_variant	Locus17	LD SNPs	7	.
rs11205650	1	50299480	intron_variant	Locus17	LD SNPs	7	.
rs7532746	1	50300091	intron_variant	Locus17	LD SNPs	6	.
rs4582848	1	50312200	intron_variant	Locus17	LD SNPs	4	.
rs4926834	1	50313556	intron_variant	Locus17	LD SNPs	6	.
rs6693846	1	50315352	intron_variant	Locus17	LD SNPs	6	.
rs4926835	1	50321060	intron_variant	Locus17	LD SNPs	7	.
rs4086663	1	50825445	intergenic_variant	Locus18	LD SNPs	2c	.
rs6683005	1	50826414	intergenic_variant	Locus18	LD SNPs	7	.
rs6670420	1	50826440	intergenic_variant	Locus18	LD SNPs	6	.
rs6683247	1	50826661	intergenic_variant	Locus18	LD SNPs	5	.
rs6683864	1	50827200	intergenic_variant	Locus18	LD SNPs	7	.
rs7550602	1	50828092	intergenic_variant	Locus18	LD SNPs	7	.
rs35215539	1	50828347	.	Locus18	LD SNPs	.	.
rs11205715	1	50828470	intergenic_variant	Locus18	LD SNPs	7	.
rs6701551	1	50829147	intergenic_variant	Locus18	LD SNPs	7	.
rs6690643	1	50829258	intergenic_variant	Locus18	LD SNPs	5	.
rs6704148	1	50829285	intergenic_variant	Locus18	LD SNPs	5	.
rs150024599	1	50829779	.	Locus18	LD SNPs	.	.
rs6693834	1	50830004	intergenic_variant	Locus18	LD SNPs	5	.
rs6696535	1	50830125	intergenic_variant	Locus18	LD SNPs	5	.
rs6588384	1	50830178	intergenic_variant	Locus18	LD SNPs	5	.
rs4619014	1	50830411	intergenic_variant	Locus18	LD SNPs	5	.
rs3992627	1	50830955	intergenic_variant	Locus18	LD SNPs	4	.
rs113471291	1	50834763	regulatory_region_variant	Locus18	LD SNPs	4	.
rs11205716	1	50835606	regulatory_region_variant	Locus18	LD SNPs	4	.
rs2356865	1	50836334	.	Locus18	Significant SNPs	5	.
rs12071347	1	50839158	intergenic_variant	Locus18	LD SNPs	6	.
rs111233385	1	50840222	intergenic_variant	Locus18	LD SNPs	6	.
rs111529796	1	50840495	intergenic_variant	Locus18	LD SNPs	5	.
rs12072933	1	50840548	intergenic_variant	Locus18	LD SNPs	6	.
rs7415537	1	50841135	intergenic_variant	Locus18	LD SNPs	7	.
rs4926862	1	50842541	intergenic_variant	Locus18	LD SNPs	6	.
rs76645092	1	50843849	intergenic_variant	Locus18	LD SNPs	7	.
rs7521195	1	50845814	intergenic_variant	Locus18	LD SNPs	5	.
rs375667625	1	50851447	.	Locus18	LD SNPs	.	.
rs2784134	1	50852447	intergenic_variant	Locus18	LD SNPs	3a	.
rs150336260	1	50854713	.	Locus18	LD SNPs	.	.
rs11584889	1	50854901	intergenic_variant	Locus18	LD SNPs	5	.
rs3850872	1	50857192	intergenic_variant	Locus18	LD SNPs	6	.
rs75564426	1	50859443	intergenic_variant	Locus18	LD SNPs	4	.
rs4309025	1	50859745	intergenic_variant	Locus18	LD SNPs	2b	.
rs11205719	1	50860790	intergenic_variant	Locus18	LD SNPs	6	.
rs80309456	1	50861752	intergenic_variant	Locus18	LD SNPs	5	.
rs3907676	1	50863202	intergenic_variant	Locus18	LD SNPs	7	.
rs7413619	1	50863454	intergenic_variant	Locus18	LD SNPs	6	.
rs79568404	1	50863834	intergenic_variant	Locus18	LD SNPs	7	.
rs77077069	1	50865621	intergenic_variant	Locus18	LD SNPs	7	.
rs11588379	1	50868684	intergenic_variant	Locus18	LD SNPs	7	.
rs10449746	1	50869199	intergenic_variant	Locus18	LD SNPs	7	.
rs7533724	1	50869308	intergenic_variant	Locus18	LD SNPs	7	.
rs11576968	1	50875836	intergenic_variant	Locus18	LD SNPs	5	.
rs6664846	1	50878102	intergenic_variant	Locus18	LD SNPs	4	.
rs3862269	1	50879172	intergenic_variant	Locus18	LD SNPs	5	.
rs17372363	1	50880765	intergenic_variant	Locus18	LD SNPs	4	.
rs17363827	1	50881674	regulatory_region_variant	Locus18	LD SNPs	4	.
rs1013293	1	62570321	intron_variant	Locus19	LD SNPs	5	.
rs2481665	1	62594677	intron_variant	Locus19	Significant SNPs	4	.
rs2457816	1	62604065	intron_variant	Locus19	LD SNPs	5	.
rs2457817	1	62604570	intron_variant	Locus19	LD SNPs	5	.
rs7514002	1	62616599	intron_variant	Locus19	LD SNPs	6	.
rs2476201	1	62619960	intron_variant	Locus19	LD SNPs	5	.
rs2481677	1	62632571	intergenic_variant	Locus19	LD SNPs	7	.
rs71582672	1	62633418	intergenic_variant	Locus19	LD SNPs	.	.
rs74082072	1	65970925	intron_variant	Locus20	LD SNPs	5	.
rs141707226	1	65975133	intron_variant	Locus20	LD SNPs	.	.
rs11208660	1	65983626	intron_variant	Locus20	LD SNPs	5	.
rs11208662	1	65987164	intron_variant	Locus20	Significant SNPs	5	.
rs1571151	1	65988706	intron_variant	Locus20	LD SNPs	4	.
rs10889560	1	65989878	intron_variant	Locus20	LD SNPs	6	.
rs7531118	1	72837239	.	Locus21	Significant SNPs	4	.
rs1599339	1	72846190	intergenic_variant	Locus21	LD SNPs	5	.
rs1599337	1	72846460	intergenic_variant	Locus21	LD SNPs	5	.
rs2815775	1	72853409	intergenic_variant	Locus21	LD SNPs	5	.
rs2613476	1	72856991	intergenic_variant	Locus21	LD SNPs	7	.
rs1460939	1	72861567	intergenic_variant	Locus21	LD SNPs	7	.
rs2590943	1	72874456	intergenic_variant	Locus21	LD SNPs	7	.
rs11209963	1	72883303	intergenic_variant	Locus21	LD SNPs	7	.
rs2590942	1	72885281	.	Locus21	Significant SNPs	5	.
rs2492971	1	72887188	intergenic_variant	Locus21	LD SNPs	5	.
rs4649955	1	72888654	intergenic_variant	Locus21	LD SNPs	7	.
rs2815766	1	72889878	intergenic_variant	Locus21	LD SNPs	5	.
rs2797104	1	72891435	intergenic_variant	Locus21	LD SNPs	6	.
rs782257	1	72899059	intergenic_variant	Locus21	LD SNPs	7	.
rs377431721	1	72900384	.	Locus21	LD SNPs	.	.
rs80054503	1	72900406	intergenic_variant	Locus21	LD SNPs	5	.
rs992956	1	72901141	regulatory_region_variant	Locus21	LD SNPs	3a	.
rs1373914	1	72901515	intergenic_variant	Locus21	LD SNPs	7	.
rs782240	1	72906385	intergenic_variant	Locus21	LD SNPs	5	.
rs782245	1	72915844	intergenic_variant	Locus21	LD SNPs	5	.
rs782242	1	72916574	intergenic_variant	Locus21	LD SNPs	5	.
rs782221	1	72924057	intergenic_variant	Locus21	LD SNPs	7	.
rs782218	1	72925397	intergenic_variant	Locus21	LD SNPs	5	.
rs61771778	1	72926855	intergenic_variant	Locus21	LD SNPs	7	.
rs1664410	1	72932316	intergenic_variant	Locus21	LD SNPs	5	.
rs796698	1	72938495	intergenic_variant	Locus21	LD SNPs	6	.
rs782214	1	72945128	intergenic_variant	Locus21	LD SNPs	6	.
rs782211	1	72946328	intergenic_variant	Locus21	LD SNPs	7	.
rs707444	1	72949290	intergenic_variant	Locus21	LD SNPs	5	.
rs6690871	1	74977277	intron_variant	Locus22	LD SNPs	7	.
rs1040070	1	74977870	intron_variant	Locus22	LD SNPs	6	.
rs10493544	1	74983835	intron_variant	Locus22	LD SNPs	5	.
rs45556631	1	74989126	intron_variant	Locus22	LD SNPs	.	.
rs1514177	1	74991402	intron_variant	Locus22	LD SNPs	5	.
rs1514176	1	74991596	intron_variant	Locus22	LD SNPs	7	.
rs1514175	1	74991644	intron_variant	Locus22	LD SNPs	7	.
rs6604867	1	74992278	intron_variant	Locus22	LD SNPs	6	.
rs6604866	1	74992546	intron_variant	Locus22	LD SNPs	5	.
rs1514174	1	74993063	intron_variant	Locus22	LD SNPs	6	.
rs7526762	1	74993318	intron_variant	Locus22	LD SNPs	5	.
rs4650277	1	74993721	intron_variant	Locus22	LD SNPs	5	.
rs7551507	1	74995225	intron_variant	Locus22	LD SNPs	6	.
rs11210476	1	74995450	intron_variant	Locus22	LD SNPs	6	.
rs12042908	1	74997762	intron_variant	Locus22	Significant SNPs	4	.
rs2344508	1	74999713	intron_variant	Locus22	LD SNPs	5	.
rs5775241	1	75000418	intron_variant	Locus22	LD SNPs	.	.
rs7525548	1	75001474	intron_variant	Locus22	LD SNPs	5	.
rs12566985	1	75002193	intron_variant	Locus22	LD SNPs	7	.
rs12041852	1	75003500	intron_variant	Locus22	LD SNPs	5	.
rs12041912	1	75003710	intron_variant	Locus22	LD SNPs	5	.
rs3845347	1	75004048	intron_variant	Locus22	LD SNPs	5	.
rs6604872	1	75004611	intron_variant	Locus22	LD SNPs	5	.
rs7520945	1	75004943	intron_variant	Locus22	LD SNPs	7	.
rs7553348	1	75005067	intron_variant	Locus22	LD SNPs	6	.
rs7553158	1	75005238	intron_variant	Locus22	LD SNPs	7	.
rs3895907	1	75006027	intron_variant	Locus22	LD SNPs	7	.
rs7514705	1	75006720	intron_variant	Locus22	LD SNPs	5	.
rs10789396	1	75014362	intergenic_variant	Locus22	LD SNPs	5	.
rs12035349	1	77557339	3_prime_UTR_variant	Locus23	Significant SNPs	6	.
rs142328028	1	77574751	.	Locus23	LD SNPs	.	.
rs68193990	1	77598102	intron_variant	Locus23	LD SNPs	6	.
rs34266525	1	77619958	3_prime_UTR_variant	Locus23	LD SNPs	6	.
rs35008809	1	77653367	intron_variant	Locus23	LD SNPs	7	.
rs17688479	1	77668569	intron_variant	Locus23	LD SNPs	5	.
rs17391694	1	78623626	.	Locus24	Significant SNPs	1f	IFI44
rs11162968	1	80784642	intergenic_variant	Locus25	LD SNPs	4	.
rs11162970	1	80786312	intergenic_variant	Locus25	LD SNPs	6	.
rs11162971	1	80786391	intergenic_variant	Locus25	LD SNPs	6	.
rs7516278	1	80788479	intergenic_variant	Locus25	LD SNPs	6	.
rs1937796	1	80788515	intergenic_variant	Locus25	LD SNPs	7	.
rs7549987	1	80789011	intergenic_variant	Locus25	LD SNPs	7	.
rs12067796	1	80789715	intergenic_variant	Locus25	LD SNPs	6	.
rs7539777	1	80791086	intergenic_variant	Locus25	LD SNPs	7	.
rs7551570	1	80791474	intergenic_variant	Locus25	LD SNPs	6	.
rs2154297	1	80791708	.	Locus25	Significant SNPs	5	.
rs374070016	1	80791725	.	Locus25	LD SNPs	.	.
rs2154298	1	80791787	intergenic_variant	Locus25	LD SNPs	6	.
rs1937798	1	80792386	intergenic_variant	Locus25	LD SNPs	6	.
rs1937799	1	80792503	intergenic_variant	Locus25	LD SNPs	7	.
rs1937800	1	80792560	intergenic_variant	Locus25	LD SNPs	6	.
rs1937801	1	80792569	intergenic_variant	Locus25	LD SNPs	6	.
rs59086229	1	80792872	intergenic_variant	Locus25	LD SNPs	5	.
rs12080622	1	80792881	intergenic_variant	Locus25	LD SNPs	5	.
rs12065553	1	80793118	intergenic_variant	Locus25	LD SNPs	7	.
rs17104684	1	80793287	intergenic_variant	Locus25	LD SNPs	7	.
rs41338944	1	80793418	intergenic_variant	Locus25	LD SNPs	7	.
rs66857876	1	80793457	intergenic_variant	Locus25	LD SNPs	5	.
rs67084262	1	80793719	intergenic_variant	Locus25	LD SNPs	6	.
rs66569213	1	80793848	intergenic_variant	Locus25	LD SNPs	5	.
rs12068293	1	80794284	intergenic_variant	Locus25	LD SNPs	7	.
rs12071849	1	80794322	intergenic_variant	Locus25	LD SNPs	6	.
rs12082344	1	80794342	intergenic_variant	Locus25	LD SNPs	5	.
rs72673689	1	80794351	intergenic_variant	Locus25	LD SNPs	5	.
rs138222035	1	80794515	intergenic_variant	Locus25	LD SNPs	.	.
rs115567255	1	80794516	intergenic_variant	Locus25	LD SNPs	6	.
rs67566769	1	80794622	intergenic_variant	Locus25	LD SNPs	7	.
rs67299052	1	80794715	intergenic_variant	Locus25	LD SNPs	6	.
rs10597087	1	80795136	non_coding_transcript_exon_variant	Locus25	LD SNPs	.	.
rs4581234	1	80795529	intergenic_variant	Locus25	LD SNPs	5	.
rs4430281	1	80795563	intergenic_variant	Locus25	LD SNPs	5	.
rs4553136	1	80795564	intergenic_variant	Locus25	LD SNPs	5	.
rs4303039	1	80795646	intergenic_variant	Locus25	LD SNPs	5	.
rs6664550	1	80795712	intergenic_variant	Locus25	LD SNPs	5	.
rs67665687	1	80795766	intergenic_variant	Locus25	LD SNPs	.	.
rs6700780	1	80795856	intergenic_variant	Locus25	LD SNPs	5	.
rs6667297	1	80795989	intergenic_variant	Locus25	LD SNPs	6	.
rs200006126	1	80796149	intergenic_variant	Locus25	LD SNPs	7	.
rs376251567	1	80796176	intergenic_variant	Locus25	LD SNPs	7	.
rs200175638	1	80796241	intergenic_variant	Locus25	LD SNPs	7	.
rs575840515	1	80796649	intergenic_variant	Locus25	LD SNPs	7	.
rs202188416	1	80796681	intergenic_variant	Locus25	LD SNPs	7	.
rs200417151	1	80796695	intergenic_variant	Locus25	LD SNPs	7	.
rs202165745	1	80796712	intergenic_variant	Locus25	LD SNPs	7	.
rs376042510	1	80796743	intergenic_variant	Locus25	LD SNPs	7	.
rs78805055	1	80796881	intergenic_variant	Locus25	LD SNPs	7	.
rs115403302	1	80796892	intergenic_variant	Locus25	LD SNPs	6	.
rs72949518	1	80797008	intergenic_variant	Locus25	LD SNPs	6	.
rs66579741	1	80797208	intergenic_variant	Locus25	LD SNPs	7	.
rs67451257	1	80797412	intergenic_variant	Locus25	LD SNPs	6	.
rs67148358	1	80797504	intergenic_variant	Locus25	LD SNPs	7	.
rs72673699	1	80797590	intergenic_variant	Locus25	LD SNPs	7	.
rs12073845	1	80797910	intergenic_variant	Locus25	LD SNPs	7	.
rs12077472	1	80798140	intergenic_variant	Locus25	LD SNPs	6	.
rs12088070	1	80798216	intergenic_variant	Locus25	LD SNPs	7	.
rs12088284	1	80798635	intergenic_variant	Locus25	LD SNPs	3a	.
rs12088287	1	80798639	intergenic_variant	Locus25	LD SNPs	4	.
rs2389014	1	80799189	intergenic_variant	Locus25	LD SNPs	6	.
rs2389015	1	80799190	intergenic_variant	Locus25	LD SNPs	6	.
rs2389016	1	80799329	intergenic_variant	Locus25	LD SNPs	5	.
rs4514202	1	80799555	intergenic_variant	Locus25	LD SNPs	4	.
rs76778696	1	80800174	intergenic_variant	Locus25	LD SNPs	7	.
rs115941679	1	80800321	.	Locus25	LD SNPs	.	.
rs76314734	1	80800677	.	Locus25	LD SNPs	.	.
rs12084568	1	80800862	intergenic_variant	Locus25	LD SNPs	7	.
rs138520856	1	80800891	intergenic_variant	Locus25	LD SNPs	.	.
rs12074207	1	80801174	intergenic_variant	Locus25	LD SNPs	6	.
rs12069728	1	80801419	intergenic_variant	Locus25	LD SNPs	7	.
rs7555345	1	80801793	intergenic_variant	Locus25	LD SNPs	7	.
rs12075452	1	80801850	intergenic_variant	Locus25	LD SNPs	7	.
rs2389017	1	80801999	intergenic_variant	Locus25	LD SNPs	7	.
rs115815977	1	80802255	intergenic_variant	Locus25	LD SNPs	7	.
rs114634796	1	80802256	.	Locus25	LD SNPs	.	.
rs114982260	1	80802349	intergenic_variant	Locus25	LD SNPs	6	.
rs139204031	1	80802453	intergenic_variant	Locus25	LD SNPs	7	.
rs141861581	1	80802471	.	Locus25	LD SNPs	.	.
rs200915585	1	80802564	intergenic_variant	Locus25	LD SNPs	.	.
rs199741057	1	80802570	intergenic_variant	Locus25	LD SNPs	6	.
rs147126534	1	80802610	.	Locus25	LD SNPs	.	.
rs111625363	1	80803005	.	Locus25	LD SNPs	.	.
rs12087638	1	80803147	intergenic_variant	Locus25	LD SNPs	6	.
rs12087646	1	80803189	intergenic_variant	Locus25	LD SNPs	7	.
rs12087722	1	80803356	intergenic_variant	Locus25	LD SNPs	6	.
rs59355246	1	80803766	intergenic_variant	Locus25	LD SNPs	3a	.
rs72675704	1	80804132	intergenic_variant	Locus25	LD SNPs	5	.
rs142522597	1	80804175	intergenic_variant	Locus25	LD SNPs	5	.
rs113761887	1	80804263	intergenic_variant	Locus25	LD SNPs	5	.
rs72949544	1	80804433	intergenic_variant	Locus25	LD SNPs	6	.
rs35020936	1	80804503	intergenic_variant	Locus25	LD SNPs	6	.
rs66988543	1	80804535	intergenic_variant	Locus25	LD SNPs	7	.
rs17488710	1	80804872	intergenic_variant	Locus25	LD SNPs	5	.
rs17488724	1	80805031	intergenic_variant	Locus25	LD SNPs	7	.
rs114319394	1	80805222	intergenic_variant	Locus25	LD SNPs	6	.
rs17488752	1	80805285	intergenic_variant	Locus25	LD SNPs	7	.
rs2389022	1	80805758	intergenic_variant	Locus25	LD SNPs	7	.
rs2389023	1	80805785	intergenic_variant	Locus25	LD SNPs	6	.
rs2389024	1	80805845	intergenic_variant	Locus25	LD SNPs	5	.
rs2892660	1	80806357	intergenic_variant	Locus25	LD SNPs	7	.
rs2892661	1	80806358	intergenic_variant	Locus25	LD SNPs	6	.
rs67819360	1	80806834	intergenic_variant	Locus25	LD SNPs	5	.
rs1994673	1	80806845	intergenic_variant	Locus25	LD SNPs	5	.
rs1994674	1	80806965	intergenic_variant	Locus25	LD SNPs	5	.
rs1994675	1	80806977	intergenic_variant	Locus25	LD SNPs	5	.
rs1994676	1	80806991	intergenic_variant	Locus25	LD SNPs	5	.
rs57198995	1	80807175	intergenic_variant	Locus25	LD SNPs	6	.
rs67890928	1	80807888	intergenic_variant	Locus25	LD SNPs	6	.
rs56100095	1	80808623	intergenic_variant	Locus25	LD SNPs	5	.
rs17435926	1	80808707	intergenic_variant	Locus25	LD SNPs	5	.
rs17488857	1	80808830	intergenic_variant	Locus25	LD SNPs	5	.
rs17488871	1	80808966	intergenic_variant	Locus25	LD SNPs	7	.
rs17435994	1	80808989	intergenic_variant	Locus25	LD SNPs	6	.
rs10493662	1	80809034	intergenic_variant	Locus25	LD SNPs	7	.
rs112282397	1	80809464	intergenic_variant	Locus25	LD SNPs	6	.
rs72675712	1	80809491	intergenic_variant	Locus25	LD SNPs	7	.
rs67904215	1	80809518	intergenic_variant	Locus25	LD SNPs	7	.
rs111644875	1	80809610	intergenic_variant	Locus25	LD SNPs	6	.
rs113188507	1	80809636	intergenic_variant	Locus25	LD SNPs	6	.
rs4282759	1	80810626	intergenic_variant	Locus25	LD SNPs	5	.
rs4282760	1	80810695	intergenic_variant	Locus25	LD SNPs	5	.
rs4615796	1	80810719	intergenic_variant	Locus25	LD SNPs	5	.
rs4400565	1	80811003	intergenic_variant	Locus25	LD SNPs	7	.
rs4400566	1	80811039	intergenic_variant	Locus25	LD SNPs	6	.
rs2389025	1	80811206	intergenic_variant	Locus25	LD SNPs	7	.
rs2389026	1	80811353	intergenic_variant	Locus25	LD SNPs	7	.
rs11302507	1	80811688	intergenic_variant	Locus25	LD SNPs	.	.
rs6683316	1	80811780	intergenic_variant	Locus25	LD SNPs	6	.
rs6696828	1	80812020	intergenic_variant	Locus25	LD SNPs	5	.
rs6697039	1	80812211	intergenic_variant	Locus25	LD SNPs	7	.
rs6673543	1	80812304	intergenic_variant	Locus25	LD SNPs	7	.
rs6688826	1	80812329	intergenic_variant	Locus25	LD SNPs	7	.
rs12077931	1	80812527	intergenic_variant	Locus25	LD SNPs	6	.
rs6676853	1	80813113	intergenic_variant	Locus25	LD SNPs	5	.
rs12135823	1	80813667	intergenic_variant	Locus25	LD SNPs	5	.
rs12080711	1	80814326	intergenic_variant	Locus25	LD SNPs	7	.
rs12118987	1	80818530	intergenic_variant	Locus25	LD SNPs	7	.
rs11162974	1	80821065	intergenic_variant	Locus25	LD SNPs	5	.
rs11162976	1	80822282	intergenic_variant	Locus25	LD SNPs	4	.
rs10158964	1	80825083	intergenic_variant	Locus25	LD SNPs	5	.
rs61535100	1	80827756	intergenic_variant	Locus25	LD SNPs	6	.
rs10874123	1	80831434	intergenic_variant	Locus25	LD SNPs	4	.
rs10874124	1	80833454	intergenic_variant	Locus25	LD SNPs	6	.
rs6670504	1	80834007	intergenic_variant	Locus25	LD SNPs	6	.
rs6670706	1	80834202	intergenic_variant	Locus25	LD SNPs	6	.
rs12057358	1	80836926	intergenic_variant	Locus25	LD SNPs	7	.
rs1937787	1	80839278	non_coding_transcript_exon_variant	Locus25	LD SNPs	6	.
rs3856038	1	80844249	intergenic_variant	Locus25	LD SNPs	6	.
rs6692813	1	80848989	intergenic_variant	Locus25	LD SNPs	5	.
rs67690445	1	80850342	intergenic_variant	Locus25	LD SNPs	4	.
rs1365753	1	80857014	intergenic_variant	Locus25	LD SNPs	7	.
rs59035358	1	80857589	intergenic_variant	Locus25	LD SNPs	5	.
rs68116699	1	80859622	intergenic_variant	Locus25	LD SNPs	7	.
rs372701525	1	80860383	intergenic_variant	Locus25	LD SNPs	6	.
rs145801121	1	80861847	intergenic_variant	Locus25	LD SNPs	7	.
rs11163001	1	80865409	regulatory_region_variant	Locus25	LD SNPs	7	.
rs1966550	1	80866021	intergenic_variant	Locus25	LD SNPs	7	.
rs12077834	1	80866392	intergenic_variant	Locus25	LD SNPs	5	.
rs11163003	1	80866422	intergenic_variant	Locus25	LD SNPs	5	.
rs6424701	1	80867299	intergenic_variant	Locus25	LD SNPs	6	.
rs284217	1	82356110	intron_variant	Locus26	LD SNPs	6	.
rs284216	1	82356242	intron_variant	Locus26	LD SNPs	5	.
rs3838457	1	82356418	intron_variant	Locus26	LD SNPs	.	.
rs284215	1	82356897	intron_variant	Locus26	LD SNPs	6	.
rs284213	1	82357941	intron_variant	Locus26	LD SNPs	7	.
rs284211	1	82358699	intron_variant	Locus26	LD SNPs	7	.
rs665458	1	82360669	intron_variant	Locus26	LD SNPs	4	.
rs284225	1	82366667	intron_variant	Locus26	LD SNPs	4	.
rs989046	1	82367267	intron_variant	Locus26	LD SNPs	6	.
rs434619	1	82373273	intron_variant	Locus26	LD SNPs	5	.
rs412378	1	82374494	intron_variant	Locus26	LD SNPs	7	.
rs447267	1	82375080	intron_variant	Locus26	LD SNPs	6	.
rs651533	1	82375561	intron_variant	Locus26	LD SNPs	6	.
rs284227	1	82379446	intron_variant	Locus26	Significant SNPs	7	.
rs284221	1	82389853	intron_variant	Locus26	LD SNPs	5	.
rs284222	1	82390296	intron_variant	Locus26	LD SNPs	7	.
rs284218	1	82393466	intron_variant	Locus26	LD SNPs	5	.
rs284219	1	82395236	intron_variant	Locus26	LD SNPs	5	.
rs71242577	1	82404496	.	Locus26	LD SNPs	.	.
rs398254	1	82413673	intron_variant	Locus26	LD SNPs	5	.
rs385367	1	82415199	intron_variant	Locus26	LD SNPs	4	.
rs34793894	1	82417344	.	Locus26	LD SNPs	.	.
rs943366	1	82427833	intron_variant	Locus26	LD SNPs	5	.
rs1327021	1	82428554	intron_variant	Locus26	LD SNPs	7	.
rs9438724	1	82438148	intron_variant	Locus26	LD SNPs	6	.
rs1327025	1	82440947	intron_variant	Locus26	LD SNPs	2b	.
rs4579802	1	82464259	intergenic_variant	Locus26	LD SNPs	5	.
rs4970658	1	82465778	regulatory_region_variant	Locus26	LD SNPs	5	.
rs11810373	1	82473958	intergenic_variant	Locus26	LD SNPs	4	.
rs1022977	1	82475261	intergenic_variant	Locus26	LD SNPs	5	.
rs9438646	1	82475765	intergenic_variant	Locus26	LD SNPs	5	.
rs7416606	1	82476199	intergenic_variant	Locus26	LD SNPs	7	.
rs2038974	1	82485561	intergenic_variant	Locus26	LD SNPs	5	.
rs12145656	1	82492195	intergenic_variant	Locus26	LD SNPs	5	.
rs4970660	1	82499606	intergenic_variant	Locus26	LD SNPs	7	.
rs4970661	1	82500277	intergenic_variant	Locus26	LD SNPs	7	.
rs12759645	1	82502547	intergenic_variant	Locus26	LD SNPs	7	.
rs4400657	1	82502635	intergenic_variant	Locus26	LD SNPs	6	.
rs6690297	1	82504289	intergenic_variant	Locus26	LD SNPs	7	.
rs4439384	1	82505010	intergenic_variant	Locus26	LD SNPs	7	.
rs4970663	1	82509065	intergenic_variant	Locus26	LD SNPs	5	.
rs4970644	1	82509390	intergenic_variant	Locus26	LD SNPs	5	.
rs12128399	1	82512209	intergenic_variant	Locus26	LD SNPs	5	.
rs11163416	1	82514743	intergenic_variant	Locus26	LD SNPs	5	.
rs4275491	1	82516613	intergenic_variant	Locus26	LD SNPs	6	.
rs72719446	1	82519103	intergenic_variant	Locus26	LD SNPs	7	.
rs6673659	1	82535173	intergenic_variant	Locus26	LD SNPs	7	.
rs10579777	1	82544623	intergenic_variant	Locus26	LD SNPs	.	.
rs12735363	1	82546855	intergenic_variant	Locus26	LD SNPs	7	.
rs3131815	1	92664966	.	Locus27	LD SNPs	5	.
rs145764918	1	92665390	.	Locus27	LD SNPs	.	.
rs3131816	1	92668474	.	Locus27	LD SNPs	6	.
rs1384614	1	92670126	.	Locus27	LD SNPs	7	.
rs373671660	1	92677146	.	Locus27	LD SNPs	.	.
rs3131821	1	92680789	.	Locus27	LD SNPs	.	.
rs34395112	1	92682285	.	Locus27	LD SNPs	.	.
rs7547429	1	92688438	intron_variant	Locus27	LD SNPs	7	.
rs3131824	1	92689936	intron_variant	Locus27	LD SNPs	6	.
rs6604085	1	92696189	intron_variant	Locus27	LD SNPs	6	.
rs4532876	1	92702896	intron_variant	Locus27	LD SNPs	7	.
rs3103173	1	92705224	intron_variant	Locus27	LD SNPs	5	.
rs3122320	1	92705638	intron_variant	Locus27	LD SNPs	4	.
rs141160833	1	92708000	.	Locus27	LD SNPs	.	.
rs1825813	1	92708973	intron_variant	Locus27	LD SNPs	5	.
rs10676893	1	92709690	intron_variant	Locus27	LD SNPs	.	.
rs1386585	1	92715207	intron_variant	Locus27	LD SNPs	5	.
rs11449710	1	92718754	intron_variant	Locus27	LD SNPs	.	.
rs2391139	1	92727610	intron_variant	Locus27	LD SNPs	5	.
rs3103180	1	92735012	intron_variant	Locus27	LD SNPs	4	.
rs1487539	1	92739699	intron_variant	Locus27	LD SNPs	5	.
rs61406921	1	92744652	intron_variant	Locus27	LD SNPs	.	.
rs3131831	1	92745759	intron_variant	Locus27	LD SNPs	5	.
rs3103177	1	92756507	intron_variant	Locus27	LD SNPs	7	.
rs142750771	1	92760808	intron_variant	Locus27	LD SNPs	.	.
rs6604089	1	92767292	intron_variant	Locus27	LD SNPs	5	.
rs55988882	1	92775094	intron_variant	Locus27	LD SNPs	.	.
rs2046621	1	92788769	intron_variant	Locus27	LD SNPs	6	.
rs6668685	1	92791812	intron_variant	Locus27	LD SNPs	5	.
rs11166568	1	92792858	intron_variant	Locus27	LD SNPs	7	.
rs11166575	1	92794758	intron_variant	Locus27	LD SNPs	4	.
rs79491239	1	92795104	intron_variant	Locus27	LD SNPs	2a	.
rs6604091	1	92797814	intron_variant	Locus27	LD SNPs	5	.
rs7542747	1	92798031	intron_variant	Locus27	LD SNPs	6	.
rs1487537	1	92799151	intron_variant	Locus27	LD SNPs	6	.
rs7545445	1	92800232	intron_variant	Locus27	LD SNPs	5	.
rs17519833	1	92814471	intron_variant	Locus27	LD SNPs	7	.
rs1906279	1	92816148	intron_variant	Locus27	LD SNPs	7	.
rs11324775	1	92818006	intron_variant	Locus27	LD SNPs	.	.
rs6603963	1	92821374	intron_variant	Locus27	LD SNPs	6	.
rs10782838	1	92823598	intron_variant	Locus27	LD SNPs	5	.
rs34014692	1	92825560	intron_variant	Locus27	LD SNPs	.	.
rs56373822	1	92825561	intron_variant	Locus27	LD SNPs	7	.
rs7512301	1	92826100	intron_variant	Locus27	LD SNPs	5	.
rs4247165	1	92832179	intron_variant	Locus27	LD SNPs	5	.
rs6692060	1	92846681	intron_variant	Locus27	LD SNPs	4	.
rs10747411	1	92852504	intron_variant	Locus27	LD SNPs	5	.
rs6603967	1	92854663	3_prime_UTR_variant	Locus27	LD SNPs	6	.
rs371894426	1	92867933	.	Locus27	LD SNPs	.	.
rs111434556	1	92870846	intergenic_variant	Locus27	LD SNPs	5	.
rs76600721	1	92877017	regulatory_region_variant	Locus27	LD SNPs	3a	.
rs80215994	1	92881607	intergenic_variant	Locus27	LD SNPs	3a	.
rs74959960	1	92887718	intergenic_variant	Locus27	LD SNPs	4	.
rs2025607	1	92890344	regulatory_region_variant	Locus27	LD SNPs	3a	.
rs59343017	1	92893300	intergenic_variant	Locus27	LD SNPs	5	.
rs78220437	1	92914957	intergenic_variant	Locus27	LD SNPs	5	.
rs112032517	1	92915581	intergenic_variant	Locus27	LD SNPs	7	.
rs59679370	1	92922490	intergenic_variant	Locus27	LD SNPs	3a	.
rs76337287	1	92923466	intergenic_variant	Locus27	LD SNPs	5	.
rs186001783	1	92923467	intergenic_variant	Locus27	LD SNPs	5	.
rs76593661	1	92930006	intergenic_variant	Locus27	LD SNPs	5	.
rs17579779	1	92930475	intergenic_variant	Locus27	LD SNPs	3a	.
rs79164177	1	92931396	intergenic_variant	Locus27	LD SNPs	5	.
rs7518357	1	92936359	intergenic_variant	Locus27	LD SNPs	5	.
rs6676846	1	92942352	intron_variant	Locus27	LD SNPs	5	.
rs11164605	1	92946479	synonymous_variant	Locus27	LD SNPs	4	.
rs10874656	1	92947024	intron_variant	Locus27	LD SNPs	4	.
rs6603975	1	92951239	intron_variant	Locus27	LD SNPs	4	.
rs7536295	1	92952861	regulatory_region_variant	Locus27	LD SNPs	4	.
rs5776146	1	92953144	regulatory_region_variant	Locus27	LD SNPs	.	.
rs912795	1	92960472	regulatory_region_variant	Locus27	LD SNPs	5	.
rs2031494	1	92965969	intergenic_variant	Locus27	LD SNPs	5	.
rs11164654	1	92968312	intergenic_variant	Locus27	LD SNPs	2b	.
rs4970696	1	92968853	intergenic_variant	Locus27	LD SNPs	3a	.
rs962221	1	92970770	TF_binding_site_variant	Locus27	LD SNPs	2b	.
rs962222	1	92970953	TF_binding_site_variant	Locus27	LD SNPs	2b	.
rs34527429	1	92971475	intergenic_variant	Locus27	LD SNPs	.	.
rs34275752	1	92971691	intergenic_variant	Locus27	LD SNPs	.	.
rs4970705	1	92971828	intergenic_variant	Locus27	LD SNPs	4	.
rs2391159	1	92971951	intergenic_variant	Locus27	LD SNPs	5	.
rs1570836	1	92972457	intergenic_variant	Locus27	LD SNPs	5	.
rs6603977	1	92972660	intergenic_variant	Locus27	LD SNPs	5	.
rs4970698	1	92972933	intergenic_variant	Locus27	LD SNPs	6	.
rs4970706	1	92973075	intergenic_variant	Locus27	LD SNPs	6	.
rs10782922	1	92974595	3_prime_UTR_variant	Locus27	LD SNPs	5	.
rs1886683	1	92976023	3_prime_UTR_variant	Locus27	LD SNPs	5	.
rs6690764	1	92976590	3_prime_UTR_variant	Locus27	Significant SNPs	5	.
rs1886682	1	92977275	3_prime_UTR_variant	Locus27	LD SNPs	2b	.
rs6603979	1	92979354	synonymous_variant	Locus27	LD SNPs	5	.
rs56325708	1	92979681	.	Locus27	LD SNPs	.	.
rs6603980	1	92985335	intron_variant	Locus27	LD SNPs	6	.
rs4970708	1	92986514	intron_variant	Locus27	LD SNPs	6	.
rs6686702	1	92987430	intron_variant	Locus27	LD SNPs	5	.
rs4375281	1	92987575	intron_variant	Locus27	LD SNPs	5	.
rs4970709	1	92988592	intron_variant	Locus27	LD SNPs	5	.
rs4970710	1	92988717	intron_variant	Locus27	LD SNPs	7	.
rs34835481	1	92991625	intron_variant	Locus27	LD SNPs	.	.
rs1408916	1	92992627	intron_variant	Locus27	LD SNPs	5	.
rs2391160	1	92992797	intron_variant	Locus27	LD SNPs	5	.
rs4568842	1	92993156	intron_variant	Locus27	LD SNPs	3a	.
rs4970712	1	92993547	intron_variant	Locus27	LD SNPs	5	.
rs6603981	1	92993807	intron_variant	Locus27	LD SNPs	5	.
rs6603982	1	92994033	intron_variant	Locus27	LD SNPs	7	.
rs6696173	1	92995727	intron_variant	Locus27	LD SNPs	5	.
rs4970701	1	92997370	intron_variant	Locus27	LD SNPs	5	.
rs139805240	1	93000332	.	Locus27	LD SNPs	.	.
rs78953187	1	93000574	.	Locus27	LD SNPs	.	.
rs2027061	1	93001430	intron_variant	Locus27	LD SNPs	6	.
rs11464809	1	93002900	intron_variant	Locus27	LD SNPs	.	.
rs989653	1	93003570	intron_variant	Locus27	LD SNPs	2b	.
rs2151577	1	93004219	intron_variant	Locus27	LD SNPs	4	.
rs6658734	1	93004992	intron_variant	Locus27	LD SNPs	5	.
rs10735778	1	93005006	intron_variant	Locus27	LD SNPs	5	.
rs10874708	1	93005124	intron_variant	Locus27	LD SNPs	5	.
rs1570837	1	93006816	intron_variant	Locus27	LD SNPs	7	.
rs10735779	1	93008720	intron_variant	Locus27	LD SNPs	5	.
rs7515577	1	93009438	intron_variant	Locus27	LD SNPs	3a	.
rs6661134	1	93010908	intron_variant	Locus27	LD SNPs	5	.
rs6603984	1	93011572	intron_variant	Locus27	LD SNPs	5	.
rs11164773	1	93012247	intron_variant	Locus27	LD SNPs	7	.
rs149494922	1	93012619	.	Locus27	LD SNPs	.	.
rs79991846	1	93012762	.	Locus27	LD SNPs	.	.
rs74436196	1	93012969	.	Locus27	LD SNPs	.	.
rs149654218	1	93013130	.	Locus27	LD SNPs	.	.
rs145341911	1	93014343	intron_variant	Locus27	LD SNPs	7	.
rs7411478	1	93014975	intron_variant	Locus27	LD SNPs	7	.
rs12753280	1	93016228	intron_variant	Locus27	LD SNPs	6	.
rs10709857	1	93016840	intron_variant	Locus27	LD SNPs	.	.
rs143454054	1	93017680	intron_variant	Locus27	LD SNPs	.	.
rs6603987	1	93019313	intron_variant	Locus27	LD SNPs	5	.
rs10874712	1	93021891	intron_variant	Locus27	LD SNPs	5	.
rs6603988	1	93022283	intron_variant	Locus27	LD SNPs	6	.
rs1034219	1	93022678	intron_variant	Locus27	LD SNPs	5	.
rs4847377	1	93023150	intron_variant	Locus27	LD SNPs	5	.
rs34643605	1	93023895	intron_variant	Locus27	LD SNPs	.	.
rs6422512	1	93024844	intron_variant	Locus27	LD SNPs	6	.
rs10874713	1	93025288	intron_variant	Locus27	LD SNPs	7	.
rs10874714	1	93025292	intron_variant	Locus27	LD SNPs	7	.
rs66808903	1	93027106	intron_variant	Locus27	LD SNPs	.	.
rs10465753	1	93027862	intron_variant	Locus27	LD SNPs	6	.
rs10465754	1	93027914	intron_variant	Locus27	LD SNPs	7	.
rs67825622	1	93028244	intron_variant	Locus27	LD SNPs	.	.
rs4847181	1	93028792	intron_variant	Locus27	LD SNPs	4	.
rs6656432	1	93029453	intron_variant	Locus27	LD SNPs	5	.
rs10465756	1	93029698	intron_variant	Locus27	LD SNPs	5	.
rs6603990	1	93030735	intron_variant	Locus27	LD SNPs	6	.
rs10747444	1	93031625	intron_variant	Locus27	LD SNPs	4	.
rs6422513	1	93032467	intron_variant	Locus27	LD SNPs	7	.
rs6422514	1	93032520	intron_variant	Locus27	LD SNPs	7	.
rs6603991	1	93032583	intron_variant	Locus27	LD SNPs	5	.
rs10708162	1	93033929	intron_variant	Locus27	LD SNPs	.	.
rs1556562	1	93034023	intron_variant	Locus27	LD SNPs	7	.
rs1556563	1	93034221	intron_variant	Locus27	LD SNPs	5	.
rs6692187	1	93035020	intron_variant	Locus27	LD SNPs	7	.
rs588660	1	96886604	intergenic_variant	Locus28	LD SNPs	5	.
rs139308761	1	96901455	.	Locus28	LD SNPs	.	.
rs11165643	1	96924097	intergenic_variant	Locus28	LD SNPs	6	.
rs76649299	1	96935263	.	Locus28	LD SNPs	.	.
rs2181375	1	96940119	regulatory_region_variant	Locus28	LD SNPs	5	.
rs2038646	1	96940371	regulatory_region_variant	Locus28	LD SNPs	4	.
rs10489741	1	96942406	intergenic_variant	Locus28	LD SNPs	5	.
rs1973993	1	96943994	.	Locus28	Significant SNPs	3a	.
rs1555543	1	96944797	intergenic_variant	Locus28	LD SNPs	5	.
rs6679458	1	96946253	intergenic_variant	Locus28	LD SNPs	7	.
rs10875017	1	96949526	intergenic_variant	Locus28	LD SNPs	6	.
rs553531	1	97315009	intergenic_variant	Locus28	LD SNPs	5	.
rs2642875	1	97347408	intergenic_variant	Locus28	LD SNPs	7	.
rs35351332	1	97352583	intergenic_variant	Locus28	LD SNPs	.	.
rs2642878	1	97365177	intergenic_variant	Locus28	LD SNPs	6	.
rs2681194	1	97365977	intergenic_variant	Locus28	LD SNPs	5	.
rs7512687	1	97368287	non_coding_transcript_exon_variant	Locus28	LD SNPs	7	.
rs1850898	1	97372363	intergenic_variant	Locus28	LD SNPs	5	.
rs1976805	1	97377456	intergenic_variant	Locus28	LD SNPs	7	.
rs2030342	1	97388226	.	Locus28	Significant SNPs	6	.
rs7551794	1	97397047	intergenic_variant	Locus28	LD SNPs	6	.
rs2130366	1	97400169	TF_binding_site_variant	Locus28	LD SNPs	3a	.
rs6671669	1	97423794	intergenic_variant	Locus28	LD SNPs	6	.
rs995258	1	97431052	intergenic_variant	Locus28	LD SNPs	5	.
rs1994570	1	97438979	regulatory_region_variant	Locus28	LD SNPs	5	.
rs3002271	1	97442229	intergenic_variant	Locus28	LD SNPs	5	.
rs10747488	1	98299475	intron_variant	Locus29	LD SNPs	6	.
rs7552188	1	98304157	intron_variant	Locus29	LD SNPs	6	.
rs7526108	1	98305394	intron_variant	Locus29	LD SNPs	5	.
rs6658412	1	98309251	intron_variant	Locus29	LD SNPs	6	.
rs61787782	1	98310239	intron_variant	Locus29	LD SNPs	5	.
rs12073487	1	98315061	intron_variant	Locus29	LD SNPs	2b	.
rs12072739	1	98315893	intron_variant	Locus29	LD SNPs	4	.
rs5776384	1	98316151	intron_variant	Locus29	LD SNPs	.	.
rs4421623	1	98316285	intron_variant	Locus29	LD SNPs	5	.
rs12089031	1	98316355	intron_variant	Locus29	LD SNPs	4	.
rs4970719	1	98318162	intron_variant	Locus29	LD SNPs	5	.
rs10747489	1	98318735	intron_variant	Locus29	LD SNPs	5	.
rs4372296	1	98320492	intron_variant	Locus29	Significant SNPs	5	.
rs4379706	1	98322379	non_coding_transcript_exon_variant	Locus29	LD SNPs	5	.
rs10747490	1	98325796	intron_variant	Locus29	LD SNPs	7	.
rs11165920	1	98325947	intron_variant	Locus29	LD SNPs	7	.
rs4970720	1	98326447	intron_variant	Locus29	LD SNPs	5	.
rs4523551	1	98327831	intron_variant	Locus29	LD SNPs	6	.
rs4523552	1	98328093	intron_variant	Locus29	LD SNPs	3a	.
rs11165921	1	98334990	intron_variant	Locus29	LD SNPs	6	.
rs10875111	1	98335004	intron_variant	Locus29	LD SNPs	7	.
rs9661794	1	98336329	intron_variant	Locus29	LD SNPs	3a	.
rs6677116	1	98337283	intron_variant	Locus29	LD SNPs	5	.
rs6604093	1	98337578	intron_variant	Locus29	LD SNPs	5	.
rs10747491	1	98341152	intron_variant	Locus29	LD SNPs	7	.
rs4970721	1	98342067	intron_variant	Locus29	LD SNPs	5	.
rs10747492	1	98342417	intron_variant	Locus29	LD SNPs	6	.
rs12062845	1	98342685	intron_variant	Locus29	LD SNPs	6	.
rs61787819	1	98344088	intron_variant	Locus29	LD SNPs	5	.
rs61787820	1	98344661	intron_variant	Locus29	LD SNPs	6	.
rs7524038	1	98345019	intron_variant	Locus29	LD SNPs	6	.
rs10875112	1	98345449	intron_variant	Locus29	LD SNPs	5	.
rs4394693	1	98345517	intron_variant	Locus29	LD SNPs	5	.
rs4546957	1	98345614	intron_variant	Locus29	LD SNPs	6	.
rs10875113	1	98346177	intron_variant	Locus29	LD SNPs	5	.
rs1801265	1	98348885	missense_variant	Locus29	LD SNPs	6	.
rs10617327	1	98351518	intron_variant	Locus29	LD SNPs	.	.
rs4970722	1	98352053	intron_variant	Locus29	LD SNPs	4	.
rs4970723	1	98353416	intron_variant	Locus29	LD SNPs	5	.
rs9324374	1	98357727	intron_variant	Locus29	LD SNPs	7	.
rs12406713	1	98359342	intron_variant	Locus29	LD SNPs	6	.
rs9727548	1	98360091	intron_variant	Locus29	LD SNPs	5	.
rs7418577	1	98362040	intron_variant	Locus29	LD SNPs	6	.
rs10875118	1	98365310	intron_variant	Locus29	LD SNPs	6	.
rs9662719	1	98369744	intron_variant	Locus29	LD SNPs	5	.
rs12077442	1	98370375	intron_variant	Locus29	LD SNPs	4	.
rs4394694	1	98371449	intron_variant	Locus29	LD SNPs	5	.
rs200678002	1	101004143	intron_variant	Locus30	LD SNPs	.	.
rs12028526	1	101013734	intergenic_variant	Locus30	LD SNPs	5	.
rs6672574	1	101015479	intergenic_variant	Locus30	LD SNPs	5	.
rs1158103	1	101024370	.	Locus30	Significant SNPs	7	.
rs4914939	1	107558361	intergenic_variant	Locus31	LD SNPs	5	.
rs12406721	1	107563243	intergenic_variant	Locus31	LD SNPs	5	.
rs61798463	1	107565934	intergenic_variant	Locus31	LD SNPs	5	.
rs111232683	1	107566149	intergenic_variant	Locus31	LD SNPs	5	.
rs56111229	1	107566689	intergenic_variant	Locus31	LD SNPs	5	.
rs55924375	1	107566690	intergenic_variant	Locus31	LD SNPs	5	.
rs61798468	1	107569316	intergenic_variant	Locus31	LD SNPs	5	.
rs72442711	1	107570761	.	Locus31	LD SNPs	.	.
rs3108680	1	107572997	intergenic_variant	Locus31	LD SNPs	4	.
rs2335077	1	107573565	intergenic_variant	Locus31	LD SNPs	1f	HRMT1L6
rs12408634	1	107579540	intergenic_variant	Locus31	LD SNPs	4	.
rs12401598	1	107580533	intergenic_variant	Locus31	LD SNPs	3a	.
rs55909997	1	107581039	intergenic_variant	Locus31	LD SNPs	5	.
rs2335104	1	107583641	intergenic_variant	Locus31	LD SNPs	5	.
rs1762509	1	107592959	intergenic_variant	Locus31	LD SNPs	7	.
rs9435340	1	107593201	intergenic_variant	Locus31	LD SNPs	6	.
rs1623927	1	107596120	intergenic_variant	Locus31	LD SNPs	5	.
rs1730851	1	107596443	intergenic_variant	Locus31	LD SNPs	6	.
rs1730850	1	107597988	intergenic_variant	Locus31	LD SNPs	5	.
rs1762482	1	107599002	regulatory_region_variant	Locus31	LD SNPs	4	.
rs2232015	1	107599258	regulatory_region_variant	Locus31	LD SNPs	4	.
rs9435441	1	107603330	intergenic_variant	Locus31	LD SNPs	6	HRMT1L6
rs1730865	1	107605611	intergenic_variant	Locus31	LD SNPs	5	.
rs3032555	1	107607036	intergenic_variant	Locus31	LD SNPs	.	.
rs1977658	1	107607037	intergenic_variant	Locus31	LD SNPs	3a	.
rs1730864	1	107607810	intergenic_variant	Locus31	LD SNPs	7	.
rs6669831	1	107608607	intergenic_variant	Locus31	LD SNPs	5	.
rs1762484	1	107613923	intergenic_variant	Locus31	LD SNPs	5	.
rs1730862	1	107614003	intergenic_variant	Locus31	LD SNPs	5	.
rs9435341	1	107616641	intergenic_variant	Locus31	LD SNPs	5	.
rs1730859	1	107617707	.	Locus31	Significant SNPs	1f	HRMT1L6
rs1730858	1	107619244	regulatory_region_variant	Locus31	LD SNPs	6	.
rs57189571	1	107622328	intergenic_variant	Locus31	LD SNPs	.	.
rs1335053	1	107622823	intergenic_variant	Locus31	LD SNPs	5	.
rs59591412	1	107622924	intergenic_variant	Locus31	LD SNPs	.	.
rs11434203	1	107623490	intergenic_variant	Locus31	LD SNPs	.	.
rs1335055	1	107624563	intergenic_variant	Locus31	LD SNPs	1d	HRMT1L6
rs1762485	1	107625056	intergenic_variant	Locus31	LD SNPs	6	.
rs1762486	1	107627697	intergenic_variant	Locus31	LD SNPs	6	.
rs12066815	1	107883043	intron_variant	Locus31	LD SNPs	6	.
rs7531573	1	107884540	intron_variant	Locus31	LD SNPs	7	.
rs12035149	1	107885018	intron_variant	Locus31	Significant SNPs	3a	.
rs10881463	1	107885535	intron_variant	Locus31	LD SNPs	5	.
rs11185092	1	107886278	intron_variant	Locus31	LD SNPs	4	.
rs11185093	1	107886351	intron_variant	Locus31	LD SNPs	4	.
rs34376065	1	107937052	intron_variant	Locus31	LD SNPs	.	.
rs33955687	1	107942560	intron_variant	Locus31	LD SNPs	7	.
rs920835	1	107946802	intron_variant	Locus31	LD SNPs	7	.
rs1444039	1	107949256	intron_variant	Locus31	LD SNPs	6	.
rs5776887	1	107951248	non_coding_transcript_exon_variant	Locus31	LD SNPs	.	.
rs11185111	1	107962328	intron_variant	Locus31	LD SNPs	4	.
rs1444040	1	107964479	intron_variant	Locus31	LD SNPs	5	.
rs991579	1	107965659	intron_variant	Locus31	LD SNPs	5	.
rs4915043	1	107966119	intron_variant	Locus31	LD SNPs	5	.
rs17465581	1	107971204	intron_variant	Locus31	LD SNPs	5	.
rs77848106	1	107971673	intron_variant	Locus31	LD SNPs	6	.
rs12089521	1	107972362	intron_variant	Locus31	LD SNPs	5	.
rs17531363	1	107977075	intron_variant	Locus31	Significant SNPs	3a	.
rs56311800	1	107979567	intron_variant	Locus31	LD SNPs	.	.
rs12095462	1	107982788	intron_variant	Locus31	LD SNPs	5	.
rs11185115	1	107982992	intron_variant	Locus31	LD SNPs	6	.
rs71807086	1	107983663	intron_variant	Locus31	LD SNPs	.	.
rs375965051	1	107985246	.	Locus31	LD SNPs	.	.
rs1444042	1	107989885	intron_variant	Locus31	LD SNPs	5	.
rs1444041	1	107990214	intron_variant	Locus31	LD SNPs	6	.
rs10881467	1	107990347	intron_variant	Locus31	LD SNPs	7	.
rs11802147	1	108001307	intron_variant	Locus31	LD SNPs	6	.
rs4914945	1	108002360	intron_variant	Locus31	LD SNPs	2b	.
rs41279738	1	110082551	5_prime_UTR_variant	Locus32	LD SNPs	4	.
rs7550711	1	110082886	intron_variant	Locus32	Significant SNPs	4	.
rs12023950	1	110099858	intron_variant	Locus32	LD SNPs	5	.
rs71577003	1	110101325	intron_variant	Locus32	LD SNPs	.	.
rs12046010	1	110104189	intron_variant	Locus32	LD SNPs	6	.
rs71657105	1	110114122	intron_variant	Locus32	LD SNPs	5	.
rs6663547	1	110114229	intron_variant	Locus32	LD SNPs	1f	GNAI3
rs144376234	1	110114504	intron_variant	Locus32	LD SNPs	5	.
rs6537837	1	110119732	intron_variant	Locus32	LD SNPs	7	.
rs10857793	1	110120148	intron_variant	Locus32	LD SNPs	6	.
rs6658855	1	110123334	intron_variant	Locus32	LD SNPs	4	.
rs3768486	1	110123971	intron_variant	Locus32	Significant SNPs	5	.
rs1160114500	1	110124513	intron_variant	Locus32	LD SNPs	.	.
rs12037970	1	110124888	intron_variant	Locus32	LD SNPs	2b	.
rs7355073	1	110129740	intron_variant	Locus32	LD SNPs	5	.
rs7355157	1	110129835	intron_variant	Locus32	LD SNPs	5	.
rs6682956	1	110130264	intron_variant	Locus32	LD SNPs	5	.
rs12033376	1	110130641	intron_variant	Locus32	LD SNPs	5	.
rs7537507	1	110131105	intron_variant	Locus32	LD SNPs	5	.
rs116377258	1	110131521	intron_variant	Locus32	LD SNPs	3b	.
rs34049073	1	110134211	non_coding_transcript_exon_variant	Locus32	LD SNPs	.	.
rs7371	1	110135308	3_prime_UTR_variant	Locus32	LD SNPs	6	.
rs3833901	1	110136323	3_prime_UTR_variant	Locus32	LD SNPs	.	.
rs2301229	1	110136678	3_prime_UTR_variant	Locus32	LD SNPs	5	.
rs3525	1	110136846	3_prime_UTR_variant	Locus32	LD SNPs	7	.
rs41280328	1	110136884	3_prime_UTR_variant	Locus32	LD SNPs	7	.
rs11810577	1	110138109	regulatory_region_variant	Locus32	LD SNPs	6	.
rs72705206	1	110172176	non_coding_transcript_exon_variant	Locus32	LD SNPs	4	.
rs72705208	1	110177509	regulatory_region_variant	Locus32	LD SNPs	5	.
rs72705210	1	110178922	regulatory_region_variant	Locus32	LD SNPs	4	.
rs113581509	1	110187031	intergenic_variant	Locus32	LD SNPs	5	.
rs115454275	1	110192045	TF_binding_site_variant	Locus32	LD SNPs	3a	.
rs113936771	1	110200152	splice_region_variant	Locus32	LD SNPs	5	.
rs12033257	1	112318484	3_prime_UTR_variant	Locus33	Significant SNPs	5	.
rs59051938	1	118850501	intergenic_variant	Locus34	LD SNPs	7	.
rs12731372	1	118852975	.	Locus34	Significant SNPs	4	.
rs6674967	1	118854698	intergenic_variant	Locus34	LD SNPs	7	.
rs9428104	1	118855587	intergenic_variant	Locus34	LD SNPs	5	.
rs61836347	1	118861208	intergenic_variant	Locus34	LD SNPs	4	.
rs201725381	1	118861862	.	Locus34	LD SNPs	.	.
rs199908098	1	118861894	.	Locus34	LD SNPs	.	.
rs145656174	1	118861958	intergenic_variant	Locus34	LD SNPs	3a	.
rs71070723	1	118862071	.	Locus34	LD SNPs	.	.
rs71070724	1	118862104	intergenic_variant	Locus34	LD SNPs	.	.
rs17038164	1	118862669	intergenic_variant	Locus34	LD SNPs	5	.
rs7536458	1	118864602	intergenic_variant	Locus34	LD SNPs	3a	.
rs7534091	1	118864616	intergenic_variant	Locus34	LD SNPs	4	.
rs35821398	1	118866666	intergenic_variant	Locus34	LD SNPs	6	.
rs71584526	1	118867542	intergenic_variant	Locus34	LD SNPs	.	.
rs17038182	1	118868405	intergenic_variant	Locus34	LD SNPs	5	.
rs112013272	1	118868795	.	Locus34	LD SNPs	.	.
rs61836351	1	118868797	regulatory_region_variant	Locus34	LD SNPs	4	.
rs60804050	1	118870373	intergenic_variant	Locus34	LD SNPs	5	.
rs12752809	1	118879557	intergenic_variant	Locus34	LD SNPs	5	.
rs12735613	1	118883973	intergenic_variant	Locus34	LD SNPs	5	.
rs34895388	1	118887632	.	Locus34	LD SNPs	.	.
rs12746543	1	118888905	intergenic_variant	Locus34	LD SNPs	5	.
rs35750964	1	118889996	intergenic_variant	Locus34	LD SNPs	3a	.
rs34661019	1	118890553	intergenic_variant	Locus34	LD SNPs	4	.
rs138571064	1	118896157	intergenic_variant	Locus34	LD SNPs	.	.
rs147136248	1	118896395	intergenic_variant	Locus34	LD SNPs	7	.
rs12727617	1	118897490	intergenic_variant	Locus34	LD SNPs	6	.
rs71670828	1	118900800	intergenic_variant	Locus34	LD SNPs	5	.
rs28818483	1	118902783	intergenic_variant	Locus34	LD SNPs	6	.
rs28838114	1	118902812	intergenic_variant	Locus34	LD SNPs	5	.
rs34088118	1	118905810	intergenic_variant	Locus34	LD SNPs	.	.
rs35501033	1	118908336	intergenic_variant	Locus34	LD SNPs	6	.
rs17038218	1	118908373	intergenic_variant	Locus34	LD SNPs	7	.
rs35043843	1	118911295	intergenic_variant	Locus34	LD SNPs	6	.
rs60560809	1	118916702	intergenic_variant	Locus34	LD SNPs	7	.
rs12734916	1	118917162	intergenic_variant	Locus34	LD SNPs	7	.
rs35182733	1	118917956	intergenic_variant	Locus34	LD SNPs	5	.
rs7553422	1	119540719	intergenic_variant	Locus35	LD SNPs	1f	WARS2
rs1886914	1	119541452	intergenic_variant	Locus35	LD SNPs	2b	.
rs10923724	1	119546842	.	Locus35	Significant SNPs	1f	WARS2
rs6428789	1	119550480	intergenic_variant	Locus35	LD SNPs	4	.
rs2645294	1	119574587	3_prime_UTR_variant	Locus35	LD SNPs	7	.
rs2902811	1	151010521	intron_variant	Locus36	LD SNPs	7	.
rs6587552	1	151018861	intron_variant	Locus36	Significant SNPs	1b	CDC42SE1, BNIPL
rs1870940	1	154984363	intron_variant	Locus37	LD SNPs	4	.
rs913096728	1	154989823	3_prime_UTR_variant	Locus37	LD SNPs	.	.
rs905938	1	154991389	intron_variant	Locus37	Significant SNPs	4	.
rs112439021	1	154993916	intron_variant	Locus37	LD SNPs	.	.
rs76798800	1	154994978	intron_variant	Locus37	LD SNPs	5	.
rs12043212	1	155964698	intron_variant	Locus38	LD SNPs	5	.
rs4330912	1	155969428	intron_variant	Locus38	LD SNPs	5	.
rs2886070	1	155973971	intron_variant	Locus38	LD SNPs	1f	FDPS
rs2364409	1	155974197	intron_variant	Locus38	LD SNPs	6	.
rs6668204	1	155974528	intron_variant	Locus38	LD SNPs	5	.
rs17385065	1	155976388	intron_variant	Locus38	LD SNPs	7	.
rs10908486	1	155978544	regulatory_region_variant	Locus38	LD SNPs	3a	.
rs1475766	1	155981489	non_coding_transcript_exon_variant	Locus38	LD SNPs	7	FDPS
rs4661079	1	155983298	non_coding_transcript_exon_variant	Locus38	LD SNPs	4	.
rs17381047	1	155983648	non_coding_transcript_exon_variant	Locus38	LD SNPs	1f	FDPS
rs11577179	1	155983710	intron_variant	Locus38	Significant SNPs	1f	FDPS
rs34126883	1	155985810	intron_variant	Locus38	LD SNPs	5	.
rs11356147	1	155986381	intron_variant	Locus38	LD SNPs	.	.
rs34995046	1	155988485	intron_variant	Locus38	LD SNPs	5	.
rs11365720	1	155993710	intergenic_variant	Locus38	LD SNPs	.	.
rs12032631	1	155995080	intergenic_variant	Locus38	LD SNPs	1f	FDPS
rs2364401	1	155997110	intergenic_variant	Locus38	LD SNPs	5	.
rs2364400	1	155997173	intergenic_variant	Locus38	LD SNPs	3a	.
rs58222507	1	156001369	intergenic_variant	Locus38	LD SNPs	.	.
rs34444588	1	156002084	intergenic_variant	Locus38	LD SNPs	5	.
rs201947466	1	156002305	intergenic_variant	Locus38	LD SNPs	.	.
rs11582305	1	156003655	intergenic_variant	Locus38	LD SNPs	2b	.
rs12128541	1	156003992	intergenic_variant	Locus38	LD SNPs	5	.
rs7517202	1	156004672	intergenic_variant	Locus38	LD SNPs	6	.
rs56061854	1	156005431	.	Locus38	LD SNPs	.	.
rs2095402	1	156007177	intron_variant	Locus38	LD SNPs	5	.
rs2297792	1	156011444	missense_variant	Locus38	LD SNPs	5	.
rs2173298	1	167178149	regulatory_region_variant	Locus39	LD SNPs	5	.
rs10918666	1	167178161	regulatory_region_variant	Locus39	LD SNPs	5	.
rs10800293	1	167195068	intron_variant	Locus39	LD SNPs	5	.
rs10494474	1	167199180	intron_variant	Locus39	LD SNPs	2b	.
rs10918669	1	167206102	intron_variant	Locus39	LD SNPs	5	.
rs7418469	1	167215996	intron_variant	Locus39	LD SNPs	5	.
rs4657652	1	167233474	intron_variant	Locus39	LD SNPs	4	.
rs1359059	1	167234166	intron_variant	Locus39	LD SNPs	5	.
rs10918673	1	167235524	intron_variant	Locus39	LD SNPs	7	.
rs4656534	1	167250038	intron_variant	Locus39	LD SNPs	5	.
rs4656535	1	167250039	intron_variant	Locus39	LD SNPs	5	.
rs4656538	1	167259755	intron_variant	Locus39	LD SNPs	5	.
rs11801381	1	167269826	intron_variant	Locus39	LD SNPs	5	.
rs4657654	1	167279750	intron_variant	Locus39	LD SNPs	3a	.
rs10733051	1	167280354	intron_variant	Locus39	Significant SNPs	6	.
rs7538951	1	167289363	intron_variant	Locus39	LD SNPs	7	.
rs10918683	1	167301998	intron_variant	Locus39	LD SNPs	2b	.
rs11371298	1	167303238	intron_variant	Locus39	LD SNPs	.	.
rs7519945	1	167307677	intron_variant	Locus39	LD SNPs	7	.
rs4142888	1	167317860	intron_variant	Locus39	LD SNPs	6	.
rs7524664	1	167326821	intron_variant	Locus39	LD SNPs	4	.
rs11810672	1	167327426	intron_variant	Locus39	LD SNPs	6	.
rs2140761	1	167329046	intron_variant	Locus39	LD SNPs	3a	.
rs7539298	1	167347417	intron_variant	Locus39	LD SNPs	7	.
rs2091248	1	167355435	intron_variant	Locus39	LD SNPs	5	.
rs12068341	1	167360965	intron_variant	Locus39	LD SNPs	5	.
rs2862131	1	167362719	intron_variant	Locus39	LD SNPs	6	.
rs6427086	1	167362745	intron_variant	Locus39	LD SNPs	6	.
rs7524019	1	167367193	intron_variant	Locus39	LD SNPs	4	.
rs12031685	1	167372403	intron_variant	Locus39	LD SNPs	6	.
rs36054165	1	167375303	intron_variant	Locus39	LD SNPs	.	.
rs4233416	1	167393128	3_prime_UTR_variant	Locus39	LD SNPs	5	.
rs4294450	1	173389640	intron_variant	Locus40	LD SNPs	4	.
rs4244195	1	173390145	intron_variant	Locus40	LD SNPs	5	.
rs4244196	1	173390196	intron_variant	Locus40	LD SNPs	4	.
rs6699094	1	173390634	intron_variant	Locus40	LD SNPs	4	.
rs6425232	1	173392146	intron_variant	Locus40	LD SNPs	3a	.
rs7520641	1	173392166	intron_variant	Locus40	LD SNPs	4	.
rs4462186	1	173394246	intron_variant	Locus40	LD SNPs	2b	.
rs10753079	1	173395683	intron_variant	Locus40	LD SNPs	4	.
rs10753080	1	173395810	intron_variant	Locus40	LD SNPs	4	.
rs10737301	1	173396682	intron_variant	Locus40	LD SNPs	5	.
rs3934576	1	173398436	intron_variant	Locus40	LD SNPs	4	.
rs3934575	1	173398533	intron_variant	Locus40	LD SNPs	4	.
rs35845062	1	173401367	intron_variant	Locus40	LD SNPs	5	.
rs34331061	1	173401947	intron_variant	Locus40	LD SNPs	7	.
rs4310474	1	173404464	intron_variant	Locus40	LD SNPs	5	.
rs57504311	1	173406860	intron_variant	Locus40	LD SNPs	7	.
rs35632090	1	173406895	intron_variant	Locus40	LD SNPs	7	.
rs36058163	1	173407109	intron_variant	Locus40	LD SNPs	6	.
rs68193118	1	173408741	intron_variant	Locus40	LD SNPs	5	.
rs7530469	1	173408803	intron_variant	Locus40	LD SNPs	5	.
rs12753631	1	173409054	intron_variant	Locus40	LD SNPs	7	.
rs34919111	1	173409199	intron_variant	Locus40	LD SNPs	5	.
rs12760501	1	173410277	intron_variant	Locus40	LD SNPs	5	.
rs4539167	1	173410444	intron_variant	Locus40	LD SNPs	7	.
rs61826747	1	173411048	intron_variant	Locus40	LD SNPs	7	.
rs66683313	1	173411638	intron_variant	Locus40	LD SNPs	5	.
rs112613675	1	173411715	intron_variant	Locus40	LD SNPs	5	.
rs7549074	1	173414184	intron_variant	Locus40	LD SNPs	2b	.
rs12744504	1	173415547	intron_variant	Locus40	LD SNPs	5	.
rs12724371	1	173415996	intron_variant	Locus40	LD SNPs	5	.
rs61826749	1	173418267	intron_variant	Locus40	LD SNPs	5	.
rs35065145	1	173419597	intron_variant	Locus40	LD SNPs	6	.
rs34296122	1	173420178	intron_variant	Locus40	LD SNPs	6	.
rs35831548	1	173423726	intron_variant	Locus40	LD SNPs	4	.
rs144204574	1	173426456	intron_variant	Locus40	LD SNPs	7	.
rs6670071	1	173431345	intergenic_variant	Locus40	LD SNPs	6	.
rs34147455	1	173431735	intergenic_variant	Locus40	LD SNPs	.	.
rs12058528	1	173434174	intergenic_variant	Locus40	LD SNPs	7	.
rs146377165	1	173435257	.	Locus40	LD SNPs	.	.
rs142289742	1	173437214	intergenic_variant	Locus40	LD SNPs	.	.
rs6660804	1	173438399	intergenic_variant	Locus40	LD SNPs	7	.
rs34259759	1	173441466	intergenic_variant	Locus40	LD SNPs	6	.
rs6671141	1	173446934	intron_variant	Locus40	LD SNPs	2b	.
rs33942654	1	173448261	intron_variant	Locus40	LD SNPs	4	.
rs912767	1	173456445	intron_variant	Locus40	LD SNPs	4	.
rs33951697	1	173458326	regulatory_region_variant	Locus40	LD SNPs	3a	.
rs57032935	1	173460213	intergenic_variant	Locus40	LD SNPs	4	.
rs34025182	1	173462714	intergenic_variant	Locus40	LD SNPs	5	.
rs35379498	1	173463183	intergenic_variant	Locus40	LD SNPs	7	.
rs7529089	1	173465008	intergenic_variant	Locus40	LD SNPs	2b	.
rs7521536	1	173465265	intergenic_variant	Locus40	LD SNPs	4	.
rs7529377	1	173465324	intergenic_variant	Locus40	LD SNPs	4	.
rs34332254	1	173465886	intergenic_variant	Locus40	LD SNPs	3a	.
rs7524592	1	173466057	regulatory_region_variant	Locus40	LD SNPs	3a	.
rs12065426	1	173470105	3_prime_UTR_variant	Locus40	LD SNPs	5	.
rs12080769	1	173470458	intron_variant	Locus40	LD SNPs	1f	SERPINC1
rs7524403	1	173472045	intron_variant	Locus40	LD SNPs	4	.
rs1886638	1	173473056	intron_variant	Locus40	LD SNPs	5	.
rs912768	1	173473713	intron_variant	Locus40	Significant SNPs	4	.
rs1359460	1	173474127	intron_variant	Locus40	LD SNPs	5	.
rs10641434	1	173475067	.	Locus40	LD SNPs	.	.
rs7525100	1	173475612	intron_variant	Locus40	LD SNPs	2b	.
rs71111066	1	173480169	intron_variant	Locus40	LD SNPs	.	.
rs35691409	1	173480595	intron_variant	Locus40	LD SNPs	.	.
rs4573551	1	173480759	intron_variant	Locus40	LD SNPs	7	.
rs4272656	1	173482709	intron_variant	Locus40	LD SNPs	7	.
rs6700517	1	173483303	intron_variant	Locus40	LD SNPs	7	.
rs12075021	1	173484049	intron_variant	Locus40	LD SNPs	5	.
rs12733402	1	173484385	intron_variant	Locus40	LD SNPs	5	.
rs7550581	1	173484443	intron_variant	Locus40	LD SNPs	5	.
rs35567631	1	173484581	intron_variant	Locus40	LD SNPs	4	.
rs7536935	1	173484656	intron_variant	Locus40	LD SNPs	4	.
rs12071988	1	173485212	intron_variant	Locus40	LD SNPs	4	.
rs35088930	1	173485336	intron_variant	Locus40	LD SNPs	5	.
rs12744267	1	173486342	intron_variant	Locus40	LD SNPs	1f	SERPINC1
rs7413754	1	173487356	intron_variant	Locus40	LD SNPs	5	.
rs12080722	1	173487924	intron_variant	Locus40	LD SNPs	3a	.
rs12077271	1	173488197	intron_variant	Locus40	LD SNPs	3a	.
rs7535963	1	173489585	intron_variant	Locus40	LD SNPs	3a	.
rs12745058	1	173489674	intron_variant	Locus40	LD SNPs	4	.
rs4916366	1	173490862	intron_variant	Locus40	LD SNPs	5	.
rs57184360	1	173491361	intron_variant	Locus40	LD SNPs	.	.
rs7551305	1	173491416	intron_variant	Locus40	LD SNPs	5	.
rs7516544	1	173491431	intron_variant	Locus40	LD SNPs	5	.
rs12565753	1	173491605	intron_variant	Locus40	LD SNPs	5	.
rs12075314	1	173491947	intron_variant	Locus40	LD SNPs	5	.
rs10753082	1	173492219	intron_variant	Locus40	LD SNPs	7	.
rs4916367	1	173492649	intron_variant	Locus40	LD SNPs	4	.
rs10912633	1	173493312	intron_variant	Locus40	LD SNPs	5	.
rs6696443	1	173494210	intron_variant	Locus40	LD SNPs	5	.
rs35607505	1	173497452	intron_variant	Locus40	LD SNPs	5	.
rs1461024	1	173498017	intron_variant	Locus40	LD SNPs	5	.
rs1461022	1	173498264	intron_variant	Locus40	LD SNPs	3a	.
rs1547154	1	173500954	intron_variant	Locus40	LD SNPs	5	.
rs61828883	1	173508194	intron_variant	Locus40	LD SNPs	7	.
rs149243915	1	173510453	.	Locus40	LD SNPs	.	.
rs61828886	1	173519039	intron_variant	Locus40	LD SNPs	4	.
rs61828887	1	173521778	intron_variant	Locus40	LD SNPs	5	.
rs61828888	1	173522153	intron_variant	Locus40	LD SNPs	5	.
rs10753083	1	173523580	intron_variant	Locus40	LD SNPs	4	.
rs1461025	1	173529732	intron_variant	Locus40	LD SNPs	5	.
rs12027531	1	173535122	intron_variant	Locus40	LD SNPs	6	.
rs12030037	1	173535392	intron_variant	Locus40	LD SNPs	6	.
rs12030536	1	173538221	intron_variant	Locus40	LD SNPs	7	.
rs12040255	1	173538503	intron_variant	Locus40	LD SNPs	7	.
rs12033786	1	173538526	intron_variant	Locus40	LD SNPs	7	.
rs61828910	1	173538753	intron_variant	Locus40	LD SNPs	7	.
rs12042027	1	173540004	intron_variant	Locus40	LD SNPs	4	.
rs12032790	1	173541184	intron_variant	Locus40	LD SNPs	4	.
rs75609184	1	173543261	intron_variant	Locus40	LD SNPs	.	.
rs12041743	1	173544945	intron_variant	Locus40	LD SNPs	5	.
rs61828913	1	173545446	intron_variant	Locus40	LD SNPs	7	.
rs12039524	1	173549827	intron_variant	Locus40	Significant SNPs	4	.
rs61828914	1	173550127	intron_variant	Locus40	LD SNPs	5	.
rs61828916	1	173564878	intron_variant	Locus40	LD SNPs	6	.
rs1475306	1	173565945	intron_variant	Locus40	LD SNPs	4	.
rs570505326	1	173717899	intron_variant	Locus40	LD SNPs	.	.
rs1987873	1	173978135	intron_variant	Locus40	LD SNPs	5	.
rs75092751	1	173979813	intron_variant	Locus40	LD SNPs	.	.
rs6661182	1	173980198	intron_variant	Locus40	LD SNPs	5	.
rs6676307	1	173980410	intron_variant	Locus40	LD SNPs	6	.
rs6688176	1	173981138	intron_variant	Locus40	LD SNPs	4	.
rs11397475	1	173981923	intron_variant	Locus40	LD SNPs	.	.
rs6683276	1	173982167	intron_variant	Locus40	LD SNPs	7	.
rs12060331	1	173982606	intron_variant	Locus40	LD SNPs	5	.
rs12072602	1	173983805	intron_variant	Locus40	LD SNPs	6	.
rs61826785	1	173984357	intron_variant	Locus40	LD SNPs	5	.
rs113565337	1	173984507	intron_variant	Locus40	LD SNPs	.	.
rs12060401	1	173986472	intron_variant	Locus40	LD SNPs	2b	.
rs113452743	1	173987037	intron_variant	Locus40	LD SNPs	.	.
rs61826823	1	173987163	intron_variant	Locus40	LD SNPs	4	.
rs12562588	1	173987460	intron_variant	Locus40	LD SNPs	3a	.
rs10912717	1	173988028	intron_variant	Locus40	LD SNPs	5	.
rs12565973	1	173989219	intron_variant	Locus40	LD SNPs	3a	.
rs1321637	1	173989671	intron_variant	Locus40	LD SNPs	3a	.
rs61826824	1	173992535	.	Locus40	LD SNPs	4	.
rs1247238098	1	173993375	.	Locus40	LD SNPs	.	.
rs1250285279	1	173995505	.	Locus40	LD SNPs	.	.
rs12071784	1	173995800	.	Locus40	LD SNPs	4	.
rs200236606	1	173995957	.	Locus40	LD SNPs	.	.
rs12029025	1	173995979	.	Locus40	LD SNPs	6	.
rs142679468	1	173998611	.	Locus40	LD SNPs	.	.
rs59960208	1	173998776	.	Locus40	LD SNPs	5	.
rs12086829	1	173999244	.	Locus40	LD SNPs	3a	.
rs115459174	1	173999720	.	Locus40	LD SNPs	3a	.
rs113315999	1	173999742	.	Locus40	LD SNPs	4	.
rs6668543	1	174000180	.	Locus40	LD SNPs	4	.
rs11803119	1	174002465	.	Locus40	Significant SNPs	4	.
rs61826826	1	174002800	.	Locus40	LD SNPs	3a	.
rs10494491	1	174003151	.	Locus40	LD SNPs	1f	SERPINC1
rs112336550	1	174004487	.	Locus40	LD SNPs	.	.
rs36013663	1	174005007	.	Locus40	LD SNPs	4	.
rs10650150	1	174006000	.	Locus40	LD SNPs	.	.
rs6425271	1	174006271	.	Locus40	LD SNPs	3a	.
[truncated: 26,788 more rows]
