# Supplementary material for: Deciphering the genetic landscape of obesity: a data-driven approach to identifying plausible causal genes and therapeutic targets
Source: J Hum Genet. 2023 Aug 24;68(12):823–33. doi: 10.1038/s10038-023-01189-3 (PMC10678330; doi:10.1038/s10038-023-01189-3)
Supplement: Supplementary file 3 — Supplementary Table 2 [file 10038_2023_1189_MOESM3_ESM.xlsx]

## Sheet: Supp. Table 2
Category	GeneSet	N_genes	N_overlap	p	adjP	genes
DEG.up	Brain_Anterior_cingulate_cortex_BA24	1866	327	0.000305032	0.0164717	ENSG00000149527:ENSG00000197921:ENSG00000157870:ENSG00000171735:ENSG00000159363:ENSG00000117115:ENSG00000121753:ENSG00000160097:ENSG00000121905:ENSG00000121904:ENSG00000186094:ENSG00000162373:ENSG00000162374:ENSG00000173406:ENSG00000172260:ENSG00000178965:ENSG00000117069:ENSG00000154027:ENSG00000117155:ENSG00000162631:ENSG00000143126:ENSG00000134222:ENSG00000181754:ENSG00000156097:ENSG00000116337…
DEG.up	Brain_Cerebellar_Hemisphere	4248	703	0.000128484	0.00693813	ENSG00000215790:ENSG00000142609:ENSG00000149527:ENSG00000157881:ENSG00000197921:ENSG00000171680:ENSG00000162408:ENSG00000171735:ENSG00000009724:ENSG00000198793:ENSG00000058453:ENSG00000159363:ENSG00000121753:ENSG00000116497:ENSG00000160097:ENSG00000121905:ENSG00000160094:ENSG00000121904:ENSG00000127124:ENSG00000117461:ENSG00000162374:ENSG00000198711:ENSG00000173406:ENSG00000132849:ENSG00000172260…
DEG.up	Brain_Cerebellum	4055	685	1.17318e-05	0.000633515	ENSG00000008128:ENSG00000215790:ENSG00000169885:ENSG00000142609:ENSG00000149527:ENSG00000157881:ENSG00000197921:ENSG00000157870:ENSG00000171680:ENSG00000162408:ENSG00000171735:ENSG00000009724:ENSG00000198793:ENSG00000058453:ENSG00000159363:ENSG00000121753:ENSG00000116497:ENSG00000160097:ENSG00000121905:ENSG00000160094:ENSG00000121904:ENSG00000127124:ENSG00000117461:ENSG00000162374:ENSG00000198711…
DEG.up	Brain_Cortex	2159	391	3.25427e-06	0.000175731	ENSG00000142609:ENSG00000149527:ENSG00000197921:ENSG00000157870:ENSG00000171680:ENSG00000171735:ENSG00000159363:ENSG00000117115:ENSG00000121753:ENSG00000160097:ENSG00000121905:ENSG00000121904:ENSG00000186094:ENSG00000162373:ENSG00000162374:ENSG00000173406:ENSG00000184588:ENSG00000172260:ENSG00000178965:ENSG00000117069:ENSG00000154027:ENSG00000117155:ENSG00000162631:ENSG00000143126:ENSG00000134222…
DEG.up	Brain_Frontal_Cortex_BA9	2422	430	8.04391e-06	0.000434371	ENSG00000149527:ENSG00000197921:ENSG00000157870:ENSG00000171735:ENSG00000159363:ENSG00000117115:ENSG00000169641:ENSG00000121753:ENSG00000160097:ENSG00000121905:ENSG00000121904:ENSG00000186094:ENSG00000162373:ENSG00000162374:ENSG00000173406:ENSG00000184588:ENSG00000172260:ENSG00000178965:ENSG00000117069:ENSG00000154027:ENSG00000180488:ENSG00000117155:ENSG00000154511:ENSG00000162631:ENSG00000143126…
