# Supplementary material for: Deciphering the genetic landscape of obesity: a data-driven approach to identifying plausible causal genes and therapeutic targets
Source: J Hum Genet. 2023 Aug 24;68(12):823–33. doi: 10.1038/s10038-023-01189-3 (PMC10678330; doi:10.1038/s10038-023-01189-3)
Supplement: Supplementary file 4 — Supplementary Table 3 [file 10038_2023_1189_MOESM4_ESM.xlsx]

## Sheet: Supp. Table 3
PANEL	FILE	ID	CHR	P0	P1	HSQ	BEST.GWAS.ID	BEST.GWAS.Z	EQTL.ID	EQTL.R2	EQTL.Z	EQTL.GWAS.Z	NSNP	NWGT	MODEL	MODELCV.R2	MODELCV.PV	TWAS.Z	TWAS.P	COLOC.PP0	COLOC.PP1	COLOC.PP2	COLOC.PP3	COLOC.PP4	JOINT	TOP.SNP.COR
GTEx.Brain_Caudate_basal_ganglia	./WEIGHTS//GTEx.Brain_Caudate_basal_ganglia/GTEx.Brain_Caudate_basal_ganglia.ENSG00000004534.10.RBM6.wgt.RDat	RBM6	3	50000000	50100000	0.195777	rs11713193	11.637	rs2014830	0.137	4.91	-8.765	375	16	enet	0.107	0.000551	-9.19	3.99e-20	0	0	0.016	0.047	0.937	FALSE	-0.79
GTEx.Brain_Caudate_basal_ganglia	./WEIGHTS//GTEx.Brain_Caudate_basal_ganglia/GTEx.Brain_Caudate_basal_ganglia.ENSG00000004534.10.RBM6.wgt.RDat	RBM6	3	50000000	50100000	0.195777	rs11713193	11.945	rs2014830	0.137	4.91	-9.046	375	16	enet	0.107	0.000551	-9.91	3.95e-23	0	0	0.014	0.041	0.945	FALSE	-0.79
GTEx.Brain_Caudate_basal_ganglia	./WEIGHTS//GTEx.Brain_Caudate_basal_ganglia/GTEx.Brain_Caudate_basal_ganglia.ENSG00000004534.10.RBM6.wgt.RDat	RBM6	3	50000000	50100000	0.195777	rs11713193	12.115	rs2014830	0.137	4.91	-9.235	375	16	enet	0.107	0.000551	-9.95	2.57e-23	0	0	0.014	0.04	0.946	FALSE	-0.79
GTEx.Brain_Caudate_basal_ganglia	./WEIGHTS//GTEx.Brain_Caudate_basal_ganglia/GTEx.Brain_Caudate_basal_ganglia.ENSG00000004534.10.RBM6.wgt.RDat	RBM6	3	50000000	50100000	0.195777	rs11713193	13.083	rs2014830	0.137	4.91	-9.941	375	16	enet	0.107	0.000551	-10.9	1.17e-27	0	0	0.014	0.041	0.944	FALSE	-0.79
GTEx.Brain_Caudate_basal_ganglia	./WEIGHTS//GTEx.Brain_Caudate_basal_ganglia/GTEx.Brain_Caudate_basal_ganglia.ENSG00000004534.10.RBM6.wgt.RDat	RBM6	3	50000000	50100000	0.195777	rs11713193	14.513	rs2014830	0.137	4.91	-10.2654	375	16	enet	0.107	0.000551	-11.8	2.2e-32	0	0	0.015	0.043	0.942	FALSE	-0.79
GTEx.Brain_Caudate_basal_ganglia	./WEIGHTS//GTEx.Brain_Caudate_basal_ganglia/GTEx.Brain_Caudate_basal_ganglia.ENSG00000004534.10.RBM6.wgt.RDat	RBM6	3	50000000	50100000	0.195777	rs11713193	9.569	rs2014830	0.137	4.91	-7.786	375	16	enet	0.107	0.000551	-8.12972	4.3e-16	0	0	0.019	0.054	0.927	FALSE	-0.79
GTEx.Brain_Caudate_basal_ganglia	./WEIGHTS//GTEx.Brain_Caudate_basal_ganglia/GTEx.Brain_Caudate_basal_ganglia.ENSG00000004534.10.RBM6.wgt.RDat	RBM6	3	50000000	50100000	0.195777	rs2777888	10.07	rs2014830	0.137	4.91	-7.014	375	16	enet	0.107	0.000551	-7.69	1.43e-14	0	0	0.013	0.038	0.948	FALSE	-0.8
GTEx.Brain_Caudate_basal_ganglia	./WEIGHTS//GTEx.Brain_Caudate_basal_ganglia/GTEx.Brain_Caudate_basal_ganglia.ENSG00000004534.10.RBM6.wgt.RDat	RBM6	3	50000000	50100000	0.195777	rs2777888	11.235	rs2014830	0.137	4.91	-7.932	375	16	enet	0.107	0.000551	-8.79	1.46e-18	0	0	0.013	0.037	0.95	FALSE	-0.8
GTEx.Brain_Caudate_basal_ganglia	./WEIGHTS//GTEx.Brain_Caudate_basal_ganglia/GTEx.Brain_Caudate_basal_ganglia.ENSG00000004534.10.RBM6.wgt.RDat	RBM6	3	50000000	50100000	0.195777	rs2777888	11.411	rs2014830	0.137	4.91	-8.193	375	16	enet	0.107	0.000551	-9.24	2.55e-20	0	0	0.013	0.036	0.951	FALSE	-0.8
GTEx.Brain_Caudate_basal_ganglia	./WEIGHTS//GTEx.Brain_Caudate_basal_ganglia/GTEx.Brain_Caudate_basal_ganglia.ENSG00000004534.10.RBM6.wgt.RDat	RBM6	3	50000000	50100000	0.195777	rs2777888	11.54	rs2014830	0.137	4.91	-8.048	375	16	enet	0.107	0.000551	-9.26	2.12e-20	0	0	0.012	0.035	0.953	FALSE	-0.8
GTEx.Brain_Caudate_basal_ganglia	./WEIGHTS//GTEx.Brain_Caudate_basal_ganglia/GTEx.Brain_Caudate_basal_ganglia.ENSG00000015475.14.BID.wgt.RDat	BID	22	18216906	18257536	0.28486	rs11538	6.13	rs2535690	0.159	-4.6	5.6321	530	10	lasso	0.146	5.61e-05	-5.79087	7e-09	0	0	0.019	0.014	0.967	FALSE	-0.87
GTEx.Brain_Caudate_basal_ganglia	./WEIGHTS//GTEx.Brain_Caudate_basal_ganglia/GTEx.Brain_Caudate_basal_ganglia.ENSG00000015475.14.BID.wgt.RDat	BID	22	18216906	18257536	0.28486	rs395379	6.025	rs2535690	0.159	-4.6	5.282	530	10	lasso	0.146	5.61e-05	-5.12865	2.92e-07	0	0	0.025	0.02	0.955	FALSE	-0.88
GTEx.Brain_Caudate_basal_ganglia	./WEIGHTS//GTEx.Brain_Caudate_basal_ganglia/GTEx.Brain_Caudate_basal_ganglia.ENSG00000015475.14.BID.wgt.RDat	BID	22	18216906	18257536	0.28486	rs395379	6.218	rs2535690	0.159	-4.6	5.374	530	10	lasso	0.146	5.61e-05	-5.25206	1.5e-07	0	0	0.026	0.02	0.954	FALSE	-0.88
GTEx.Brain_Caudate_basal_ganglia	./WEIGHTS//GTEx.Brain_Caudate_basal_ganglia/GTEx.Brain_Caudate_basal_ganglia.ENSG00000037042.8.TUBG2.wgt.RDat	TUBG2	17	40811323	40819024	0.38575	rs12602084	-5.927	rs1517002	0.241	5.31	-5.388	249	45	enet	0.251	7.71e-08	-6.27	3.65e-10	0	0	0.004	0.076	0.92	FALSE	0.8
GTEx.Brain_Caudate_basal_ganglia	./WEIGHTS//GTEx.Brain_Caudate_basal_ganglia/GTEx.Brain_Caudate_basal_ganglia.ENSG00000037042.8.TUBG2.wgt.RDat	TUBG2	17	40811323	40819024	0.38575	rs2670854	-5.523	rs1517002	0.241	5.31	-4.107	249	45	enet	0.251	7.71e-08	-5.26963	1.37e-07	0.003	0.047	0.017	0.296	0.637	TRUE	0.23
GTEx.Brain_Caudate_basal_ganglia	./WEIGHTS//GTEx.Brain_Caudate_basal_ganglia/GTEx.Brain_Caudate_basal_ganglia.ENSG00000037042.8.TUBG2.wgt.RDat	TUBG2	17	40811323	40819024	0.38575	rs2670854	-5.546	rs1517002	0.241	5.31	-4.127	249	45	enet	0.251	7.71e-08	-5.22482	1.74e-07	0.003	0.059	0.021	0.369	0.547	TRUE	0.23
GTEx.Brain_Caudate_basal_ganglia	./WEIGHTS//GTEx.Brain_Caudate_basal_ganglia/GTEx.Brain_Caudate_basal_ganglia.ENSG00000037042.8.TUBG2.wgt.RDat	TUBG2	17	40811323	40819024	0.38575	rs646123	5.615	rs1517002	0.241	5.31	-5.118	249	45	enet	0.251	7.71e-08	-6.27308	3.54e-10	0	0.001	0.003	0.049	0.947	TRUE	-0.67
GTEx.Brain_Caudate_basal_ganglia	./WEIGHTS//GTEx.Brain_Caudate_basal_ganglia/GTEx.Brain_Caudate_basal_ganglia.ENSG00000037042.8.TUBG2.wgt.RDat	TUBG2	17	40811323	40819024	0.38575	rs646123	5.782	rs1517002	0.241	5.31	-5.626	249	45	enet	0.251	7.71e-08	-6.83903	7.97e-12	0	0	0.002	0.029	0.97	TRUE	-0.67
GTEx.Brain_Caudate_basal_ganglia	./WEIGHTS//GTEx.Brain_Caudate_basal_ganglia/GTEx.Brain_Caudate_basal_ganglia.ENSG00000037042.8.TUBG2.wgt.RDat	TUBG2	17	40811323	40819024	0.38575	rs646123	6.319	rs1517002	0.241	5.31	-5.35	249	45	enet	0.251	7.71e-08	-6.27	3.51e-10	0	0	0.006	0.111	0.882	FALSE	-0.08
GTEx.Brain_Caudate_basal_ganglia	./WEIGHTS//GTEx.Brain_Caudate_basal_ganglia/GTEx.Brain_Caudate_basal_ganglia.ENSG00000037042.8.TUBG2.wgt.RDat	TUBG2	17	40811323	40819024	0.38575	rs646123	6.35	rs1517002	0.241	5.31	-5.536	249	45	enet	0.251	7.71e-08	-6.53564	6.33e-11	0	0	0.006	0.099	0.896	FALSE	-0.08
GTEx.Brain_Caudate_basal_ganglia	./WEIGHTS//GTEx.Brain_Caudate_basal_ganglia/GTEx.Brain_Caudate_basal_ganglia.ENSG00000065060.12.UHRF1BP1.wgt.RDat	UHRF1BP1	6	34800000	34800000	0.19022	rs2744943	11.276	rs1998702	0.136	4.34	11.148	382	7	lasso	0.117	0.00031	10.5	7.41e-26	0	0	0.048	0.035	0.917	FALSE	0.98
GTEx.Brain_Caudate_basal_ganglia	./WEIGHTS//GTEx.Brain_Caudate_basal_ganglia/GTEx.Brain_Caudate_basal_ganglia.ENSG00000065060.12.UHRF1BP1.wgt.RDat	UHRF1BP1	6	34800000	34800000	0.19022	rs2744943	14.088	rs1998702	0.136	4.34	13.994	382	7	lasso	0.117	0.00031	13.1	2.83e-39	0	0	0.049	0.036	0.915	FALSE	0.98
GTEx.Brain_Caudate_basal_ganglia	./WEIGHTS//GTEx.Brain_Caudate_basal_ganglia/GTEx.Brain_Caudate_basal_ganglia.ENSG00000065060.12.UHRF1BP1.wgt.RDat	UHRF1BP1	6	34800000	34800000	0.19022	rs2814943	11.111	rs1998702	0.136	4.34	8.885	382	7	lasso	0.117	0.00031	7.87018	3.54e-15	0	0	0.548	0.405	0.047	FALSE	0.46
GTEx.Brain_Caudate_basal_ganglia	./WEIGHTS//GTEx.Brain_Caudate_basal_ganglia/GTEx.Brain_Caudate_basal_ganglia.ENSG00000065060.12.UHRF1BP1.wgt.RDat	UHRF1BP1	6	34800000	34800000	0.19022	rs2814943	12.61	rs1998702	0.136	4.34	11.073	382	7	lasso	0.117	0.00031	10	1.12e-23	0	0	0.548	0.405	0.047	TRUE	0.46
GTEx.Brain_Caudate_basal_ganglia	./WEIGHTS//GTEx.Brain_Caudate_basal_ganglia/GTEx.Brain_Caudate_basal_ganglia.ENSG00000065060.12.UHRF1BP1.wgt.RDat	UHRF1BP1	6	34800000	34800000	0.19022	rs2814943	12.71	rs1998702	0.136	4.34	10.816	382	7	lasso	0.117	0.00031	9.71	2.8e-22	0	0	0.548	0.405	0.047	TRUE	0.46
GTEx.Brain_Caudate_basal_ganglia	./WEIGHTS//GTEx.Brain_Caudate_basal_ganglia/GTEx.Brain_Caudate_basal_ganglia.ENSG00000065060.12.UHRF1BP1.wgt.RDat	UHRF1BP1	6	34800000	34800000	0.19022	rs2814943	12.809	rs1998702	0.136	4.34	10.815	382	7	lasso	0.117	0.00031	9.67	4.09e-22	0	0	0.548	0.405	0.047	TRUE	0.46
GTEx.Brain_Caudate_basal_ganglia	./WEIGHTS//GTEx.Brain_Caudate_basal_ganglia/GTEx.Brain_Caudate_basal_ganglia.ENSG00000065060.12.UHRF1BP1.wgt.RDat	UHRF1BP1	6	34800000	34800000	0.19022	rs2814943	13.073	rs1998702	0.136	4.34	11.157	382	7	lasso	0.117	0.00031	10.1	9e-24	0	0	0.548	0.405	0.048	TRUE	0.46
GTEx.Brain_Caudate_basal_ganglia	./WEIGHTS//GTEx.Brain_Caudate_basal_ganglia/GTEx.Brain_Caudate_basal_ganglia.ENSG00000065060.12.UHRF1BP1.wgt.RDat	UHRF1BP1	6	34800000	34800000	0.19022	rs2814943	13.61	rs1998702	0.136	4.34	10.98	382	7	lasso	0.117	0.00031	9.79	1.3e-22	0	0	0.548	0.405	0.047	FALSE	0.46
GTEx.Brain_Caudate_basal_ganglia	./WEIGHTS//GTEx.Brain_Caudate_basal_ganglia/GTEx.Brain_Caudate_basal_ganglia.ENSG00000065060.12.UHRF1BP1.wgt.RDat	UHRF1BP1	6	34800000	34800000	0.19022	rs2814943	17.43	rs1998702	0.136	4.34	11.5	382	7	lasso	0.117	0.00031	9.66	4.25e-22	0	0	0.547	0.404	0.048	TRUE	0.46
GTEx.Brain_Caudate_basal_ganglia	./WEIGHTS//GTEx.Brain_Caudate_basal_ganglia/GTEx.Brain_Caudate_basal_ganglia.ENSG00000065060.12.UHRF1BP1.wgt.RDat	UHRF1BP1	6	34800000	34800000	0.19022	rs2814990	-8.33	rs1998702	0.136	4.34	-7.1581	382	7	lasso	0.117	0.00031	-6.65	2.83e-11	0	0	0.431	0.318	0.251	FALSE	0.14
GTEx.Brain_Caudate_basal_ganglia	./WEIGHTS//GTEx.Brain_Caudate_basal_ganglia/GTEx.Brain_Caudate_basal_ganglia.ENSG00000065060.12.UHRF1BP1.wgt.RDat	UHRF1BP1	6	34800000	34800000	0.19022	rs2814993	14.4	rs1998702	0.136	4.34	10.962	382	7	lasso	0.117	0.00031	9.67	4.16e-22	0	0	0.548	0.405	0.047	FALSE	0.46
GTEx.Brain_Caudate_basal_ganglia	./WEIGHTS//GTEx.Brain_Caudate_basal_ganglia/GTEx.Brain_Caudate_basal_ganglia.ENSG00000067208.10.EVI5.wgt.RDat	EVI5	1	93000000	93300000	0.09672	rs1886682	6.658	rs2031494	-0.00384	3.32	6.6346	344	19	enet	0.00907	0.172	6.38	1.73e-10	0	0	0.279	0.039	0.681	FALSE	0.82
GTEx.Brain_Caudate_basal_ganglia	./WEIGHTS//GTEx.Brain_Caudate_basal_ganglia/GTEx.Brain_Caudate_basal_ganglia.ENSG00000084207.11.GSTP1.wgt.RDat	GSTP1	11	67400000	67400000	0.15862	rs7952436	-8.3	rs614080	0.135	4.48	4.618	238	3	lasso	0.158	2.83e-05	5.57	2.58e-08	0	0	0.54	0.145	0.315	FALSE	-0.14
GTEx.Brain_Caudate_basal_ganglia	./WEIGHTS//GTEx.Brain_Caudate_basal_ganglia/GTEx.Brain_Caudate_basal_ganglia.ENSG00000091542.8.ALKBH5.wgt.RDat	ALKBH5	17	18086392	18113268	0.12263	rs3818717	9.702	rs3818717	-0.00209	-3.99	9.7018	294	6	lasso	0.0312	0.0443	-10.6	4.1e-26	0	0	0.067	0.018	0.915	TRUE	0.5
GTEx.Brain_Caudate_basal_ganglia	./WEIGHTS//GTEx.Brain_Caudate_basal_ganglia/GTEx.Brain_Caudate_basal_ganglia.ENSG00000100997.14.ABHD12.wgt.RDat	ABHD12	20	25275379	25371619	0.09187	rs2500406	6.22	rs6115200	0.0496	4.06	5.818	400	13	enet	0.0385	0.0288	5.89979	3.64e-09	0	0	0.189	0.098	0.712	FALSE	0.8
GTEx.Brain_Caudate_basal_ganglia	./WEIGHTS//GTEx.Brain_Caudate_basal_ganglia/GTEx.Brain_Caudate_basal_ganglia.ENSG00000100997.14.ABHD12.wgt.RDat	ABHD12	20	25275379	25371619	0.09187	rs6050446	-5.96	rs6115200	0.0496	4.06	5.55	400	13	enet	0.0385	0.0288	5.51985	3.39e-08	0.001	0	0.18	0.093	0.726	FALSE	-0.15
GTEx.Brain_Caudate_basal_ganglia	./WEIGHTS//GTEx.Brain_Caudate_basal_ganglia/GTEx.Brain_Caudate_basal_ganglia.ENSG00000100997.14.ABHD12.wgt.RDat	ABHD12	20	25275379	25371619	0.09187	rs6050446	-6.27	rs6115200	0.0496	4.06	5.771	400	13	enet	0.0385	0.0288	5.79186	6.96e-09	0	0	0.218	0.114	0.668	FALSE	-0.15
GTEx.Brain_Caudate_basal_ganglia	./WEIGHTS//GTEx.Brain_Caudate_basal_ganglia/GTEx.Brain_Caudate_basal_ganglia.ENSG00000100997.14.ABHD12.wgt.RDat	ABHD12	20	25275379	25371619	0.09187	rs6050446	-6.43	rs6115200	0.0496	4.06	5.832	400	13	enet	0.0385	0.0288	5.85663	4.72e-09	0	0	0.238	0.124	0.638	FALSE	-0.15
GTEx.Brain_Caudate_basal_ganglia	./WEIGHTS//GTEx.Brain_Caudate_basal_ganglia/GTEx.Brain_Caudate_basal_ganglia.ENSG00000100997.14.ABHD12.wgt.RDat	ABHD12	20	25275379	25371619	0.09187	rs6050446	-6.52	rs6115200	0.0496	4.06	6.128	400	13	enet	0.0385	0.0288	6.21108	5.26e-10	0	0	0.181	0.094	0.725	FALSE	-0.15
GTEx.Brain_Caudate_basal_ganglia	./WEIGHTS//GTEx.Brain_Caudate_basal_ganglia/GTEx.Brain_Caudate_basal_ganglia.ENSG00000100997.14.ABHD12.wgt.RDat	ABHD12	20	25275379	25371619	0.09187	rs6050446	-6.74	rs6115200	0.0496	4.06	5.914	400	13	enet	0.0385	0.0288	5.98691	2.14e-09	0	0	0.328	0.171	0.501	FALSE	-0.15
GTEx.Brain_Caudate_basal_ganglia	./WEIGHTS//GTEx.Brain_Caudate_basal_ganglia/GTEx.Brain_Caudate_basal_ganglia.ENSG00000100997.14.ABHD12.wgt.RDat	ABHD12	20	25275379	25371619	0.09187	rs6115191	6.81	rs6115200	0.0496	4.06	6.703	400	13	enet	0.0385	0.0288	6.78143	1.19e-11	0	0	0.159	0.082	0.758	FALSE	0.98
GTEx.Brain_Caudate_basal_ganglia	./WEIGHTS//GTEx.Brain_Caudate_basal_ganglia/GTEx.Brain_Caudate_basal_ganglia.ENSG00000100997.14.ABHD12.wgt.RDat	ABHD12	20	25275379	25371619	0.09187	rs7020	7.15	rs6115200	0.0496	4.06	7.036	400	13	enet	0.0385	0.0288	7.09748	1.27e-12	0	0	0.154	0.08	0.766	FALSE	0.96
GTEx.Brain_Caudate_basal_ganglia	./WEIGHTS//GTEx.Brain_Caudate_basal_ganglia/GTEx.Brain_Caudate_basal_ganglia.ENSG00000100997.14.ABHD12.wgt.RDat	ABHD12	20	25275379	25371619	0.09187	rs8122855	7.14	rs6115200	0.0496	4.06	5.4476	400	13	enet	0.0385	0.0288	5.55616	2.76e-08	0	0	0.428	0.223	0.349	FALSE	0.55
GTEx.Brain_Caudate_basal_ganglia	./WEIGHTS//GTEx.Brain_Caudate_basal_ganglia/GTEx.Brain_Caudate_basal_ganglia.ENSG00000101460.8.MAP1LC3A.wgt.RDat	MAP1LC3A	20	33134658	33148149	0.12109	rs6119535	9.12	rs6088570	0.0362	-3.86	-2.863	305	13	enet	0.094	0.00119	5.15693	2.51e-07	0	0	0.234	0.094	0.672	FALSE	0.27
GTEx.Brain_Caudate_basal_ganglia	./WEIGHTS//GTEx.Brain_Caudate_basal_ganglia/GTEx.Brain_Caudate_basal_ganglia.ENSG00000103550.9.KNOP1.wgt.RDat	KNOP1	16	19721831	19726359	0.57501	rs12446632	-11.88	rs3829539	0.373	7.01	-8.4687	442	2	lasso	0.387	3.67e-12	-8.47	2.44e-17	0	0	0	1	0	FALSE	0.69
GTEx.Brain_Caudate_basal_ganglia	./WEIGHTS//GTEx.Brain_Caudate_basal_ganglia/GTEx.Brain_Caudate_basal_ganglia.ENSG00000103550.9.KNOP1.wgt.RDat	KNOP1	16	19721831	19726359	0.57501	rs12446632	-7.819	rs3829539	0.373	7.01	-5.392	442	2	lasso	0.387	3.67e-12	-5.3942	6.88e-08	0	0	0	0.999	0	FALSE	0.69
GTEx.Brain_Caudate_basal_ganglia	./WEIGHTS//GTEx.Brain_Caudate_basal_ganglia/GTEx.Brain_Caudate_basal_ganglia.ENSG00000106809.6.OGN.wgt.RDat	OGN	9	95100000	95200000	0.15445	rs10821003	9.05	rs10512219	-0.0103	3.37	-2.8456	381	18	enet	0.0219	0.0769	-7.28914	3.12e-13	0	0	0.349	0.044	0.607	FALSE	-0.56
GTEx.Brain_Caudate_basal_ganglia	./WEIGHTS//GTEx.Brain_Caudate_basal_ganglia/GTEx.Brain_Caudate_basal_ganglia.ENSG00000108272.9.DHRS11.wgt.RDat	DHRS11	17	34948228	34957235	0.17881	rs17619821	-7.281	rs2291285	0.116	-3.87	-6.989	302	4	lasso	0.019	0.0919	7.18494	6.72e-13	0	0	0.111	0.02	0.869	FALSE	-0.99
GTEx.Brain_Caudate_basal_ganglia	./WEIGHTS//GTEx.Brain_Caudate_basal_ganglia/GTEx.Brain_Caudate_basal_ganglia.ENSG00000108272.9.DHRS11.wgt.RDat	DHRS11	17	34948228	34957235	0.17881	rs17619821	-7.898	rs2291285	0.116	-3.87	-7.522	302	4	lasso	0.019	0.0919	7.76956	7.88e-15	0	0	0.107	0.019	0.874	FALSE	-0.99
GTEx.Brain_Caudate_basal_ganglia	./WEIGHTS//GTEx.Brain_Caudate_basal_ganglia/GTEx.Brain_Caudate_basal_ganglia.ENSG00000108272.9.DHRS11.wgt.RDat	DHRS11	17	34948228	34957235	0.17881	rs17619821	-7.941	rs2291285	0.116	-3.87	-7.59	302	4	lasso	0.019	0.0919	7.82111	5.24e-15	0	0	0.107	0.019	0.874	FALSE	-0.99
GTEx.Brain_Caudate_basal_ganglia	./WEIGHTS//GTEx.Brain_Caudate_basal_ganglia/GTEx.Brain_Caudate_basal_ganglia.ENSG00000108272.9.DHRS11.wgt.RDat	DHRS11	17	34948228	34957235	0.17881	rs2285639	-6.51	rs2291285	0.116	-3.87	-6.277	302	4	lasso	0.019	0.0919	6.43432	1.24e-10	0	0	0.121	0.022	0.858	FALSE	-0.99
GTEx.Brain_Caudate_basal_ganglia	./WEIGHTS//GTEx.Brain_Caudate_basal_ganglia/GTEx.Brain_Caudate_basal_ganglia.ENSG00000108272.9.DHRS11.wgt.RDat	DHRS11	17	34948228	34957235	0.17881	rs2285639	-7.378	rs2291285	0.116	-3.87	-7.101	302	4	lasso	0.019	0.0919	7.29	3.06e-13	0	0	0.117	0.021	0.862	FALSE	-0.99
GTEx.Brain_Caudate_basal_ganglia	./WEIGHTS//GTEx.Brain_Caudate_basal_ganglia/GTEx.Brain_Caudate_basal_ganglia.ENSG00000108272.9.DHRS11.wgt.RDat	DHRS11	17	34948228	34957235	0.17881	rs2285639	-8.144	rs2291285	0.116	-3.87	-7.853	302	4	lasso	0.019	0.0919	8.05	8.12e-16	0	0	0.109	0.019	0.872	FALSE	-0.99
GTEx.Brain_Caudate_basal_ganglia	./WEIGHTS//GTEx.Brain_Caudate_basal_ganglia/GTEx.Brain_Caudate_basal_ganglia.ENSG00000108272.9.DHRS11.wgt.RDat	DHRS11	17	34948228	34957235	0.17881	rs2306593	6.634	rs2291285	0.116	-3.87	-6.152	302	4	lasso	0.019	0.0919	6.36	1.95e-10	0	0	0.156	0.028	0.816	FALSE	0.79
GTEx.Brain_Caudate_basal_ganglia	./WEIGHTS//GTEx.Brain_Caudate_basal_ganglia/GTEx.Brain_Caudate_basal_ganglia.ENSG00000108272.9.DHRS11.wgt.RDat	DHRS11	17	34948228	34957235	0.17881	rs2306593	7.368	rs2291285	0.116	-3.87	-7.009	302	4	lasso	0.019	0.0919	7.16923	7.54e-13	0	0	0.146	0.026	0.828	FALSE	0.79
GTEx.Brain_Caudate_basal_ganglia	./WEIGHTS//GTEx.Brain_Caudate_basal_ganglia/GTEx.Brain_Caudate_basal_ganglia.ENSG00000108272.9.DHRS11.wgt.RDat	DHRS11	17	34948228	34957235	0.17881	rs2306593	7.854	rs2291285	0.116	-3.87	-7.411	302	4	lasso	0.019	0.0919	7.61572	2.62e-14	0	0	0.144	0.026	0.83	FALSE	0.79
GTEx.Brain_Caudate_basal_ganglia	./WEIGHTS//GTEx.Brain_Caudate_basal_ganglia/GTEx.Brain_Caudate_basal_ganglia.ENSG00000108272.9.DHRS11.wgt.RDat	DHRS11	17	34948228	34957235	0.17881	rs2306593	8.452	rs2291285	0.116	-3.87	-8.0143	302	4	lasso	0.019	0.0919	8.24	1.72e-16	0	0	0.129	0.023	0.848	FALSE	0.79
GTEx.Brain_Caudate_basal_ganglia	./WEIGHTS//GTEx.Brain_Caudate_basal_ganglia/GTEx.Brain_Caudate_basal_ganglia.ENSG00000114796.11.KLHL24.wgt.RDat	KLHL24	3	183000000	183000000	0.220354	rs11917105	-5.58	rs9812941	0.21	-4.82	-5.571	484	3	lasso	0.192	3.47e-06	5.58	2.38e-08	0	0	0.013	0.023	0.963	FALSE	0.16
GTEx.Brain_Caudate_basal_ganglia	./WEIGHTS//GTEx.Brain_Caudate_basal_ganglia/GTEx.Brain_Caudate_basal_ganglia.ENSG00000114796.11.KLHL24.wgt.RDat	KLHL24	3	183000000	183000000	0.220354	rs11917105	-5.626	rs9812941	0.21	-4.82	-5.618	484	3	lasso	0.192	3.47e-06	5.62	1.91e-08	0	0	0.013	0.024	0.963	FALSE	0.16
GTEx.Brain_Caudate_basal_ganglia	./WEIGHTS//GTEx.Brain_Caudate_basal_ganglia/GTEx.Brain_Caudate_basal_ganglia.ENSG00000114796.11.KLHL24.wgt.RDat	KLHL24	3	183000000	183000000	0.220354	rs2606228	5.651	rs9812941	0.21	-4.82	-5.216	484	3	lasso	0.192	3.47e-06	5.24	1.62e-07	0.001	0.001	0.027	0.048	0.924	FALSE	0.25
GTEx.Brain_Caudate_basal_ganglia	./WEIGHTS//GTEx.Brain_Caudate_basal_ganglia/GTEx.Brain_Caudate_basal_ganglia.ENSG00000114796.11.KLHL24.wgt.RDat	KLHL24	3	183000000	183000000	0.220354	rs2606228	5.731	rs9812941	0.21	-4.82	-5.293	484	3	lasso	0.192	3.47e-06	5.31	1.1e-07	0	0.001	0.035	0.063	0.901	FALSE	0.25
GTEx.Brain_Caudate_basal_ganglia	./WEIGHTS//GTEx.Brain_Caudate_basal_ganglia/GTEx.Brain_Caudate_basal_ganglia.ENSG00000114796.11.KLHL24.wgt.RDat	KLHL24	3	183000000	183000000	0.220354	rs9856997	-5.773	rs9812941	0.21	-4.82	-5.763	484	3	lasso	0.192	3.47e-06	5.77	7.85e-09	0	0	0.013	0.024	0.963	FALSE	-1
GTEx.Brain_Caudate_basal_ganglia	./WEIGHTS//GTEx.Brain_Caudate_basal_ganglia/GTEx.Brain_Caudate_basal_ganglia.ENSG00000114796.11.KLHL24.wgt.RDat	KLHL24	3	183000000	183000000	0.220354	rs9856997	-5.789	rs9812941	0.21	-4.82	-5.774	484	3	lasso	0.192	3.47e-06	5.77	7.85e-09	0	0	0.012	0.022	0.965	FALSE	0.09
GTEx.Brain_Caudate_basal_ganglia	./WEIGHTS//GTEx.Brain_Caudate_basal_ganglia/GTEx.Brain_Caudate_basal_ganglia.ENSG00000114796.11.KLHL24.wgt.RDat	KLHL24	3	183000000	183000000	0.220354	rs9856997	-6.19	rs9812941	0.21	-4.82	-6.182	484	3	lasso	0.192	3.47e-06	6.19	6.12e-10	0	0	0.013	0.022	0.965	FALSE	-1
GTEx.Brain_Caudate_basal_ganglia	./WEIGHTS//GTEx.Brain_Caudate_basal_ganglia/GTEx.Brain_Caudate_basal_ganglia.ENSG00000120451.6.SNX19.wgt.RDat	SNX19	11	131000000	131000000	0.33449	rs10791098	-6.038	rs2155751	0.122	-4.57	4.32	646	5	lasso	0.119	0.000283	-5.49	4.04e-08	0	0	0.027	0.029	0.944	FALSE	0.92
GTEx.Brain_Caudate_basal_ganglia	./WEIGHTS//GTEx.Brain_Caudate_basal_ganglia/GTEx.Brain_Caudate_basal_ganglia.ENSG00000120451.6.SNX19.wgt.RDat	SNX19	11	131000000	131000000	0.33449	rs10791098	-6.995	rs2155751	0.122	-4.57	5.533	646	5	lasso	0.119	0.000283	-6.67	2.59e-11	0	0	0.033	0.036	0.93	FALSE	0.92
GTEx.Brain_Caudate_basal_ganglia	./WEIGHTS//GTEx.Brain_Caudate_basal_ganglia/GTEx.Brain_Caudate_basal_ganglia.ENSG00000120451.6.SNX19.wgt.RDat	SNX19	11	131000000	131000000	0.33449	rs10791109	-6.632	rs2155751	0.122	-4.57	5.065	646	5	lasso	0.119	0.000283	-6.01	1.9e-09	0	0	0.18	0.201	0.619	FALSE	0.57
GTEx.Brain_Caudate_basal_ganglia	./WEIGHTS//GTEx.Brain_Caudate_basal_ganglia/GTEx.Brain_Caudate_basal_ganglia.ENSG00000120451.6.SNX19.wgt.RDat	SNX19	11	131000000	131000000	0.33449	rs10791109	-7.156	rs2155751	0.122	-4.57	5.698	646	5	lasso	0.119	0.000283	-6.81	1e-11	0	0	0.063	0.069	0.868	FALSE	0.57
GTEx.Brain_Caudate_basal_ganglia	./WEIGHTS//GTEx.Brain_Caudate_basal_ganglia/GTEx.Brain_Caudate_basal_ganglia.ENSG00000124562.5.SNRPC.wgt.RDat	SNRPC	6	34700000	34700000	0.19487	rs2483211	8.38	rs9469886	0.147	-4.45	-7.251	351	3	lasso	0.0614	0.0077	7.48	7.45e-14	0	0	0.134	0.113	0.753	FALSE	-0.11
GTEx.Brain_Caudate_basal_ganglia	./WEIGHTS//GTEx.Brain_Caudate_basal_ganglia/GTEx.Brain_Caudate_basal_ganglia.ENSG00000124562.5.SNRPC.wgt.RDat	SNRPC	6	34700000	34700000	0.19487	rs2744943	11.276	rs9469886	0.147	-4.45	11.122	351	3	lasso	0.0614	0.0077	-11.6	2.35e-31	0	0	0.041	0.034	0.925	FALSE	-0.98
GTEx.Brain_Caudate_basal_ganglia	./WEIGHTS//GTEx.Brain_Caudate_basal_ganglia/GTEx.Brain_Caudate_basal_ganglia.ENSG00000124562.5.SNRPC.wgt.RDat	SNRPC	6	34700000	34700000	0.19487	rs2744943	14.088	rs9469886	0.147	-4.45	13.8599	351	3	lasso	0.0614	0.0077	-14.5	6.48e-48	0	0	0.046	0.038	0.916	FALSE	-0.98
GTEx.Brain_Caudate_basal_ganglia	./WEIGHTS//GTEx.Brain_Caudate_basal_ganglia/GTEx.Brain_Caudate_basal_ganglia.ENSG00000124562.5.SNRPC.wgt.RDat	SNRPC	6	34700000	34700000	0.19487	rs2814943	11.111	rs9469886	0.147	-4.45	8.854	351	3	lasso	0.0614	0.0077	-9.72272	2.41e-22	0	0	0.431	0.365	0.204	FALSE	-0.65
GTEx.Brain_Caudate_basal_ganglia	./WEIGHTS//GTEx.Brain_Caudate_basal_ganglia/GTEx.Brain_Caudate_basal_ganglia.ENSG00000124562.5.SNRPC.wgt.RDat	SNRPC	6	34700000	34700000	0.19487	rs2814943	12.61	rs9469886	0.147	-4.45	11.058	351	3	lasso	0.0614	0.0077	-11.9	9.57e-33	0	0	0.427	0.362	0.211	FALSE	-0.65
GTEx.Brain_Caudate_basal_ganglia	./WEIGHTS//GTEx.Brain_Caudate_basal_ganglia/GTEx.Brain_Caudate_basal_ganglia.ENSG00000124562.5.SNRPC.wgt.RDat	SNRPC	6	34700000	34700000	0.19487	rs2814943	12.71	rs9469886	0.147	-4.45	10.804	351	3	lasso	0.0614	0.0077	-11.7	8.49e-32	0	0	0.428	0.363	0.208	FALSE	-0.65
GTEx.Brain_Caudate_basal_ganglia	./WEIGHTS//GTEx.Brain_Caudate_basal_ganglia/GTEx.Brain_Caudate_basal_ganglia.ENSG00000124562.5.SNRPC.wgt.RDat	SNRPC	6	34700000	34700000	0.19487	rs2814943	12.809	rs9469886	0.147	-4.45	10.787	351	3	lasso	0.0614	0.0077	-11.7	8.74e-32	0	0	0.428	0.363	0.209	FALSE	-0.65
GTEx.Brain_Caudate_basal_ganglia	./WEIGHTS//GTEx.Brain_Caudate_basal_ganglia/GTEx.Brain_Caudate_basal_ganglia.ENSG00000124562.5.SNRPC.wgt.RDat	SNRPC	6	34700000	34700000	0.19487	rs2814943	13.073	rs9469886	0.147	-4.45	11.154	351	3	lasso	0.0614	0.0077	-12.1	1.56e-33	0	0	0.426	0.362	0.212	FALSE	-0.65
GTEx.Brain_Caudate_basal_ganglia	./WEIGHTS//GTEx.Brain_Caudate_basal_ganglia/GTEx.Brain_Caudate_basal_ganglia.ENSG00000124562.5.SNRPC.wgt.RDat	SNRPC	6	34700000	34700000	0.19487	rs2814943	13.61	rs9469886	0.147	-4.45	10.975	351	3	lasso	0.0614	0.0077	-12	3e-33	0	0	0.428	0.363	0.21	FALSE	-0.65
GTEx.Brain_Caudate_basal_ganglia	./WEIGHTS//GTEx.Brain_Caudate_basal_ganglia/GTEx.Brain_Caudate_basal_ganglia.ENSG00000124562.5.SNRPC.wgt.RDat	SNRPC	6	34700000	34700000	0.19487	rs2814943	17.43	rs9469886	0.147	-4.45	11.527	351	3	lasso	0.0614	0.0077	-12.9	4.28e-38	0	0	0.425	0.36	0.215	FALSE	-0.65
GTEx.Brain_Caudate_basal_ganglia	./WEIGHTS//GTEx.Brain_Caudate_basal_ganglia/GTEx.Brain_Caudate_basal_ganglia.ENSG00000124562.5.SNRPC.wgt.RDat	SNRPC	6	34700000	34700000	0.19487	rs2814993	14.4	rs9469886	0.147	-4.45	10.981	351	3	lasso	0.0614	0.0077	-12.1	1.07e-33	0	0	0.429	0.363	0.208	FALSE	-0.65
GTEx.Brain_Caudate_basal_ganglia	./WEIGHTS//GTEx.Brain_Caudate_basal_ganglia/GTEx.Brain_Caudate_basal_ganglia.ENSG00000126001.11.CEP250.wgt.RDat	CEP250	20	34042985	34099804	0.25981	rs143384	15.39	rs2104417	0.00229	-4.19	7.291	334	6	enet	0.0765	0.00324	-9.08178	1.07e-19	0	0	0.752	0.165	0.083	FALSE	-0.49
GTEx.Brain_Caudate_basal_ganglia	./WEIGHTS//GTEx.Brain_Caudate_basal_ganglia/GTEx.Brain_Caudate_basal_ganglia.ENSG00000132740.4.IGHMBP2.wgt.RDat	IGHMBP2	11	68700000	68700000	0.3123	rs7938117	6.048	rs7938117	0.246	5.23	6.0477	406	5	lasso	0.304	2.04e-09	5.64	1.67e-08	0	0	0.005	0.016	0.979	FALSE	0.09
GTEx.Brain_Caudate_basal_ganglia	./WEIGHTS//GTEx.Brain_Caudate_basal_ganglia/GTEx.Brain_Caudate_basal_ganglia.ENSG00000132837.10.DMGDH.wgt.RDat	DMGDH	5	78300000	78500000	0.25483	rs337853	4.279	rs16876693	0.0755	4.1	-3.408	532	23	enet	0.154	3.5e-05	-5.12	3.07e-07	0.638	0.171	0.063	0.017	0.111	TRUE	-0.05
GTEx.Brain_Caudate_basal_ganglia	./WEIGHTS//GTEx.Brain_Caudate_basal_ganglia/GTEx.Brain_Caudate_basal_ganglia.ENSG00000135424.11.ITGA7.wgt.RDat	ITGA7	12	56100000	56100000	0.252662	rs2292238	-8.231	rs12368145	0.0159	3.98	-0.9762	303	14	enet	0.0657	0.00602	-5.33	1.01e-07	0	0	0.85	0.093	0.057	TRUE	0.22
GTEx.Brain_Caudate_basal_ganglia	./WEIGHTS//GTEx.Brain_Caudate_basal_ganglia/GTEx.Brain_Caudate_basal_ganglia.ENSG00000135972.4.MRPS9.wgt.RDat	MRPS9	2	106000000	106000000	0.23617	rs10197031	8.2441	rs6735232	0.00645	-3.45	-4.1474	516	6	lasso	-0.00162	0.361	5.39	6.95e-08	0	0	0.708	0.075	0.217	FALSE	0.18
GTEx.Brain_Caudate_basal_ganglia	./WEIGHTS//GTEx.Brain_Caudate_basal_ganglia/GTEx.Brain_Caudate_basal_ganglia.ENSG00000137713.11.PPP2R1B.wgt.RDat	PPP2R1B	11	112000000	112000000	0.27327	rs3829258	-11.885	rs615642	0.144	4.72	8.2889	376	3	lasso	0.149	4.85e-05	10.3	6.93e-25	0	0	0.038	0.017	0.945	FALSE	-0.75
GTEx.Brain_Caudate_basal_ganglia	./WEIGHTS//GTEx.Brain_Caudate_basal_ganglia/GTEx.Brain_Caudate_basal_ganglia.ENSG00000138735.11.PDE5A.wgt.RDat	PDE5A	4	120000000	121000000	0.12954	rs749526	5.339	rs10002083	0.0198	-4.06	5.0034	442	12	enet	0.0645	0.00643	-5.12259	3.01e-07	0.005	0.002	0.187	0.088	0.718	FALSE	-0.58
GTEx.Brain_Caudate_basal_ganglia	./WEIGHTS//GTEx.Brain_Caudate_basal_ganglia/GTEx.Brain_Caudate_basal_ganglia.ENSG00000141452.5.C18orf8.wgt.RDat	C18orf8	18	21083473	21110576	0.14623	rs1631685	-9.092	rs1788817	0.163	4.59	-9.014	343	11	enet	0.106	0.000587	-9.15088	5.65e-20	0	0	0.025	0.02	0.955	FALSE	0.96
GTEx.Brain_Caudate_basal_ganglia	./WEIGHTS//GTEx.Brain_Caudate_basal_ganglia/GTEx.Brain_Caudate_basal_ganglia.ENSG00000141452.5.C18orf8.wgt.RDat	C18orf8	18	21083473	21110576	0.14623	rs1652376	-8.57	rs1788817	0.163	4.59	-8.423	343	11	enet	0.106	0.000587	-8.69	3.47e-18	0	0	0.03	0.024	0.946	FALSE	0.89
GTEx.Brain_Caudate_basal_ganglia	./WEIGHTS//GTEx.Brain_Caudate_basal_ganglia/GTEx.Brain_Caudate_basal_ganglia.ENSG00000141452.5.C18orf8.wgt.RDat	C18orf8	18	21083473	21110576	0.14623	rs1652376	-8.892	rs1788817	0.163	4.59	-8.768	343	11	enet	0.106	0.000587	-8.95045	3.54e-19	0	0	0.029	0.023	0.948	FALSE	0.89
GTEx.Brain_Caudate_basal_ganglia	./WEIGHTS//GTEx.Brain_Caudate_basal_ganglia/GTEx.Brain_Caudate_basal_ganglia.ENSG00000141452.5.C18orf8.wgt.RDat	C18orf8	18	21083473	21110576	0.14623	rs1652376	-9.039	rs1788817	0.163	4.59	-8.914	343	11	enet	0.106	0.000587	-8.93157	4.2e-19	0	0	0.029	0.023	0.948	FALSE	0.89
GTEx.Brain_Caudate_basal_ganglia	./WEIGHTS//GTEx.Brain_Caudate_basal_ganglia/GTEx.Brain_Caudate_basal_ganglia.ENSG00000141452.5.C18orf8.wgt.RDat	C18orf8	18	21083473	21110576	0.14623	rs1652376	-9.27	rs1788817	0.163	4.59	-9.113	343	11	enet	0.106	0.000587	-9.39	5.95e-21	0	0	0.032	0.026	0.942	FALSE	0.89
GTEx.Brain_Caudate_basal_ganglia	./WEIGHTS//GTEx.Brain_Caudate_basal_ganglia/GTEx.Brain_Caudate_basal_ganglia.ENSG00000141452.5.C18orf8.wgt.RDat	C18orf8	18	21083473	21110576	0.14623	rs1652376	-9.548	rs1788817	0.163	4.59	-9.432	343	11	enet	0.106	0.000587	-9.61422	6.96e-22	0	0	0.029	0.023	0.948	FALSE	0.89
GTEx.Brain_Caudate_basal_ganglia	./WEIGHTS//GTEx.Brain_Caudate_basal_ganglia/GTEx.Brain_Caudate_basal_ganglia.ENSG00000141452.5.C18orf8.wgt.RDat	C18orf8	18	21083473	21110576	0.14623	rs4420634	-10.67	rs1788817	0.163	4.59	-9.814	343	11	enet	0.106	0.000587	-10	1.28e-23	0	0	0.521	0.433	0.046	FALSE	0.22
GTEx.Brain_Caudate_basal_ganglia	./WEIGHTS//GTEx.Brain_Caudate_basal_ganglia/GTEx.Brain_Caudate_basal_ganglia.ENSG00000141452.5.C18orf8.wgt.RDat	C18orf8	18	21083473	21110576	0.14623	rs6507720	-10.69	rs1788817	0.163	4.59	-10.639	343	11	enet	0.106	0.000587	-10.9281	8.46e-28	0	0	0.025	0.019	0.956	FALSE	0.94
GTEx.Brain_Caudate_basal_ganglia	./WEIGHTS//GTEx.Brain_Caudate_basal_ganglia/GTEx.Brain_Caudate_basal_ganglia.ENSG00000141452.5.C18orf8.wgt.RDat	C18orf8	18	21083473	21110576	0.14623	rs891387	-7.577	rs1788817	0.163	4.59	-7.502	343	11	enet	0.106	0.000587	-7.79071	6.66e-15	0	0	0.026	0.021	0.952	FALSE	0.96
GTEx.Brain_Caudate_basal_ganglia	./WEIGHTS//GTEx.Brain_Caudate_basal_ganglia/GTEx.Brain_Caudate_basal_ganglia.ENSG00000141452.5.C18orf8.wgt.RDat	C18orf8	18	21083473	21110576	0.14623	rs891387	-9.178	rs1788817	0.163	4.59	-9.113	343	11	enet	0.106	0.000587	-9.28968	1.55e-20	0	0	0.025	0.02	0.955	FALSE	0.96
GTEx.Brain_Caudate_basal_ganglia	./WEIGHTS//GTEx.Brain_Caudate_basal_ganglia/GTEx.Brain_Caudate_basal_ganglia.ENSG00000143434.11.SEMA6C.wgt.RDat	SEMA6C	1	151000000	151000000	0.34921	rs6587552	5.401	rs3806386	0.216	4.84	4.146	299	2	lasso	0.173	1.08e-05	5.23	1.67e-07	0.04	0.023	0.239	0.14	0.558	FALSE	0.82
GTEx.Brain_Caudate_basal_ganglia	./WEIGHTS//GTEx.Brain_Caudate_basal_ganglia/GTEx.Brain_Caudate_basal_ganglia.ENSG00000143434.11.SEMA6C.wgt.RDat	SEMA6C	1	151000000	151000000	0.34921	rs6587552	5.538	rs3806386	0.216	4.84	4.302	299	2	lasso	0.173	1.08e-05	5.22067	1.78e-07	0.032	0.019	0.26	0.152	0.538	FALSE	0.82
GTEx.Brain_Caudate_basal_ganglia	./WEIGHTS//GTEx.Brain_Caudate_basal_ganglia/GTEx.Brain_Caudate_basal_ganglia.ENSG00000145020.10.AMT.wgt.RDat	AMT	3	49500000	49500000	0.182411	rs6446204	-8.624	rs3448	0.136	-4.89	-6.9101	279	24	enet	0.153	3.63e-05	7.38	1.54e-13	0	0	0.024	0.134	0.841	FALSE	0.02
GTEx.Brain_Caudate_basal_ganglia	./WEIGHTS//GTEx.Brain_Caudate_basal_ganglia/GTEx.Brain_Caudate_basal_ganglia.ENSG00000146477.4.SLC22A3.wgt.RDat	SLC22A3	6	161000000	161000000	0.15296	rs366920	-5.59	rs6905958	0.096	4.2	-4.624	563	39	enet	0.107	0.000563	-5.47	4.57e-08	0.006	0.004	0.268	0.188	0.535	TRUE	0.64
GTEx.Brain_Caudate_basal_ganglia	./WEIGHTS//GTEx.Brain_Caudate_basal_ganglia/GTEx.Brain_Caudate_basal_ganglia.ENSG00000146477.4.SLC22A3.wgt.RDat	SLC22A3	6	161000000	161000000	0.15296	rs366920	-7.66	rs6905958	0.096	4.2	-6.445	563	39	enet	0.107	0.000563	-7	2.53e-12	0	0	0.331	0.233	0.435	TRUE	0.64
GTEx.Brain_Caudate_basal_ganglia	./WEIGHTS//GTEx.Brain_Caudate_basal_ganglia/GTEx.Brain_Caudate_basal_ganglia.ENSG00000146477.4.SLC22A3.wgt.RDat	SLC22A3	6	161000000	161000000	0.15296	rs524142	-5.607	rs6905958	0.096	4.2	-4.715	563	39	enet	0.107	0.000563	-5.58	2.36e-08	0.005	0.003	0.258	0.182	0.552	TRUE	0.64
GTEx.Brain_Caudate_basal_ganglia	./WEIGHTS//GTEx.Brain_Caudate_basal_ganglia/GTEx.Brain_Caudate_basal_ganglia.ENSG00000146477.4.SLC22A3.wgt.RDat	SLC22A3	6	161000000	161000000	0.15296	rs524142	-6.29	rs6905958	0.096	4.2	-5.449	563	39	enet	0.107	0.000563	-6	1.95e-09	0	0	0.296	0.208	0.496	TRUE	0.64
GTEx.Brain_Caudate_basal_ganglia	./WEIGHTS//GTEx.Brain_Caudate_basal_ganglia/GTEx.Brain_Caudate_basal_ganglia.ENSG00000146477.4.SLC22A3.wgt.RDat	SLC22A3	6	161000000	161000000	0.15296	rs524142	-6.54	rs6905958	0.096	4.2	-5.705	563	39	enet	0.107	0.000563	-6.36	1.99e-10	0	0	0.29	0.204	0.506	TRUE	0.64
GTEx.Brain_Caudate_basal_ganglia	./WEIGHTS//GTEx.Brain_Caudate_basal_ganglia/GTEx.Brain_Caudate_basal_ganglia.ENSG00000146477.4.SLC22A3.wgt.RDat	SLC22A3	6	161000000	161000000	0.15296	rs675162	-11.45	rs6905958	0.096	4.2	9.6755	563	39	enet	0.107	0.000563	8.77	1.78e-18	0	0	0.062	0.043	0.895	TRUE	-0.71
GTEx.Brain_Caudate_basal_ganglia	./WEIGHTS//GTEx.Brain_Caudate_basal_ganglia/GTEx.Brain_Caudate_basal_ganglia.ENSG00000149084.7.HSD17B12.wgt.RDat	HSD17B12	11	43600000	43900000	0.68207	rs1061810	8.891	rs10768983	0.431	-6.91	8.463	651	18	lasso	0.487	5.96e-16	-8.01	1.11e-15	0	0	0	0.047	0.953	FALSE	-0.93
GTEx.Brain_Caudate_basal_ganglia	./WEIGHTS//GTEx.Brain_Caudate_basal_ganglia/GTEx.Brain_Caudate_basal_ganglia.ENSG00000149084.7.HSD17B12.wgt.RDat	HSD17B12	11	43600000	43900000	0.68207	rs2862961	11.066	rs10768983	0.431	-6.91	10.2322	651	18	lasso	0.487	5.96e-16	-9.75	1.82e-22	0	0	0	0.909	0.091	FALSE	-0.79
GTEx.Brain_Caudate_basal_ganglia	./WEIGHTS//GTEx.Brain_Caudate_basal_ganglia/GTEx.Brain_Caudate_basal_ganglia.ENSG00000149084.7.HSD17B12.wgt.RDat	HSD17B12	11	43600000	43900000	0.68207	rs7116641	8.218	rs10768983	0.431	-6.91	8.019	651	18	lasso	0.487	5.96e-16	-7.57699	3.54e-14	0	0	0	0.036	0.964	FALSE	-0.81
GTEx.Brain_Caudate_basal_ganglia	./WEIGHTS//GTEx.Brain_Caudate_basal_ganglia/GTEx.Brain_Caudate_basal_ganglia.ENSG00000149084.7.HSD17B12.wgt.RDat	HSD17B12	11	43600000	43900000	0.68207	rs7116641	8.732	rs10768983	0.431	-6.91	7.842	651	18	lasso	0.487	5.96e-16	-7.35	2.02e-13	0	0	0	0.794	0.206	FALSE	-0.81
GTEx.Brain_Caudate_basal_ganglia	./WEIGHTS//GTEx.Brain_Caudate_basal_ganglia/GTEx.Brain_Caudate_basal_ganglia.ENSG00000149084.7.HSD17B12.wgt.RDat	HSD17B12	11	43600000	43900000	0.68207	rs7116641	9.043	rs10768983	0.431	-6.91	8.421	651	18	lasso	0.487	5.96e-16	-8.09	6.12e-16	0	0	0	0.578	0.422	FALSE	-0.81
GTEx.Brain_Caudate_basal_ganglia	./WEIGHTS//GTEx.Brain_Caudate_basal_ganglia/GTEx.Brain_Caudate_basal_ganglia.ENSG00000149084.7.HSD17B12.wgt.RDat	HSD17B12	11	43600000	43900000	0.68207	rs7116641	9.048	rs10768983	0.431	-6.91	8.5	651	18	lasso	0.487	5.96e-16	-8.11	4.93e-16	0	0	0	0.411	0.589	FALSE	-0.81
GTEx.Brain_Caudate_basal_ganglia	./WEIGHTS//GTEx.Brain_Caudate_basal_ganglia/GTEx.Brain_Caudate_basal_ganglia.ENSG00000149084.7.HSD17B12.wgt.RDat	HSD17B12	11	43600000	43900000	0.68207	rs7116641	9.26	rs10768983	0.431	-6.91	8.547	651	18	lasso	0.487	5.96e-16	-8.09	5.99e-16	0	0	0	0.653	0.346	FALSE	-0.81
GTEx.Brain_Caudate_basal_ganglia	./WEIGHTS//GTEx.Brain_Caudate_basal_ganglia/GTEx.Brain_Caudate_basal_ganglia.ENSG00000149084.7.HSD17B12.wgt.RDat	HSD17B12	11	43600000	43900000	0.68207	rs7116641	9.442	rs10768983	0.431	-6.91	8.733	651	18	lasso	0.487	5.96e-16	-8.32	8.5e-17	0	0	0	0.693	0.307	FALSE	-0.81
GTEx.Brain_Caudate_basal_ganglia	./WEIGHTS//GTEx.Brain_Caudate_basal_ganglia/GTEx.Brain_Caudate_basal_ganglia.ENSG00000149084.7.HSD17B12.wgt.RDat	HSD17B12	11	43600000	43900000	0.68207	rs7116641	9.521	rs10768983	0.431	-6.91	8.839	651	18	lasso	0.487	5.96e-16	-8.37	5.66e-17	0	0	0	0.658	0.342	FALSE	-0.81
GTEx.Brain_Caudate_basal_ganglia	./WEIGHTS//GTEx.Brain_Caudate_basal_ganglia/GTEx.Brain_Caudate_basal_ganglia.ENSG00000149084.7.HSD17B12.wgt.RDat	HSD17B12	11	43600000	43900000	0.68207	rs7116641	9.567	rs10768983	0.431	-6.91	8.795	651	18	lasso	0.487	5.96e-16	-8.34	7.25e-17	0	0	0	0.783	0.217	FALSE	-0.81
GTEx.Brain_Caudate_basal_ganglia	./WEIGHTS//GTEx.Brain_Caudate_basal_ganglia/GTEx.Brain_Caudate_basal_ganglia.ENSG00000155085.11.AK9.wgt.RDat	AK9	6	110000000	110000000	0.19779	rs2236084	-6.77	rs7755941	0.158	-4.77	-6.026	456	16	enet	0.173	1.12e-05	6.06	1.37e-09	0	0	0.045	0.105	0.85	FALSE	-0.01
GTEx.Brain_Caudate_basal_ganglia	./WEIGHTS//GTEx.Brain_Caudate_basal_ganglia/GTEx.Brain_Caudate_basal_ganglia.ENSG00000157259.6.GATAD1.wgt.RDat	GATAD1	7	92100000	92100000	0.213003	rs10269774	11.983	rs1468867	0.0875	-3.85	4.788	299	4	lasso	0.0824	0.00231	-6.47	9.51e-11	0	0	0.399	0.047	0.554	FALSE	-0.56
GTEx.Brain_Caudate_basal_ganglia	./WEIGHTS//GTEx.Brain_Caudate_basal_ganglia/GTEx.Brain_Caudate_basal_ganglia.ENSG00000160447.6.PKN3.wgt.RDat	PKN3	9	131000000	131000000	0.25674	rs12005136	7.031	rs2502731	-0.000347	-3.47	4.3833	255	10	lasso	0.042	0.0236	-5.36	8.2e-08	0	0	0.784	0.056	0.16	FALSE	-0.41
GTEx.Brain_Caudate_basal_ganglia	./WEIGHTS//GTEx.Brain_Caudate_basal_ganglia/GTEx.Brain_Caudate_basal_ganglia.ENSG00000160695.10.VPS11.wgt.RDat	VPS11	11	119000000	119000000	0.35052	rs1784461	6.483	rs1799993	0.236	-5.4	6.257	375	5	lasso	0.206	1.46e-06	-6.32	2.59e-10	0	0	0.003	0.017	0.98	FALSE	-0.95
GTEx.Brain_Caudate_basal_ganglia	./WEIGHTS//GTEx.Brain_Caudate_basal_ganglia/GTEx.Brain_Caudate_basal_ganglia.ENSG00000160695.10.VPS11.wgt.RDat	VPS11	11	119000000	119000000	0.35052	rs3825061	5.354	rs1799993	0.236	-5.4	5.21	375	5	lasso	0.206	1.46e-06	-5.26	1.47e-07	0	0.001	0.002	0.016	0.98	FALSE	-0.95
GTEx.Brain_Caudate_basal_ganglia	./WEIGHTS//GTEx.Brain_Caudate_basal_ganglia/GTEx.Brain_Caudate_basal_ganglia.ENSG00000160695.10.VPS11.wgt.RDat	VPS11	11	119000000	119000000	0.35052	rs3825061	5.612	rs1799993	0.236	-5.4	5.375	375	5	lasso	0.206	1.46e-06	-5.39	6.95e-08	0	0	0.002	0.017	0.98	FALSE	-0.95
GTEx.Brain_Caudate_basal_ganglia	./WEIGHTS//GTEx.Brain_Caudate_basal_ganglia/GTEx.Brain_Caudate_basal_ganglia.ENSG00000160695.10.VPS11.wgt.RDat	VPS11	11	119000000	119000000	0.35052	rs3825061	6.218	rs1799993	0.236	-5.4	6.08	375	5	lasso	0.206	1.46e-06	-6.11407	9.71e-10	0	0	0.002	0.015	0.982	FALSE	-0.95
GTEx.Brain_Caudate_basal_ganglia	./WEIGHTS//GTEx.Brain_Caudate_basal_ganglia/GTEx.Brain_Caudate_basal_ganglia.ENSG00000163913.7.IFT122.wgt.RDat	IFT122	3	129000000	129000000	0.377591	rs9837325	-14.536	rs3138360	0.00595	-4.24	4.66	327	19	enet	0.194	3.05e-06	-7.16	7.96e-13	0	0	0.831	0.123	0.046	FALSE	0.07
GTEx.Brain_Caudate_basal_ganglia	./WEIGHTS//GTEx.Brain_Caudate_basal_ganglia/GTEx.Brain_Caudate_basal_ganglia.ENSG00000163933.5.RFT1.wgt.RDat	RFT1	3	53100000	53200000	0.296559	rs1004807	-6.32	rs2564921	0.232	5	-4.385	373	14	enet	0.221	5.4e-07	-5.44	5.22e-08	0	0	0.125	0.32	0.554	FALSE	-0.08
GTEx.Brain_Caudate_basal_ganglia	./WEIGHTS//GTEx.Brain_Caudate_basal_ganglia/GTEx.Brain_Caudate_basal_ganglia.ENSG00000163933.5.RFT1.wgt.RDat	RFT1	3	53100000	53200000	0.296559	rs2256332	8.423	rs2564921	0.232	5	-5.3287	373	14	enet	0.221	5.4e-07	-7.32	2.4e-13	0	0	0.229	0.585	0.186	FALSE	-0.08
GTEx.Brain_Caudate_basal_ganglia	./WEIGHTS//GTEx.Brain_Caudate_basal_ganglia/GTEx.Brain_Caudate_basal_ganglia.ENSG00000164068.11.RNF123.wgt.RDat	RNF123	3	49700000	49800000	0.12973	rs11713193	11.637	rs11716575	0.0427	3.97	9.914	319	20	enet	0.0151	0.117	9.74	2.11e-22	0	0	0.5	0.194	0.306	FALSE	0.78
GTEx.Brain_Caudate_basal_ganglia	./WEIGHTS//GTEx.Brain_Caudate_basal_ganglia/GTEx.Brain_Caudate_basal_ganglia.ENSG00000164068.11.RNF123.wgt.RDat	RNF123	3	49700000	49800000	0.12973	rs11713193	11.945	rs11716575	0.0427	3.97	10.52	319	20	enet	0.0151	0.117	10.2	1.4e-24	0	0	0.503	0.195	0.303	FALSE	0.78
GTEx.Brain_Caudate_basal_ganglia	./WEIGHTS//GTEx.Brain_Caudate_basal_ganglia/GTEx.Brain_Caudate_basal_ganglia.ENSG00000164068.11.RNF123.wgt.RDat	RNF123	3	49700000	49800000	0.12973	rs11713193	12.115	rs11716575	0.0427	3.97	10.628	319	20	enet	0.0151	0.117	10.3	7.14e-25	0	0	0.503	0.195	0.302	FALSE	0.78
GTEx.Brain_Caudate_basal_ganglia	./WEIGHTS//GTEx.Brain_Caudate_basal_ganglia/GTEx.Brain_Caudate_basal_ganglia.ENSG00000164068.11.RNF123.wgt.RDat	RNF123	3	49700000	49800000	0.12973	rs11713193	13.083	rs11716575	0.0427	3.97	10.953	319	20	enet	0.0151	0.117	10.9	9.06e-28	0	0	0.503	0.195	0.302	FALSE	0.78
GTEx.Brain_Caudate_basal_ganglia	./WEIGHTS//GTEx.Brain_Caudate_basal_ganglia/GTEx.Brain_Caudate_basal_ganglia.ENSG00000164068.11.RNF123.wgt.RDat	RNF123	3	49700000	49800000	0.12973	rs11713193	14.513	rs11716575	0.0427	3.97	11.925	319	20	enet	0.0151	0.117	12	5.45e-33	0	0	0.503	0.195	0.302	FALSE	0.78
GTEx.Brain_Caudate_basal_ganglia	./WEIGHTS//GTEx.Brain_Caudate_basal_ganglia/GTEx.Brain_Caudate_basal_ganglia.ENSG00000164068.11.RNF123.wgt.RDat	RNF123	3	49700000	49800000	0.12973	rs11713193	9.569	rs11716575	0.0427	3.97	8.112	319	20	enet	0.0151	0.117	7.53787	4.78e-14	0	0	0.503	0.195	0.302	FALSE	0.78
GTEx.Brain_Caudate_basal_ganglia	./WEIGHTS//GTEx.Brain_Caudate_basal_ganglia/GTEx.Brain_Caudate_basal_ganglia.ENSG00000164068.11.RNF123.wgt.RDat	RNF123	3	49700000	49800000	0.12973	rs2777888	10.07	rs11716575	0.0427	3.97	8.988	319	20	enet	0.0151	0.117	8.31	9.51e-17	0	0	0.504	0.195	0.301	FALSE	0.79
GTEx.Brain_Caudate_basal_ganglia	./WEIGHTS//GTEx.Brain_Caudate_basal_ganglia/GTEx.Brain_Caudate_basal_ganglia.ENSG00000164068.11.RNF123.wgt.RDat	RNF123	3	49700000	49800000	0.12973	rs2777888	11.235	rs11716575	0.0427	3.97	9.955	319	20	enet	0.0151	0.117	9.45	3.4e-21	0	0	0.504	0.195	0.301	FALSE	0.79
GTEx.Brain_Caudate_basal_ganglia	./WEIGHTS//GTEx.Brain_Caudate_basal_ganglia/GTEx.Brain_Caudate_basal_ganglia.ENSG00000164068.11.RNF123.wgt.RDat	RNF123	3	49700000	49800000	0.12973	rs2777888	11.411	rs11716575	0.0427	3.97	10.001	319	20	enet	0.0151	0.117	9.61	7.15e-22	0	0	0.504	0.195	0.301	FALSE	0.79
GTEx.Brain_Caudate_basal_ganglia	./WEIGHTS//GTEx.Brain_Caudate_basal_ganglia/GTEx.Brain_Caudate_basal_ganglia.ENSG00000164068.11.RNF123.wgt.RDat	RNF123	3	49700000	49800000	0.12973	rs2777888	11.54	rs11716575	0.0427	3.97	9.993	319	20	enet	0.0151	0.117	9.59	8.57e-22	0	0	0.503	0.195	0.302	FALSE	0.79
GTEx.Brain_Caudate_basal_ganglia	./WEIGHTS//GTEx.Brain_Caudate_basal_ganglia/GTEx.Brain_Caudate_basal_ganglia.ENSG00000164574.11.GALNT10.wgt.RDat	GALNT10	5	154000000	154000000	0.30516	rs7715256	8.404	rs17536714	0.0703	4.07	-6.1221	548	18	enet	0.108	0.000515	-6.56	5.26e-11	0	0	0.285	0.036	0.679	TRUE	-0.61
GTEx.Brain_Caudate_basal_ganglia	./WEIGHTS//GTEx.Brain_Caudate_basal_ganglia/GTEx.Brain_Caudate_basal_ganglia.ENSG00000164967.5.RPP25L.wgt.RDat	RPP25L	9	34600000	34600000	0.16784	rs2275003	6.39	rs10972161	0.0228	3.92	-4.5071	343	7	lasso	-0.00122	0.35	-5.66	1.52e-08	0.001	0	0.627	0.096	0.276	TRUE	-0.41
GTEx.Brain_Caudate_basal_ganglia	./WEIGHTS//GTEx.Brain_Caudate_basal_ganglia/GTEx.Brain_Caudate_basal_ganglia.ENSG00000164989.11.CCDC171.wgt.RDat	CCDC171	9	15600000	16100000	0.29587	rs10756687	-8.726	rs4740614	0.184	-5.55	7.966	838	4	lasso	0.234	2.41e-07	-8.56996	1.04e-17	0	0	0.003	0.1	0.896	FALSE	0.95
GTEx.Brain_Caudate_basal_ganglia	./WEIGHTS//GTEx.Brain_Caudate_basal_ganglia/GTEx.Brain_Caudate_basal_ganglia.ENSG00000164989.11.CCDC171.wgt.RDat	CCDC171	9	15600000	16100000	0.29587	rs10756687	-8.888	rs4740614	0.184	-5.55	8.117	838	4	lasso	0.234	2.41e-07	-8.7858	1.55e-18	0	0	0.003	0.092	0.905	FALSE	0.95
GTEx.Brain_Caudate_basal_ganglia	./WEIGHTS//GTEx.Brain_Caudate_basal_ganglia/GTEx.Brain_Caudate_basal_ganglia.ENSG00000164989.11.CCDC171.wgt.RDat	CCDC171	9	15600000	16100000	0.29587	rs10810461	-9.081	rs4740614	0.184	-5.55	8.102	838	4	lasso	0.234	2.41e-07	-8.89	6.14e-19	0	0	0.002	0.067	0.931	FALSE	0.95
GTEx.Brain_Caudate_basal_ganglia	./WEIGHTS//GTEx.Brain_Caudate_basal_ganglia/GTEx.Brain_Caudate_basal_ganglia.ENSG00000164989.11.CCDC171.wgt.RDat	CCDC171	9	15600000	16100000	0.29587	rs10810461	-9.234	rs4740614	0.184	-5.55	7.966	838	4	lasso	0.234	2.41e-07	-8.86	7.99e-19	0	0	0.001	0.041	0.957	FALSE	0.95
GTEx.Brain_Caudate_basal_ganglia	./WEIGHTS//GTEx.Brain_Caudate_basal_ganglia/GTEx.Brain_Caudate_basal_ganglia.ENSG00000164989.11.CCDC171.wgt.RDat	CCDC171	9	15600000	16100000	0.29587	rs10962142	-8.978	rs4740614	0.184	-5.55	8.054	838	4	lasso	0.234	2.41e-07	-8.78	1.68e-18	0	0	0.003	0.082	0.915	FALSE	0.92
GTEx.Brain_Caudate_basal_ganglia	./WEIGHTS//GTEx.Brain_Caudate_basal_ganglia/GTEx.Brain_Caudate_basal_ganglia.ENSG00000164989.11.CCDC171.wgt.RDat	CCDC171	9	15600000	16100000	0.29587	rs10962142	-8.98	rs4740614	0.184	-5.55	8.049	838	4	lasso	0.234	2.41e-07	-8.71	3.03e-18	0	0	0.002	0.078	0.92	FALSE	0.92
GTEx.Brain_Caudate_basal_ganglia	./WEIGHTS//GTEx.Brain_Caudate_basal_ganglia/GTEx.Brain_Caudate_basal_ganglia.ENSG00000164989.11.CCDC171.wgt.RDat	CCDC171	9	15600000	16100000	0.29587	rs4741546	-6.56	rs4740614	0.184	-5.55	5.915	838	4	lasso	0.234	2.41e-07	-6.12838	8.88e-10	0	0	0.004	0.122	0.874	FALSE	0.71
GTEx.Brain_Caudate_basal_ganglia	./WEIGHTS//GTEx.Brain_Caudate_basal_ganglia/GTEx.Brain_Caudate_basal_ganglia.ENSG00000164989.11.CCDC171.wgt.RDat	CCDC171	9	15600000	16100000	0.29587	rs4741546	-7.01	rs4740614	0.184	-5.55	5.921	838	4	lasso	0.234	2.41e-07	-6.28	3.37e-10	0	0	0.009	0.291	0.7	FALSE	0.71
GTEx.Brain_Caudate_basal_ganglia	./WEIGHTS//GTEx.Brain_Caudate_basal_ganglia/GTEx.Brain_Caudate_basal_ganglia.ENSG00000164989.11.CCDC171.wgt.RDat	CCDC171	9	15600000	16100000	0.29587	rs4741546	-8.782	rs4740614	0.184	-5.55	7.979	838	4	lasso	0.234	2.41e-07	-8.45191	2.87e-17	0	0	0.004	0.122	0.874	FALSE	0.71
GTEx.Brain_Caudate_basal_ganglia	./WEIGHTS//GTEx.Brain_Caudate_basal_ganglia/GTEx.Brain_Caudate_basal_ganglia.ENSG00000164989.11.CCDC171.wgt.RDat	CCDC171	9	15600000	16100000	0.29587	rs7874533	-10.089	rs4740614	0.184	-5.55	9.3695	838	4	lasso	0.234	2.41e-07	-9.9	4.06e-23	0	0	0.003	0.091	0.906	FALSE	0.96
GTEx.Brain_Caudate_basal_ganglia	./WEIGHTS//GTEx.Brain_Caudate_basal_ganglia/GTEx.Brain_Caudate_basal_ganglia.ENSG00000166199.8.ALKBH3.wgt.RDat	ALKBH3	11	43900000	43900000	0.30822	rs2862961	11.066	rs2460130	0.055	4.64	6.0805	525	6	lasso	0.0552	0.011	5.85	5.02e-09	0	0	0.586	0.371	0.043	FALSE	0.06
GTEx.Brain_Caudate_basal_ganglia	./WEIGHTS//GTEx.Brain_Caudate_basal_ganglia/GTEx.Brain_Caudate_basal_ganglia.ENSG00000167984.12.NLRC3.wgt.RDat	NLRC3	16	3589033	3627401	0.41126	rs879620	-11.82	rs12933120	0.11	-5.02	5.2768	358	4	lasso	0.236	2.02e-07	-6.91	4.82e-12	0	0	0.513	0.459	0.028	FALSE	-0.06
GTEx.Brain_Caudate_basal_ganglia	./WEIGHTS//GTEx.Brain_Caudate_basal_ganglia/GTEx.Brain_Caudate_basal_ganglia.ENSG00000171103.6.TRMT61B.wgt.RDat	TRMT61B	2	29100000	29100000	0.22225	rs7579277	6.488	rs3190	0.0111	4.47	5.2796	582	5	enet	0.0412	0.0247	5.72	1.08e-08	0	0	0.091	0.051	0.858	FALSE	0
GTEx.Brain_Caudate_basal_ganglia	./WEIGHTS//GTEx.Brain_Caudate_basal_ganglia/GTEx.Brain_Caudate_basal_ganglia.ENSG00000176681.10.LRRC37A.wgt.RDat	LRRC37A	17	44370099	44415160	0.5786	rs17762954	9.565	rs183211	0.274	5.28	9.0206	75	14	lasso	0.566	1.62e-19	10.9	1.56e-27	0	0	0.008	0.103	0.888	FALSE	0.63
GTEx.Brain_Caudate_basal_ganglia	./WEIGHTS//GTEx.Brain_Caudate_basal_ganglia/GTEx.Brain_Caudate_basal_ganglia.ENSG00000177236.3.AP006621.1.wgt.RDat	AP006621.1	11	780000	781000	0.69693	rs1138714	8.574	rs12224894	0.389	6.81	-6.6463	392	57	enet	0.359	3.47e-11	-5.32	1.03e-07	0	0	0.001	0.904	0.096	FALSE	-0.65
GTEx.Brain_Caudate_basal_ganglia	./WEIGHTS//GTEx.Brain_Caudate_basal_ganglia/GTEx.Brain_Caudate_basal_ganglia.ENSG00000178226.6.PRSS36.wgt.RDat	PRSS36	16	31150246	31161415	0.16296	rs4889606	-10.74	rs11865499	0.248	5.03	5.5301	241	3	lasso	0.234	2.39e-07	5.56	2.68e-08	0	0	0.537	0.371	0.092	FALSE	0
GTEx.Brain_Caudate_basal_ganglia	./WEIGHTS//GTEx.Brain_Caudate_basal_ganglia/GTEx.Brain_Caudate_basal_ganglia.ENSG00000178226.6.PRSS36.wgt.RDat	PRSS36	16	31150246	31161415	0.16296	rs4889606	-8.613	rs11865499	0.248	5.03	6.655	241	3	lasso	0.234	2.39e-07	6.63	3.31e-11	0	0	0.533	0.368	0.099	FALSE	0
GTEx.Brain_Caudate_basal_ganglia	./WEIGHTS//GTEx.Brain_Caudate_basal_ganglia/GTEx.Brain_Caudate_basal_ganglia.ENSG00000178226.6.PRSS36.wgt.RDat	PRSS36	16	31150246	31161415	0.16296	rs4889606	-9.028	rs11865499	0.248	5.03	5.989	241	3	lasso	0.234	2.39e-07	5.98	2.24e-09	0	0	0.53	0.366	0.104	FALSE	-0.01
GTEx.Brain_Caudate_basal_ganglia	./WEIGHTS//GTEx.Brain_Caudate_basal_ganglia/GTEx.Brain_Caudate_basal_ganglia.ENSG00000178226.6.PRSS36.wgt.RDat	PRSS36	16	31150246	31161415	0.16296	rs4889606	-9.064	rs11865499	0.248	5.03	6.427	241	3	lasso	0.234	2.39e-07	6.41	1.47e-10	0	0	0.534	0.368	0.098	FALSE	0
GTEx.Brain_Caudate_basal_ganglia	./WEIGHTS//GTEx.Brain_Caudate_basal_ganglia/GTEx.Brain_Caudate_basal_ganglia.ENSG00000178226.6.PRSS36.wgt.RDat	PRSS36	16	31150246	31161415	0.16296	rs4889606	-9.174	rs11865499	0.248	5.03	5.959	241	3	lasso	0.234	2.39e-07	5.97	2.37e-09	0	0	0.533	0.368	0.098	FALSE	-0.01
GTEx.Brain_Caudate_basal_ganglia	./WEIGHTS//GTEx.Brain_Caudate_basal_ganglia/GTEx.Brain_Caudate_basal_ganglia.ENSG00000178226.6.PRSS36.wgt.RDat	PRSS36	16	31150246	31161415	0.16296	rs4889606	-9.648	rs11865499	0.248	5.03	6.841	241	3	lasso	0.234	2.39e-07	6.83	8.31e-12	0	0	0.535	0.369	0.096	FALSE	0.13
GTEx.Brain_Caudate_basal_ganglia	./WEIGHTS//GTEx.Brain_Caudate_basal_ganglia/GTEx.Brain_Caudate_basal_ganglia.ENSG00000178226.6.PRSS36.wgt.RDat	PRSS36	16	31150246	31161415	0.16296	rs4889606	-9.66	rs11865499	0.248	5.03	6.97	241	3	lasso	0.234	2.39e-07	6.96	3.47e-12	0	0	0.528	0.364	0.108	FALSE	0.13
GTEx.Brain_Caudate_basal_ganglia	./WEIGHTS//GTEx.Brain_Caudate_basal_ganglia/GTEx.Brain_Caudate_basal_ganglia.ENSG00000178226.6.PRSS36.wgt.RDat	PRSS36	16	31150246	31161415	0.16296	rs4889606	-9.677	rs11865499	0.248	5.03	6.421	241	3	lasso	0.234	2.39e-07	6.41	1.43e-10	0	0	0.536	0.37	0.095	FALSE	0
GTEx.Brain_Caudate_basal_ganglia	./WEIGHTS//GTEx.Brain_Caudate_basal_ganglia/GTEx.Brain_Caudate_basal_ganglia.ENSG00000178226.6.PRSS36.wgt.RDat	PRSS36	16	31150246	31161415	0.16296	rs4889606	-9.695	rs11865499	0.248	5.03	6.311	241	3	lasso	0.234	2.39e-07	6.31	2.88e-10	0	0	0.537	0.371	0.093	FALSE	0
GTEx.Brain_Caudate_basal_ganglia	./WEIGHTS//GTEx.Brain_Caudate_basal_ganglia/GTEx.Brain_Caudate_basal_ganglia.ENSG00000181754.6.AMIGO1.wgt.RDat	AMIGO1	1	110000000	110000000	0.17074	rs2297797	-6.149	rs2297797	-0.00212	-3.85	-6.1485	405	10	enet	-0.004	0.437	5.27	1.33e-07	0.001	0	0.179	0.018	0.802	FALSE	-0.86
GTEx.Brain_Caudate_basal_ganglia	./WEIGHTS//GTEx.Brain_Caudate_basal_ganglia/GTEx.Brain_Caudate_basal_ganglia.ENSG00000196502.7.SULT1A1.wgt.RDat	SULT1A1	16	28616903	28634946	0.18278	rs2008514	12.104	rs4788076	0.0746	-3.92	11.343	178	13	lasso	0.0411	0.0248	-10.4	1.96e-25	0	0	0.367	0.073	0.561	FALSE	-0.01
GTEx.Brain_Caudate_basal_ganglia	./WEIGHTS//GTEx.Brain_Caudate_basal_ganglia/GTEx.Brain_Caudate_basal_ganglia.ENSG00000196502.7.SULT1A1.wgt.RDat	SULT1A1	16	28616903	28634946	0.18278	rs27741	10.801	rs4788076	0.0746	-3.92	10.525	178	13	lasso	0.0411	0.0248	-9.88438	4.87e-23	0	0	0.324	0.064	0.612	FALSE	0
GTEx.Brain_Caudate_basal_ganglia	./WEIGHTS//GTEx.Brain_Caudate_basal_ganglia/GTEx.Brain_Caudate_basal_ganglia.ENSG00000196502.7.SULT1A1.wgt.RDat	SULT1A1	16	28616903	28634946	0.18278	rs27741	10.922	rs4788076	0.0746	-3.92	10.453	178	13	lasso	0.0411	0.0248	-9.7	2.95e-22	0	0	0.372	0.074	0.554	FALSE	-0.84
GTEx.Brain_Caudate_basal_ganglia	./WEIGHTS//GTEx.Brain_Caudate_basal_ganglia/GTEx.Brain_Caudate_basal_ganglia.ENSG00000196502.7.SULT1A1.wgt.RDat	SULT1A1	16	28616903	28634946	0.18278	rs27741	11.066	rs4788076	0.0746	-3.92	10.701	178	13	lasso	0.0411	0.0248	-9.96	2.36e-23	0	0	0.348	0.069	0.584	FALSE	-0.84
GTEx.Brain_Caudate_basal_ganglia	./WEIGHTS//GTEx.Brain_Caudate_basal_ganglia/GTEx.Brain_Caudate_basal_ganglia.ENSG00000196502.7.SULT1A1.wgt.RDat	SULT1A1	16	28616903	28634946	0.18278	rs27741	12.404	rs4788076	0.0746	-3.92	11.5	178	13	lasso	0.0411	0.0248	-10.7	8.08e-27	0	0	0.387	0.077	0.536	FALSE	-0.01
GTEx.Brain_Caudate_basal_ganglia	./WEIGHTS//GTEx.Brain_Caudate_basal_ganglia/GTEx.Brain_Caudate_basal_ganglia.ENSG00000196502.7.SULT1A1.wgt.RDat	SULT1A1	16	28616903	28634946	0.18278	rs4788101	12.731	rs4788076	0.0746	-3.92	11.825	178	13	lasso	0.0411	0.0248	-11.2	6.83e-29	0	0	0.379	0.075	0.546	FALSE	-0.81
GTEx.Brain_Caudate_basal_ganglia	./WEIGHTS//GTEx.Brain_Caudate_basal_ganglia/GTEx.Brain_Caudate_basal_ganglia.ENSG00000196502.7.SULT1A1.wgt.RDat	SULT1A1	16	28616903	28634946	0.18278	rs4788101	12.766	rs4788076	0.0746	-3.92	11.907	178	13	lasso	0.0411	0.0248	-11.3	2.24e-29	0	0	0.382	0.076	0.543	FALSE	-0.81
GTEx.Brain_Caudate_basal_ganglia	./WEIGHTS//GTEx.Brain_Caudate_basal_ganglia/GTEx.Brain_Caudate_basal_ganglia.ENSG00000196502.7.SULT1A1.wgt.RDat	SULT1A1	16	28616903	28634946	0.18278	rs7198606	13.529	rs4788076	0.0746	-3.92	12.194	178	13	lasso	0.0411	0.0248	-11.4	2.66e-30	0	0	0.374	0.074	0.552	FALSE	-0.81
GTEx.Brain_Caudate_basal_ganglia	./WEIGHTS//GTEx.Brain_Caudate_basal_ganglia/GTEx.Brain_Caudate_basal_ganglia.ENSG00000196502.7.SULT1A1.wgt.RDat	SULT1A1	16	28616903	28634946	0.18278	rs7498665	13.37	rs4788076	0.0746	-3.92	12.9433	178	13	lasso	0.0411	0.0248	-12.1	1.14e-33	0	0	0.379	0.075	0.545	FALSE	-0.81
GTEx.Brain_Caudate_basal_ganglia	./WEIGHTS//GTEx.Brain_Caudate_basal_ganglia/GTEx.Brain_Caudate_basal_ganglia.ENSG00000196502.7.SULT1A1.wgt.RDat	SULT1A1	16	28616903	28634946	0.18278	rs7498665	6.382	rs4788076	0.0746	-3.92	5.23724	178	13	lasso	0.0411	0.0248	-5.40313	6.55e-08	0	0	0.392	0.078	0.53	FALSE	-0.81
GTEx.Brain_Caudate_basal_ganglia	./WEIGHTS//GTEx.Brain_Caudate_basal_ganglia/GTEx.Brain_Caudate_basal_ganglia.ENSG00000196502.7.SULT1A1.wgt.RDat	SULT1A1	16	28616903	28634946	0.18278	rs9972693	12.876	rs4788076	0.0746	-3.92	11.917	178	13	lasso	0.0411	0.0248	-11.2	5.22e-29	0	0	0.378	0.075	0.547	FALSE	-0.81
GTEx.Brain_Caudate_basal_ganglia	./WEIGHTS//GTEx.Brain_Caudate_basal_ganglia/GTEx.Brain_Caudate_basal_ganglia.ENSG00000197165.6.SULT1A2.wgt.RDat	SULT1A2	16	28603264	28608430	0.13854	rs2008514	12.104	rs4788076	0.11	4.06	11.343	176	7	lasso	0.0764	0.00326	11.1	1.74e-28	0	0	0.347	0.096	0.557	FALSE	-0.03
GTEx.Brain_Caudate_basal_ganglia	./WEIGHTS//GTEx.Brain_Caudate_basal_ganglia/GTEx.Brain_Caudate_basal_ganglia.ENSG00000197165.6.SULT1A2.wgt.RDat	SULT1A2	16	28603264	28608430	0.13854	rs27741	10.801	rs4788076	0.11	4.06	10.525	176	7	lasso	0.0764	0.00326	10.359	3.81e-25	0	0	0.269	0.074	0.657	FALSE	0.05
GTEx.Brain_Caudate_basal_ganglia	./WEIGHTS//GTEx.Brain_Caudate_basal_ganglia/GTEx.Brain_Caudate_basal_ganglia.ENSG00000197165.6.SULT1A2.wgt.RDat	SULT1A2	16	28603264	28608430	0.13854	rs27741	10.922	rs4788076	0.11	4.06	10.453	176	7	lasso	0.0764	0.00326	10.2	2.25e-24	0	0	0.316	0.087	0.596	FALSE	0.88
GTEx.Brain_Caudate_basal_ganglia	./WEIGHTS//GTEx.Brain_Caudate_basal_ganglia/GTEx.Brain_Caudate_basal_ganglia.ENSG00000197165.6.SULT1A2.wgt.RDat	SULT1A2	16	28603264	28608430	0.13854	rs27741	11.066	rs4788076	0.11	4.06	10.701	176	7	lasso	0.0764	0.00326	10.4	2.62e-25	0	0	0.294	0.081	0.625	FALSE	0.88
GTEx.Brain_Caudate_basal_ganglia	./WEIGHTS//GTEx.Brain_Caudate_basal_ganglia/GTEx.Brain_Caudate_basal_ganglia.ENSG00000197165.6.SULT1A2.wgt.RDat	SULT1A2	16	28603264	28608430	0.13854	rs27741	12.404	rs4788076	0.11	4.06	11.5	176	7	lasso	0.0764	0.00326	11.3	1.05e-29	0	0	0.332	0.091	0.576	FALSE	-0.03
GTEx.Brain_Caudate_basal_ganglia	./WEIGHTS//GTEx.Brain_Caudate_basal_ganglia/GTEx.Brain_Caudate_basal_ganglia.ENSG00000197165.6.SULT1A2.wgt.RDat	SULT1A2	16	28603264	28608430	0.13854	rs4788101	12.731	rs4788076	0.11	4.06	11.825	176	7	lasso	0.0764	0.00326	11.6	3.32e-31	0	0	0.355	0.098	0.548	FALSE	0.8
GTEx.Brain_Caudate_basal_ganglia	./WEIGHTS//GTEx.Brain_Caudate_basal_ganglia/GTEx.Brain_Caudate_basal_ganglia.ENSG00000197165.6.SULT1A2.wgt.RDat	SULT1A2	16	28603264	28608430	0.13854	rs4788101	12.766	rs4788076	0.11	4.06	11.907	176	7	lasso	0.0764	0.00326	11.6	3.13e-31	0	0	0.355	0.098	0.548	FALSE	0.8
GTEx.Brain_Caudate_basal_ganglia	./WEIGHTS//GTEx.Brain_Caudate_basal_ganglia/GTEx.Brain_Caudate_basal_ganglia.ENSG00000197165.6.SULT1A2.wgt.RDat	SULT1A2	16	28603264	28608430	0.13854	rs7198606	13.529	rs4788076	0.11	4.06	12.194	176	7	lasso	0.0764	0.00326	11.8	2.28e-32	0	0	0.356	0.098	0.545	FALSE	0.8
GTEx.Brain_Caudate_basal_ganglia	./WEIGHTS//GTEx.Brain_Caudate_basal_ganglia/GTEx.Brain_Caudate_basal_ganglia.ENSG00000197165.6.SULT1A2.wgt.RDat	SULT1A2	16	28603264	28608430	0.13854	rs7498665	13.37	rs4788076	0.11	4.06	12.9433	176	7	lasso	0.0764	0.00326	12.7	7.39e-37	0	0	0.347	0.095	0.558	FALSE	0.8
GTEx.Brain_Caudate_basal_ganglia	./WEIGHTS//GTEx.Brain_Caudate_basal_ganglia/GTEx.Brain_Caudate_basal_ganglia.ENSG00000197165.6.SULT1A2.wgt.RDat	SULT1A2	16	28603264	28608430	0.13854	rs7498665	6.382	rs4788076	0.11	4.06	5.23724	176	7	lasso	0.0764	0.00326	5.56528	2.62e-08	0	0	0.361	0.099	0.54	FALSE	0.8
GTEx.Brain_Caudate_basal_ganglia	./WEIGHTS//GTEx.Brain_Caudate_basal_ganglia/GTEx.Brain_Caudate_basal_ganglia.ENSG00000197165.6.SULT1A2.wgt.RDat	SULT1A2	16	28603264	28608430	0.13854	rs9972693	12.876	rs4788076	0.11	4.06	11.917	176	7	lasso	0.0764	0.00326	11.6	3.71e-31	0	0	0.358	0.099	0.543	FALSE	0.8
GTEx.Brain_Caudate_basal_ganglia	./WEIGHTS//GTEx.Brain_Caudate_basal_ganglia/GTEx.Brain_Caudate_basal_ganglia.ENSG00000197345.8.MRPL21.wgt.RDat	MRPL21	11	68700000	68700000	0.33009	rs7938117	6.048	rs636049	0.267	-5.57	5.2462	394	3	lasso	0.277	1.31e-08	-5.2	1.97e-07	0	0.001	0.009	0.217	0.774	FALSE	-0.06
GTEx.Brain_Caudate_basal_ganglia	./WEIGHTS//GTEx.Brain_Caudate_basal_ganglia/GTEx.Brain_Caudate_basal_ganglia.ENSG00000203791.9.METTL10.wgt.RDat	METTL10	10	126000000	126000000	0.33386	rs3781446	-6.168	rs2362515	0.16	-4.98	4.022	558	3	lasso	0.179	7.63e-06	-5.12716	2.94e-07	0.001	0.001	0.296	0.376	0.326	FALSE	-0.03
GTEx.Brain_Caudate_basal_ganglia	./WEIGHTS//GTEx.Brain_Caudate_basal_ganglia/GTEx.Brain_Caudate_basal_ganglia.ENSG00000203791.9.METTL10.wgt.RDat	METTL10	10	126000000	126000000	0.33386	rs7898003	-5.985	rs2362515	0.16	-4.98	4.053	558	3	lasso	0.179	7.63e-06	-5.36301	8.18e-08	0	0	0.023	0.028	0.95	FALSE	0.76
GTEx.Brain_Caudate_basal_ganglia	./WEIGHTS//GTEx.Brain_Caudate_basal_ganglia/GTEx.Brain_Caudate_basal_ganglia.ENSG00000203791.9.METTL10.wgt.RDat	METTL10	10	126000000	126000000	0.33386	rs7898003	-6.296	rs2362515	0.16	-4.98	4.332	558	3	lasso	0.179	7.63e-06	-5.73	1.02e-08	0	0	0.022	0.027	0.951	FALSE	0.76
GTEx.Brain_Caudate_basal_ganglia	./WEIGHTS//GTEx.Brain_Caudate_basal_ganglia/GTEx.Brain_Caudate_basal_ganglia.ENSG00000204650.9.CRHR1-IT1.wgt.RDat	CRHR1-IT1	17	43697694	43725582	0.1748	rs17762954	9.565	rs17763086	0.154	4.15	9.5492	87	1	lasso	0.142	7.15e-05	9.55	1.31e-21	0	0	0.062	0.011	0.928	FALSE	1
GTEx.Brain_Caudate_basal_ganglia	./WEIGHTS//GTEx.Brain_Caudate_basal_ganglia/GTEx.Brain_Caudate_basal_ganglia.ENSG00000204764.8.RANBP17.wgt.RDat	RANBP17	5	170000000	171000000	0.25828	rs10038105	-6.881	rs4868059	0.188	-4.73	-5.643	700	5	lasso	0.137	9.67e-05	5.73	9.77e-09	0	0	0.128	0.288	0.583	FALSE	-0.87
GTEx.Brain_Caudate_basal_ganglia	./WEIGHTS//GTEx.Brain_Caudate_basal_ganglia/GTEx.Brain_Caudate_basal_ganglia.ENSG00000204764.8.RANBP17.wgt.RDat	RANBP17	5	170000000	171000000	0.25828	rs10038105	-6.995	rs4868059	0.188	-4.73	-5.735	700	5	lasso	0.137	9.67e-05	5.83	5.63e-09	0	0	0.129	0.289	0.582	FALSE	-0.87
GTEx.Brain_Caudate_basal_ganglia	./WEIGHTS//GTEx.Brain_Caudate_basal_ganglia/GTEx.Brain_Caudate_basal_ganglia.ENSG00000204764.8.RANBP17.wgt.RDat	RANBP17	5	170000000	171000000	0.25828	rs10038105	-7.463	rs4868059	0.188	-4.73	-6.166	700	5	lasso	0.137	9.67e-05	6.29	3.23e-10	0	0	0.137	0.308	0.555	FALSE	-0.87
GTEx.Brain_Caudate_basal_ganglia	./WEIGHTS//GTEx.Brain_Caudate_basal_ganglia/GTEx.Brain_Caudate_basal_ganglia.ENSG00000204764.8.RANBP17.wgt.RDat	RANBP17	5	170000000	171000000	0.25828	rs29652	-6.635	rs4868059	0.188	-4.73	-5.617	700	5	lasso	0.137	9.67e-05	5.57426	2.49e-08	0	0	0.119	0.267	0.614	FALSE	-0.87
GTEx.Brain_Caudate_basal_ganglia	./WEIGHTS//GTEx.Brain_Caudate_basal_ganglia/GTEx.Brain_Caudate_basal_ganglia.ENSG00000204764.8.RANBP17.wgt.RDat	RANBP17	5	170000000	171000000	0.25828	rs29652	-7.275	rs4868059	0.188	-4.73	-5.948	700	5	lasso	0.137	9.67e-05	6.08694	1.15e-09	0	0	0.135	0.304	0.561	FALSE	-0.87
GTEx.Brain_Caudate_basal_ganglia	./WEIGHTS//GTEx.Brain_Caudate_basal_ganglia/GTEx.Brain_Caudate_basal_ganglia.ENSG00000204764.8.RANBP17.wgt.RDat	RANBP17	5	170000000	171000000	0.25828	rs29652	-7.419	rs4868059	0.188	-4.73	-6.091	700	5	lasso	0.137	9.67e-05	6.1	1.03e-09	0	0	0.137	0.307	0.556	FALSE	-0.87
GTEx.Brain_Caudate_basal_ganglia	./WEIGHTS//GTEx.Brain_Caudate_basal_ganglia/GTEx.Brain_Caudate_basal_ganglia.ENSG00000204764.8.RANBP17.wgt.RDat	RANBP17	5	170000000	171000000	0.25828	rs29652	-7.747	rs4868059	0.188	-4.73	-6.408	700	5	lasso	0.137	9.67e-05	6.55	5.89e-11	0	0	0.139	0.314	0.547	FALSE	-0.87
GTEx.Brain_Caudate_basal_ganglia	./WEIGHTS//GTEx.Brain_Caudate_basal_ganglia/GTEx.Brain_Caudate_basal_ganglia.ENSG00000204764.8.RANBP17.wgt.RDat	RANBP17	5	170000000	171000000	0.25828	rs29652	-7.886	rs4868059	0.188	-4.73	-6.391	700	5	lasso	0.137	9.67e-05	6.55	5.93e-11	0	0	0.139	0.312	0.549	FALSE	-0.87
GTEx.Brain_Caudate_basal_ganglia	./WEIGHTS//GTEx.Brain_Caudate_basal_ganglia/GTEx.Brain_Caudate_basal_ganglia.ENSG00000204764.8.RANBP17.wgt.RDat	RANBP17	5	170000000	171000000	0.25828	rs7730898	-8.695	rs4868059	0.188	-4.73	-7.0205	700	5	lasso	0.137	9.67e-05	7	2.6e-12	0	0	0.147	0.33	0.523	FALSE	-0.87
GTEx.Brain_Caudate_basal_ganglia	./WEIGHTS//GTEx.Brain_Caudate_basal_ganglia/GTEx.Brain_Caudate_basal_ganglia.ENSG00000213402.2.PTPRCAP.wgt.RDat	PTPRCAP	11	67200000	67200000	0.22985	rs7952436	-6.88	rs10274	0.187	-5.19	-5.122	222	4	lasso	0.211	1.05e-06	5.35	8.59e-08	0	0	0.179	0.742	0.079	FALSE	-0.27
GTEx.Brain_Caudate_basal_ganglia	./WEIGHTS//GTEx.Brain_Caudate_basal_ganglia/GTEx.Brain_Caudate_basal_ganglia.ENSG00000213402.2.PTPRCAP.wgt.RDat	PTPRCAP	11	67200000	67200000	0.22985	rs7952436	-8.3	rs10274	0.187	-5.19	-5.411	222	4	lasso	0.211	1.05e-06	5.75	8.97e-09	0	0	0.187	0.774	0.039	FALSE	-0.18
GTEx.Brain_Caudate_basal_ganglia	./WEIGHTS//GTEx.Brain_Caudate_basal_ganglia/GTEx.Brain_Caudate_basal_ganglia.ENSG00000213672.3.NCKIPSD.wgt.RDat	NCKIPSD	3	48700000	48700000	0.178036	rs2267846	-8.885	rs12493578	0.153	-4.91	-5.8583	256	3	lasso	0.199	2.24e-06	6.82	9.27e-12	0	0	0.088	0.356	0.556	FALSE	-0.01
GTEx.Brain_Caudate_basal_ganglia	./WEIGHTS//GTEx.Brain_Caudate_basal_ganglia/GTEx.Brain_Caudate_basal_ganglia.ENSG00000214078.7.CPNE1.wgt.RDat	CPNE1	20	34213953	34220170	0.37436	rs143384	15.39	rs11696527	0.37	-6.41	7.472	299	8	lasso	0.356	4.21e-11	-7.55167	4.3e-14	0	0	0.001	0.999	0	FALSE	-0.3
GTEx.Brain_Caudate_basal_ganglia	./WEIGHTS//GTEx.Brain_Caudate_basal_ganglia/GTEx.Brain_Caudate_basal_ganglia.ENSG00000214401.4.KANSL1-AS1.wgt.RDat	KANSL1-AS1	17	44270942	44274089	0.37706	rs17762954	9.565	rs17689471	0.619	7.83	9.5539	27	5	lasso	0.619	2.98e-22	9.55	1.25e-21	0	0	0	0.011	0.989	FALSE	1
GTEx.Brain_Caudate_basal_ganglia	./WEIGHTS//GTEx.Brain_Caudate_basal_ganglia/GTEx.Brain_Caudate_basal_ganglia.ENSG00000214425.2.LRRC37A4P.wgt.RDat	LRRC37A4P	17	43578685	43623042	0.34106	rs17762954	9.565	rs8072451	0.424	-6.63	9.5293	149	1	lasso	0.42	2.52e-13	-9.53	1.58e-21	0	0	0	0.011	0.989	FALSE	-1
GTEx.Brain_Caudate_basal_ganglia	./WEIGHTS//GTEx.Brain_Caudate_basal_ganglia/GTEx.Brain_Caudate_basal_ganglia.ENSG00000214941.3.ZSWIM7.wgt.RDat	ZSWIM7	17	15879874	15897144	0.1461	rs1075901	-6.811	rs1045599	0.194	4.63	-6.1088	276	1	lasso	0.168	1.52e-05	-6.11	1e-09	0	0	0.086	0.053	0.861	FALSE	0.97
GTEx.Brain_Caudate_basal_ganglia	./WEIGHTS//GTEx.Brain_Caudate_basal_ganglia/GTEx.Brain_Caudate_basal_ganglia.ENSG00000224497.1.RPL36P4.wgt.RDat	RPL36P4	20	34132175	34132492	0.57186	rs143384	15.39	rs2277862	0.475	7.19	6.992	305	4	lasso	0.449	2.06e-14	7.22713	4.93e-13	0	0	0	1	0	FALSE	0.4
GTEx.Brain_Caudate_basal_ganglia	./WEIGHTS//GTEx.Brain_Caudate_basal_ganglia/GTEx.Brain_Caudate_basal_ganglia.ENSG00000225151.6.AC103965.1.wgt.RDat	AC103965.1	15	84900000	84900000	0.27697	rs17296856	-10.61	rs11633534	0.246	-5.29	6.391	258	7	lasso	0.253	6.71e-08	-7.11	1.18e-12	0	0	0.14	0.821	0.039	TRUE	0.37
GTEx.Brain_Caudate_basal_ganglia	./WEIGHTS//GTEx.Brain_Caudate_basal_ganglia/GTEx.Brain_Caudate_basal_ganglia.ENSG00000225151.6.AC103965.1.wgt.RDat	AC103965.1	15	84900000	84900000	0.27697	rs17296856	-8.614	rs11633534	0.246	-5.29	4.915	258	7	lasso	0.253	6.71e-08	-5.58586	2.33e-08	0	0	0.14	0.822	0.038	FALSE	0.37
GTEx.Brain_Caudate_basal_ganglia	./WEIGHTS//GTEx.Brain_Caudate_basal_ganglia/GTEx.Brain_Caudate_basal_ganglia.ENSG00000231851.1.AC104655.2.wgt.RDat	AC104655.2	2	106000000	106000000	0.25007	rs10197031	6.283	rs7587563	0.00403	3.68	2.564	487	9	lasso	0.0204	0.0845	5.35	8.73e-08	0.001	0	0.505	0.086	0.408	TRUE	0.65
GTEx.Brain_Caudate_basal_ganglia	./WEIGHTS//GTEx.Brain_Caudate_basal_ganglia/GTEx.Brain_Caudate_basal_ganglia.ENSG00000231851.1.AC104655.2.wgt.RDat	AC104655.2	2	106000000	106000000	0.25007	rs10197031	8.2441	rs7587563	0.00403	3.68	2.9926	487	9	lasso	0.0204	0.0845	7.73	1.11e-14	0	0	0.338	0.057	0.605	TRUE	0.65
GTEx.Brain_Caudate_basal_ganglia	./WEIGHTS//GTEx.Brain_Caudate_basal_ganglia/GTEx.Brain_Caudate_basal_ganglia.ENSG00000233276.2.GPX1.wgt.RDat	GPX1	3	49400000	49400000	0.148166	rs6446204	-8.624	rs11130186	0.0955	4.2	-5.7402	267	14	lasso	0.0577	0.00951	-6.38	1.81e-10	0	0	0.204	0.122	0.674	FALSE	-0.03
GTEx.Brain_Caudate_basal_ganglia	./WEIGHTS//GTEx.Brain_Caudate_basal_ganglia/GTEx.Brain_Caudate_basal_ganglia.ENSG00000238083.3.LRRC37A2.wgt.RDat	LRRC37A2	17	44588877	44630815	0.43672	rs183211	9.021	rs199513	0.622	7.89	8.7002	130	34	enet	0.676	1.16e-25	9.48	2.54e-21	0	0	0	0.041	0.959	FALSE	0.9
GTEx.Brain_Caudate_basal_ganglia	./WEIGHTS//GTEx.Brain_Caudate_basal_ganglia/GTEx.Brain_Caudate_basal_ganglia.ENSG00000246250.2.RP11-613D13.5.wgt.RDat	RP11-613D13.5	11	43900000	43900000	0.31557	rs1061810	8.891	rs10400343	0.143	-4.49	8.478	524	24	enet	0.128	0.000163	-6.17	6.91e-10	0	0	0.03	0.028	0.941	FALSE	-0.84
GTEx.Brain_Caudate_basal_ganglia	./WEIGHTS//GTEx.Brain_Caudate_basal_ganglia/GTEx.Brain_Caudate_basal_ganglia.ENSG00000246250.2.RP11-613D13.5.wgt.RDat	RP11-613D13.5	11	43900000	43900000	0.31557	rs2862961	11.066	rs10400343	0.143	-4.49	10.2961	524	24	enet	0.128	0.000163	-7.45	9.53e-14	0	0	0.079	0.075	0.845	FALSE	-0.82
GTEx.Brain_Caudate_basal_ganglia	./WEIGHTS//GTEx.Brain_Caudate_basal_ganglia/GTEx.Brain_Caudate_basal_ganglia.ENSG00000246250.2.RP11-613D13.5.wgt.RDat	RP11-613D13.5	11	43900000	43900000	0.31557	rs7116641	8.218	rs10400343	0.143	-4.49	8.089	524	24	enet	0.128	0.000163	-5.60431	2.09e-08	0	0	0.032	0.03	0.938	FALSE	-0.84
GTEx.Brain_Caudate_basal_ganglia	./WEIGHTS//GTEx.Brain_Caudate_basal_ganglia/GTEx.Brain_Caudate_basal_ganglia.ENSG00000246250.2.RP11-613D13.5.wgt.RDat	RP11-613D13.5	11	43900000	43900000	0.31557	rs7116641	8.732	rs10400343	0.143	-4.49	7.89	524	24	enet	0.128	0.000163	-5.88	4.2e-09	0	0	0.058	0.055	0.886	FALSE	-0.84
GTEx.Brain_Caudate_basal_ganglia	./WEIGHTS//GTEx.Brain_Caudate_basal_ganglia/GTEx.Brain_Caudate_basal_ganglia.ENSG00000246250.2.RP11-613D13.5.wgt.RDat	RP11-613D13.5	11	43900000	43900000	0.31557	rs7116641	9.043	rs10400343	0.143	-4.49	8.488	524	24	enet	0.128	0.000163	-6.48	9.27e-11	0	0	0.064	0.061	0.875	FALSE	-0.84
GTEx.Brain_Caudate_basal_ganglia	./WEIGHTS//GTEx.Brain_Caudate_basal_ganglia/GTEx.Brain_Caudate_basal_ganglia.ENSG00000246250.2.RP11-613D13.5.wgt.RDat	RP11-613D13.5	11	43900000	43900000	0.31557	rs7116641	9.048	rs10400343	0.143	-4.49	8.564	524	24	enet	0.128	0.000163	-6.48	9.38e-11	0	0	0.059	0.056	0.884	FALSE	-0.84
GTEx.Brain_Caudate_basal_ganglia	./WEIGHTS//GTEx.Brain_Caudate_basal_ganglia/GTEx.Brain_Caudate_basal_ganglia.ENSG00000246250.2.RP11-613D13.5.wgt.RDat	RP11-613D13.5	11	43900000	43900000	0.31557	rs7116641	9.26	rs10400343	0.143	-4.49	8.622	524	24	enet	0.128	0.000163	-6.59	4.41e-11	0	0	0.057	0.055	0.888	FALSE	-0.84
GTEx.Brain_Caudate_basal_ganglia	./WEIGHTS//GTEx.Brain_Caudate_basal_ganglia/GTEx.Brain_Caudate_basal_ganglia.ENSG00000246250.2.RP11-613D13.5.wgt.RDat	RP11-613D13.5	11	43900000	43900000	0.31557	rs7116641	9.442	rs10400343	0.143	-4.49	8.762	524	24	enet	0.128	0.000163	-6.61	3.86e-11	0	0	0.06	0.057	0.882	FALSE	-0.84
GTEx.Brain_Caudate_basal_ganglia	./WEIGHTS//GTEx.Brain_Caudate_basal_ganglia/GTEx.Brain_Caudate_basal_ganglia.ENSG00000246250.2.RP11-613D13.5.wgt.RDat	RP11-613D13.5	11	43900000	43900000	0.31557	rs7116641	9.521	rs10400343	0.143	-4.49	8.871	524	24	enet	0.128	0.000163	-6.61	3.87e-11	0	0	0.057	0.054	0.888	FALSE	-0.84
GTEx.Brain_Caudate_basal_ganglia	./WEIGHTS//GTEx.Brain_Caudate_basal_ganglia/GTEx.Brain_Caudate_basal_ganglia.ENSG00000246250.2.RP11-613D13.5.wgt.RDat	RP11-613D13.5	11	43900000	43900000	0.31557	rs7116641	9.567	rs10400343	0.143	-4.49	8.819	524	24	enet	0.128	0.000163	-6.67	2.61e-11	0	0	0.061	0.057	0.882	FALSE	-0.84
GTEx.Brain_Caudate_basal_ganglia	./WEIGHTS//GTEx.Brain_Caudate_basal_ganglia/GTEx.Brain_Caudate_basal_ganglia.ENSG00000254665.1.RP11-152H18.3.wgt.RDat	RP11-152H18.3	11	8710000	8720000	0.22914	rs4929923	-6.612	rs16937956	0.00957	3.95	-5.3	463	1	enet	0.0559	0.0106	-5.3	1.16e-07	0	0	0.214	0.032	0.754	FALSE	0.78
GTEx.Brain_Caudate_basal_ganglia	./WEIGHTS//GTEx.Brain_Caudate_basal_ganglia/GTEx.Brain_Caudate_basal_ganglia.ENSG00000254665.1.RP11-152H18.3.wgt.RDat	RP11-152H18.3	11	8710000	8720000	0.22914	rs4929923	-7.092	rs16937956	0.00957	3.95	-5.13	463	1	enet	0.0559	0.0106	-5.13	2.9e-07	0	0	0.209	0.031	0.76	FALSE	0.78
GTEx.Brain_Caudate_basal_ganglia	./WEIGHTS//GTEx.Brain_Caudate_basal_ganglia/GTEx.Brain_Caudate_basal_ganglia.ENSG00000254665.1.RP11-152H18.3.wgt.RDat	RP11-152H18.3	11	8710000	8720000	0.22914	rs4929923	-8.806	rs16937956	0.00957	3.95	-5.9511	463	1	enet	0.0559	0.0106	-5.95	2.66e-09	0	0	0.145	0.021	0.833	FALSE	0.78
GTEx.Brain_Caudate_basal_ganglia	./WEIGHTS//GTEx.Brain_Caudate_basal_ganglia/GTEx.Brain_Caudate_basal_ganglia.ENSG00000254665.1.RP11-152H18.3.wgt.RDat	RP11-152H18.3	11	8710000	8720000	0.22914	rs885114	-6.695	rs16937956	0.00957	3.95	-5.146	463	1	enet	0.0559	0.0106	-5.15	2.66e-07	0	0	0.264	0.04	0.696	FALSE	0.69
GTEx.Brain_Caudate_basal_ganglia	./WEIGHTS//GTEx.Brain_Caudate_basal_ganglia/GTEx.Brain_Caudate_basal_ganglia.ENSG00000254665.1.RP11-152H18.3.wgt.RDat	RP11-152H18.3	11	8710000	8720000	0.22914	rs885114	-7.114	rs16937956	0.00957	3.95	-5.186	463	1	enet	0.0559	0.0106	-5.19	2.15e-07	0	0	0.284	0.043	0.674	FALSE	0.69
GTEx.Brain_Caudate_basal_ganglia	./WEIGHTS//GTEx.Brain_Caudate_basal_ganglia/GTEx.Brain_Caudate_basal_ganglia.ENSG00000255284.1.AP006621.5.wgt.RDat	AP006621.5	11	778000	784000	0.28477	rs1138714	8.574	rs12224894	0.169	5.26	-6.6463	394	14	enet	0.209	1.21e-06	-7.59	3.18e-14	0	0	0.016	0.051	0.933	FALSE	-0.78
GTEx.Brain_Caudate_basal_ganglia	./WEIGHTS//GTEx.Brain_Caudate_basal_ganglia/GTEx.Brain_Caudate_basal_ganglia.ENSG00000255284.1.AP006621.5.wgt.RDat	AP006621.5	11	778000	784000	0.28477	rs4963120	-6.341	rs12224894	0.169	5.26	4.7531	394	14	enet	0.209	1.21e-06	5.47	4.44e-08	0	0	0.024	0.074	0.902	FALSE	-0.79
GTEx.Brain_Caudate_basal_ganglia	./WEIGHTS//GTEx.Brain_Caudate_basal_ganglia/GTEx.Brain_Caudate_basal_ganglia.ENSG00000255495.1.FAM85A.wgt.RDat	FAM85A	8	12100000	12100000	0.181924	rs11250163	-7.88	rs13260325	0.0208	-3.79	-4.107	193	7	lasso	0.032	0.0421	5.16852	2.36e-07	0	0	0.635	0.046	0.319	FALSE	0.42
GTEx.Brain_Caudate_basal_ganglia	./WEIGHTS//GTEx.Brain_Caudate_basal_ganglia/GTEx.Brain_Caudate_basal_ganglia.ENSG00000260091.1.RP11-33B1.4.wgt.RDat	RP11-33B1.4	4	120000000	120000000	0.11625	rs749526	5.339	rs1546505	0.162	-4.34	5.0298	427	4	lasso	0.146	5.71e-05	-5.25787	1.46e-07	0.002	0.002	0.065	0.076	0.856	FALSE	-0.68
GTEx.Brain_Caudate_basal_ganglia	./WEIGHTS//GTEx.Brain_Caudate_basal_ganglia/GTEx.Brain_Caudate_basal_ganglia.ENSG00000260236.1.RP11-708J19.1.wgt.RDat	RP11-708J19.1	3	47400000	47400000	0.156938	rs11130126	-7.557	rs10461018	0.017	-3.87	-7.2978	131	15	enet	0.0326	0.0407	5.66	1.53e-08	0	0	0.256	0.037	0.707	FALSE	0.06
GTEx.Brain_Caudate_basal_ganglia	./WEIGHTS//GTEx.Brain_Caudate_basal_ganglia/GTEx.Brain_Caudate_basal_ganglia.ENSG00000261312.1.AC002550.5.wgt.RDat	AC002550.5	16	19717673	19726705	0.64407	rs12446632	-11.88	rs3829539	0.421	7.33	-8.4687	443	2	lasso	0.431	1e-13	-8.48	2.22e-17	0	0	0	1	0	FALSE	0.69
GTEx.Brain_Caudate_basal_ganglia	./WEIGHTS//GTEx.Brain_Caudate_basal_ganglia/GTEx.Brain_Caudate_basal_ganglia.ENSG00000261312.1.AC002550.5.wgt.RDat	AC002550.5	16	19717673	19726705	0.64407	rs12446632	-7.819	rs3829539	0.421	7.33	-5.392	443	2	lasso	0.431	1e-13	-5.40631	6.43e-08	0	0	0	1	0	FALSE	0.69
GTEx.Brain_Caudate_basal_ganglia	./WEIGHTS//GTEx.Brain_Caudate_basal_ganglia/GTEx.Brain_Caudate_basal_ganglia.ENSG00000261556.4.RP11-296I10.6.wgt.RDat	RP11-296I10.6	16	70253477	70279519	0.14659	rs1983016	-6.063	rs7192268	0.0792	3.74	-5.576	200	3	lasso	0.0454	0.0193	-5.34	9.08e-08	0.001	0	0.631	0.05	0.318	FALSE	0.19
GTEx.Brain_Caudate_basal_ganglia	./WEIGHTS//GTEx.Brain_Caudate_basal_ganglia/GTEx.Brain_Caudate_basal_ganglia.ENSG00000261556.4.RP11-296I10.6.wgt.RDat	RP11-296I10.6	16	70253477	70279519	0.14659	rs1983016	-6.162	rs7192268	0.0792	3.74	-5.768	200	3	lasso	0.0454	0.0193	-5.51	3.62e-08	0	0	0.601	0.048	0.351	FALSE	0.19
GTEx.Brain_Caudate_basal_ganglia	./WEIGHTS//GTEx.Brain_Caudate_basal_ganglia/GTEx.Brain_Caudate_basal_ganglia.ENSG00000261556.4.RP11-296I10.6.wgt.RDat	RP11-296I10.6	16	70253477	70279519	0.14659	rs2937121	-10.34	rs7192268	0.0792	3.74	-9.061	200	3	lasso	0.0454	0.0193	-8.58	9.44e-18	0	0	0.827	0.066	0.107	FALSE	0.18
GTEx.Brain_Caudate_basal_ganglia	./WEIGHTS//GTEx.Brain_Caudate_basal_ganglia/GTEx.Brain_Caudate_basal_ganglia.ENSG00000261556.4.RP11-296I10.6.wgt.RDat	RP11-296I10.6	16	70253477	70279519	0.14659	rs3790085	6.834	rs7192268	0.0792	3.74	-5.707	200	3	lasso	0.0454	0.0193	-5.39	7.02e-08	0	0	0.857	0.069	0.074	FALSE	0.18
GTEx.Brain_Caudate_basal_ganglia	./WEIGHTS//GTEx.Brain_Caudate_basal_ganglia/GTEx.Brain_Caudate_basal_ganglia.ENSG00000261556.4.RP11-296I10.6.wgt.RDat	RP11-296I10.6	16	70253477	70279519	0.14659	rs3790085	7.664	rs7192268	0.0792	3.74	-5.853	200	3	lasso	0.0454	0.0193	-5.45	5.15e-08	0	0	0.873	0.07	0.057	FALSE	0.18
GTEx.Brain_Caudate_basal_ganglia	./WEIGHTS//GTEx.Brain_Caudate_basal_ganglia/GTEx.Brain_Caudate_basal_ganglia.ENSG00000261556.4.RP11-296I10.6.wgt.RDat	RP11-296I10.6	16	70253477	70279519	0.14659	rs3790085	7.817	rs7192268	0.0792	3.74	-5.947	200	3	lasso	0.0454	0.0193	-5.53	3.16e-08	0	0	0.87	0.07	0.061	FALSE	0.18
GTEx.Brain_Caudate_basal_ganglia	./WEIGHTS//GTEx.Brain_Caudate_basal_ganglia/GTEx.Brain_Caudate_basal_ganglia.ENSG00000261556.4.RP11-296I10.6.wgt.RDat	RP11-296I10.6	16	70253477	70279519	0.14659	rs3790085	8.505	rs7192268	0.0792	3.74	-6.862	200	3	lasso	0.0454	0.0193	-6.48161	9.08e-11	0	0	0.867	0.069	0.064	FALSE	0.18
GTEx.Brain_Caudate_basal_ganglia	./WEIGHTS//GTEx.Brain_Caudate_basal_ganglia/GTEx.Brain_Caudate_basal_ganglia.ENSG00000263798.1.RP11-6N17.9.wgt.RDat	RP11-6N17.9	17	46022790	46051804	0.45298	rs208015	7.194	rs12943851	-0.00997	3.92	-0.847	384	28	enet	0.155	3.3e-05	-5.97446	2.31e-09	0	0	0.774	0.06	0.166	FALSE	-0.48
GTEx.Brain_Caudate_basal_ganglia	./WEIGHTS//GTEx.Brain_Caudate_basal_ganglia/GTEx.Brain_Caudate_basal_ganglia.ENSG00000263798.1.RP11-6N17.9.wgt.RDat	RP11-6N17.9	17	46022790	46051804	0.45298	rs208015	7.255	rs12943851	-0.00997	3.92	-1.031	384	28	enet	0.155	3.3e-05	-5.88462	3.99e-09	0	0	0.805	0.062	0.132	FALSE	-0.48
GTEx.Brain_Caudate_basal_ganglia	./WEIGHTS//GTEx.Brain_Caudate_basal_ganglia/GTEx.Brain_Caudate_basal_ganglia.ENSG00000263798.1.RP11-6N17.9.wgt.RDat	RP11-6N17.9	17	46022790	46051804	0.45298	rs208015	7.443	rs12943851	-0.00997	3.92	-0.898	384	28	enet	0.155	3.3e-05	-6.17	6.82e-10	0	0	0.787	0.061	0.152	FALSE	-0.48
GTEx.Brain_Caudate_basal_ganglia	./WEIGHTS//GTEx.Brain_Caudate_basal_ganglia/GTEx.Brain_Caudate_basal_ganglia.ENSG00000263798.1.RP11-6N17.9.wgt.RDat	RP11-6N17.9	17	46022790	46051804	0.45298	rs208015	7.453	rs12943851	-0.00997	3.92	-0.877	384	28	enet	0.155	3.3e-05	-5.77857	7.53e-09	0	0	0.807	0.063	0.13	FALSE	-0.48
GTEx.Brain_Caudate_basal_ganglia	./WEIGHTS//GTEx.Brain_Caudate_basal_ganglia/GTEx.Brain_Caudate_basal_ganglia.ENSG00000263798.1.RP11-6N17.9.wgt.RDat	RP11-6N17.9	17	46022790	46051804	0.45298	rs208015	7.587	rs12943851	-0.00997	3.92	-0.838	384	28	enet	0.155	3.3e-05	-5.95	2.65e-09	0	0	0.783	0.061	0.156	FALSE	-0.48
GTEx.Brain_Caudate_basal_ganglia	./WEIGHTS//GTEx.Brain_Caudate_basal_ganglia/GTEx.Brain_Caudate_basal_ganglia.ENSG00000263798.1.RP11-6N17.9.wgt.RDat	RP11-6N17.9	17	46022790	46051804	0.45298	rs208015	7.65	rs12943851	-0.00997	3.92	-0.743	384	28	enet	0.155	3.3e-05	-6.03946	1.55e-09	0	0	0.807	0.063	0.13	FALSE	-0.48
GTEx.Brain_Caudate_basal_ganglia	./WEIGHTS//GTEx.Brain_Caudate_basal_ganglia/GTEx.Brain_Caudate_basal_ganglia.ENSG00000263798.1.RP11-6N17.9.wgt.RDat	RP11-6N17.9	17	46022790	46051804	0.45298	rs208015	7.697	rs12943851	-0.00997	3.92	-0.874	384	28	enet	0.155	3.3e-05	-6.18578	6.18e-10	0	0	0.808	0.063	0.129	FALSE	-0.48
GTEx.Brain_Caudate_basal_ganglia	./WEIGHTS//GTEx.Brain_Caudate_basal_ganglia/GTEx.Brain_Caudate_basal_ganglia.ENSG00000263798.1.RP11-6N17.9.wgt.RDat	RP11-6N17.9	17	46022790	46051804	0.45298	rs208015	9.245	rs12943851	-0.00997	3.92	-0.5737	384	28	enet	0.155	3.3e-05	-7.13	1e-12	0	0	0.809	0.063	0.129	FALSE	0.09
GTEx.Brain_Caudate_basal_ganglia	./WEIGHTS//GTEx.Brain_Caudate_basal_ganglia/GTEx.Brain_Caudate_basal_ganglia.ENSG00000267707.1.RP11-95O2.5.wgt.RDat	RP11-95O2.5	18	34823739	34827179	0.19706	rs2303508	-4.9	rs2303508	0.0475	3.63	-4.9034	371	3	lasso	0.0465	0.0181	-5.38647	7.19e-08	0.443	0.036	0.109	0.008	0.403	FALSE	-0.56
GTEx.Brain_Caudate_basal_ganglia	./WEIGHTS//GTEx.Brain_Caudate_basal_ganglia/GTEx.Brain_Caudate_basal_ganglia.ENSG00000272462.2.U91328.19.wgt.RDat	U91328.19	6	26000000	26000000	0.22632	rs10946808	-10.11	rs2157050	0.157	-4.7	-6.366	677	10	lasso	0.156	3.06e-05	6.75	1.52e-11	0	0	0.233	0.662	0.105	FALSE	-0.25
GTEx.Brain_Caudate_basal_ganglia	./WEIGHTS//GTEx.Brain_Caudate_basal_ganglia/GTEx.Brain_Caudate_basal_ganglia.ENSG00000272462.2.U91328.19.wgt.RDat	U91328.19	6	26000000	26000000	0.22632	rs10946808	-11.39	rs2157050	0.157	-4.7	-7.309	677	10	lasso	0.156	3.06e-05	7.7	1.36e-14	0	0	0.255	0.726	0.019	FALSE	-0.25
GTEx.Brain_Caudate_basal_ganglia	./WEIGHTS//GTEx.Brain_Caudate_basal_ganglia/GTEx.Brain_Caudate_basal_ganglia.ENSG00000272462.2.U91328.19.wgt.RDat	U91328.19	6	26000000	26000000	0.22632	rs10946808	-11.498	rs2157050	0.157	-4.7	-7.29	677	10	lasso	0.156	3.06e-05	7.72	1.18e-14	0	0	0.253	0.718	0.029	FALSE	-0.25
GTEx.Brain_Caudate_basal_ganglia	./WEIGHTS//GTEx.Brain_Caudate_basal_ganglia/GTEx.Brain_Caudate_basal_ganglia.ENSG00000272462.2.U91328.19.wgt.RDat	U91328.19	6	26000000	26000000	0.22632	rs10946808	-13.22	rs2157050	0.157	-4.7	-6.794	677	10	lasso	0.156	3.06e-05	7	2.6e-12	0	0	0.256	0.727	0.018	FALSE	-0.25
GTEx.Brain_Caudate_basal_ganglia	./WEIGHTS//GTEx.Brain_Caudate_basal_ganglia/GTEx.Brain_Caudate_basal_ganglia.ENSG00000272462.2.U91328.19.wgt.RDat	U91328.19	6	26000000	26000000	0.22632	rs10946808	-14.09	rs2157050	0.157	-4.7	-8.206	677	10	lasso	0.156	3.06e-05	8.29	1.15e-16	0	0	0.256	0.727	0.018	FALSE	-0.25
GTEx.Brain_Caudate_basal_ganglia	./WEIGHTS//GTEx.Brain_Caudate_basal_ganglia/GTEx.Brain_Caudate_basal_ganglia.ENSG00000272462.2.U91328.19.wgt.RDat	U91328.19	6	26000000	26000000	0.22632	rs10946808	-14.98	rs2157050	0.157	-4.7	-6.773	677	10	lasso	0.156	3.06e-05	6.84	7.86e-12	0	0	0.256	0.727	0.017	FALSE	-0.25
GTEx.Brain_Caudate_basal_ganglia	./WEIGHTS//GTEx.Brain_Caudate_basal_ganglia/GTEx.Brain_Caudate_basal_ganglia.ENSG00000272462.2.U91328.19.wgt.RDat	U91328.19	6	26000000	26000000	0.22632	rs2183947	-10.446	rs2157050	0.157	-4.7	-6.239	677	10	lasso	0.156	3.06e-05	6.67	2.54e-11	0	0	0.227	0.646	0.127	FALSE	-0.34
GTEx.Brain_Caudate_basal_ganglia	./WEIGHTS//GTEx.Brain_Caudate_basal_ganglia/GTEx.Brain_Caudate_basal_ganglia.ENSG00000272462.2.U91328.19.wgt.RDat	U91328.19	6	26000000	26000000	0.22632	rs2183947	-9.346	rs2157050	0.157	-4.7	-4.83	677	10	lasso	0.156	3.06e-05	5.3298	9.83e-08	0	0	0.218	0.62	0.161	FALSE	-0.34
GTEx.Brain_Caudate_basal_ganglia	./WEIGHTS//GTEx.Brain_Caudate_basal_ganglia/GTEx.Brain_Caudate_basal_ganglia.ENSG00000272462.2.U91328.19.wgt.RDat	U91328.19	6	26000000	26000000	0.22632	rs707889	-6.76	rs2157050	0.157	-4.7	-5.723	677	10	lasso	0.156	3.06e-05	6.45	1.15e-10	0	0	0.072	0.202	0.726	FALSE	-0.75
GTEx.Brain_Caudate_basal_ganglia	./WEIGHTS//GTEx.Brain_Caudate_basal_ganglia/GTEx.Brain_Caudate_basal_ganglia.ENSG00000272871.1.RP11-408A13.4.wgt.RDat	RP11-408A13.4	9	14600000	14600000	0.30148	rs1874109	5.939	rs11790280	0.167	4.48	4.94	689	9	lasso	0.159	2.54e-05	5.44655	5.14e-08	0.009	0.003	0.54	0.169	0.28	TRUE	0.07
GTEx.Brain_Caudate_basal_ganglia	./WEIGHTS//GTEx.Brain_Caudate_basal_ganglia/GTEx.Brain_Caudate_basal_ganglia.ENSG00000272871.1.RP11-408A13.4.wgt.RDat	RP11-408A13.4	9	14600000	14600000	0.30148	rs7031064	-6.558	rs11790280	0.167	4.48	5.4524	689	9	lasso	0.159	2.54e-05	6.05	1.44e-09	0	0	0.68	0.213	0.107	TRUE	0.03
GTEx.Brain_Caudate_basal_ganglia	./WEIGHTS//GTEx.Brain_Caudate_basal_ganglia/GTEx.Brain_Caudate_basal_ganglia.ENSG00000272960.1.RP11-339B21.15.wgt.RDat	RP11-339B21.15	9	131000000	131000000	0.30159	rs12005136	7.031	rs36002272	0.0193	3.4	-2.9857	249	6	lasso	0.00873	0.175	-5.58	2.39e-08	0	0	0.802	0.027	0.171	TRUE	-0.36
GTEx.Brain_Cerebellar_Hemisphere	./WEIGHTS//GTEx.Brain_Cerebellar_Hemisphere/GTEx.Brain_Cerebellar_Hemisphere.ENSG00000002919.10.SNX11.wgt.RDat	SNX11	17	46180719	46200436	0.25006	rs208015	7.587	rs1468270	0.191	-4.4	3.797	451	38	enet	0.224	1.96e-06	-5.53	3.17e-08	0	0	0.698	0.216	0.086	FALSE	-0.52
GTEx.Brain_Cerebellar_Hemisphere	./WEIGHTS//GTEx.Brain_Cerebellar_Hemisphere/GTEx.Brain_Cerebellar_Hemisphere.ENSG00000002919.10.SNX11.wgt.RDat	SNX11	17	46180719	46200436	0.25006	rs208015	7.697	rs1468270	0.191	-4.4	2.873	451	38	enet	0.224	1.96e-06	-5.15666	2.51e-07	0	0	0.701	0.216	0.083	FALSE	-0.52
GTEx.Brain_Cerebellar_Hemisphere	./WEIGHTS//GTEx.Brain_Cerebellar_Hemisphere/GTEx.Brain_Cerebellar_Hemisphere.ENSG00000004534.10.RBM6.wgt.RDat	RBM6	3	50000000	50100000	0.19012	rs11713193	11.637	rs11713193	0.275	-5.38	11.637	375	5	lasso	0.316	7.43e-09	-11.4	2.65e-30	0	0	0.001	0.038	0.96	FALSE	-1
GTEx.Brain_Cerebellar_Hemisphere	./WEIGHTS//GTEx.Brain_Cerebellar_Hemisphere/GTEx.Brain_Cerebellar_Hemisphere.ENSG00000004534.10.RBM6.wgt.RDat	RBM6	3	50000000	50100000	0.19012	rs11713193	11.945	rs11713193	0.275	-5.38	11.945	375	5	lasso	0.316	7.43e-09	-11.8	2.92e-32	0	0	0.002	0.047	0.952	FALSE	-1
GTEx.Brain_Cerebellar_Hemisphere	./WEIGHTS//GTEx.Brain_Cerebellar_Hemisphere/GTEx.Brain_Cerebellar_Hemisphere.ENSG00000004534.10.RBM6.wgt.RDat	RBM6	3	50000000	50100000	0.19012	rs11713193	12.115	rs11713193	0.275	-5.38	12.115	375	5	lasso	0.316	7.43e-09	-12	4.51e-33	0	0	0.002	0.047	0.952	FALSE	-1
GTEx.Brain_Cerebellar_Hemisphere	./WEIGHTS//GTEx.Brain_Cerebellar_Hemisphere/GTEx.Brain_Cerebellar_Hemisphere.ENSG00000004534.10.RBM6.wgt.RDat	RBM6	3	50000000	50100000	0.19012	rs11713193	13.083	rs11713193	0.275	-5.38	13.083	375	5	lasso	0.316	7.43e-09	-12.9	2.87e-38	0	0	0.001	0.036	0.963	FALSE	-1
GTEx.Brain_Cerebellar_Hemisphere	./WEIGHTS//GTEx.Brain_Cerebellar_Hemisphere/GTEx.Brain_Cerebellar_Hemisphere.ENSG00000004534.10.RBM6.wgt.RDat	RBM6	3	50000000	50100000	0.19012	rs11713193	14.513	rs11713193	0.275	-5.38	14.5128	375	5	lasso	0.316	7.43e-09	-14.4	9.92e-47	0	0	0.001	0.032	0.966	FALSE	-1
GTEx.Brain_Cerebellar_Hemisphere	./WEIGHTS//GTEx.Brain_Cerebellar_Hemisphere/GTEx.Brain_Cerebellar_Hemisphere.ENSG00000004534.10.RBM6.wgt.RDat	RBM6	3	50000000	50100000	0.19012	rs11713193	9.569	rs11713193	0.275	-5.38	9.569	375	5	lasso	0.316	7.43e-09	-9.52062	1.72e-21	0	0	0.001	0.039	0.96	FALSE	-1
GTEx.Brain_Cerebellar_Hemisphere	./WEIGHTS//GTEx.Brain_Cerebellar_Hemisphere/GTEx.Brain_Cerebellar_Hemisphere.ENSG00000004534.10.RBM6.wgt.RDat	RBM6	3	50000000	50100000	0.19012	rs2777888	10.07	rs11713193	0.275	-5.38	9.986	375	5	lasso	0.316	7.43e-09	-9.88	5.27e-23	0	0	0.002	0.053	0.945	FALSE	-0.97
GTEx.Brain_Cerebellar_Hemisphere	./WEIGHTS//GTEx.Brain_Cerebellar_Hemisphere/GTEx.Brain_Cerebellar_Hemisphere.ENSG00000004534.10.RBM6.wgt.RDat	RBM6	3	50000000	50100000	0.19012	rs2777888	11.235	rs11713193	0.275	-5.38	11.184	375	5	lasso	0.316	7.43e-09	-11.1	1.98e-28	0	0	0.002	0.056	0.943	FALSE	-0.97
GTEx.Brain_Cerebellar_Hemisphere	./WEIGHTS//GTEx.Brain_Cerebellar_Hemisphere/GTEx.Brain_Cerebellar_Hemisphere.ENSG00000004534.10.RBM6.wgt.RDat	RBM6	3	50000000	50100000	0.19012	rs2777888	11.411	rs11713193	0.275	-5.38	11.371	375	5	lasso	0.316	7.43e-09	-11.2	2.53e-29	0	0	0.002	0.057	0.941	FALSE	-0.97
GTEx.Brain_Cerebellar_Hemisphere	./WEIGHTS//GTEx.Brain_Cerebellar_Hemisphere/GTEx.Brain_Cerebellar_Hemisphere.ENSG00000004534.10.RBM6.wgt.RDat	RBM6	3	50000000	50100000	0.19012	rs2777888	11.54	rs11713193	0.275	-5.38	11.493	375	5	lasso	0.316	7.43e-09	-11.4	6.81e-30	0	0	0.002	0.06	0.938	FALSE	-0.97
GTEx.Brain_Cerebellar_Hemisphere	./WEIGHTS//GTEx.Brain_Cerebellar_Hemisphere/GTEx.Brain_Cerebellar_Hemisphere.ENSG00000008130.11.NADK.wgt.RDat	NADK	1	1680000	1710000	0.17911	rs1107910	-5.696	rs2235536	0.107	3.97	-5.258	276	7	lasso	0.0865	0.00314	-5.35	8.74e-08	0.005	0	0.323	0.029	0.642	FALSE	0.94
GTEx.Brain_Cerebellar_Hemisphere	./WEIGHTS//GTEx.Brain_Cerebellar_Hemisphere/GTEx.Brain_Cerebellar_Hemisphere.ENSG00000008130.11.NADK.wgt.RDat	NADK	1	1680000	1710000	0.17911	rs12044597	-5.915	rs2235536	0.107	3.97	-5.645	276	7	lasso	0.0865	0.00314	-5.76	8.41e-09	0.001	0	0.321	0.029	0.649	FALSE	0.03
GTEx.Brain_Cerebellar_Hemisphere	./WEIGHTS//GTEx.Brain_Cerebellar_Hemisphere/GTEx.Brain_Cerebellar_Hemisphere.ENSG00000008130.11.NADK.wgt.RDat	NADK	1	1680000	1710000	0.17911	rs16825336	5.712	rs2235536	0.107	3.97	-5.191	276	7	lasso	0.0865	0.00314	-5.29582	1.18e-07	0.009	0.001	0.382	0.035	0.574	FALSE	-0.27
GTEx.Brain_Cerebellar_Hemisphere	./WEIGHTS//GTEx.Brain_Cerebellar_Hemisphere/GTEx.Brain_Cerebellar_Hemisphere.ENSG00000008130.11.NADK.wgt.RDat	NADK	1	1680000	1710000	0.17911	rs2803316	-7.601	rs2235536	0.107	3.97	-6.7675	276	7	lasso	0.0865	0.00314	-6.9	5.13e-12	0	0	0.612	0.057	0.331	FALSE	0.03
GTEx.Brain_Cerebellar_Hemisphere	./WEIGHTS//GTEx.Brain_Cerebellar_Hemisphere/GTEx.Brain_Cerebellar_Hemisphere.ENSG00000055118.10.KCNH2.wgt.RDat	KCNH2	7	151000000	151000000	0.343004	rs6951150	-9.237	rs748693	0.0891	-4.39	4.151	543	5	lasso	0.122	0.000502	-5.57	2.48e-08	0	0	0.15	0.022	0.829	FALSE	0.67
GTEx.Brain_Cerebellar_Hemisphere	./WEIGHTS//GTEx.Brain_Cerebellar_Hemisphere/GTEx.Brain_Cerebellar_Hemisphere.ENSG00000055483.15.USP36.wgt.RDat	USP36	17	76783463	76837523	0.50494	rs7218899	6.789	rs1110274	0.163	-4.65	5.952	604	20	enet	0.0748	0.00573	-5.96	2.54e-09	0	0	0.053	0.039	0.909	FALSE	-0.81
GTEx.Brain_Cerebellar_Hemisphere	./WEIGHTS//GTEx.Brain_Cerebellar_Hemisphere/GTEx.Brain_Cerebellar_Hemisphere.ENSG00000065060.12.UHRF1BP1.wgt.RDat	UHRF1BP1	6	34800000	34800000	0.21773	rs2744943	11.276	rs9469886	0.155	4.45	11.122	382	12	lasso	0.152	0.0001	11.2	4.76e-29	0	0	0.051	0.042	0.907	FALSE	0.96
GTEx.Brain_Cerebellar_Hemisphere	./WEIGHTS//GTEx.Brain_Cerebellar_Hemisphere/GTEx.Brain_Cerebellar_Hemisphere.ENSG00000065060.12.UHRF1BP1.wgt.RDat	UHRF1BP1	6	34800000	34800000	0.21773	rs2744943	14.088	rs9469886	0.155	4.45	13.8599	382	12	lasso	0.152	0.0001	14	1.14e-44	0	0	0.057	0.047	0.895	FALSE	0.97
GTEx.Brain_Cerebellar_Hemisphere	./WEIGHTS//GTEx.Brain_Cerebellar_Hemisphere/GTEx.Brain_Cerebellar_Hemisphere.ENSG00000065060.12.UHRF1BP1.wgt.RDat	UHRF1BP1	6	34800000	34800000	0.21773	rs2814943	11.111	rs9469886	0.155	4.45	8.854	382	12	lasso	0.152	0.0001	9.42773	4.19e-21	0	0	0.152	0.127	0.722	FALSE	0.63
GTEx.Brain_Cerebellar_Hemisphere	./WEIGHTS//GTEx.Brain_Cerebellar_Hemisphere/GTEx.Brain_Cerebellar_Hemisphere.ENSG00000065060.12.UHRF1BP1.wgt.RDat	UHRF1BP1	6	34800000	34800000	0.21773	rs2814943	12.61	rs9469886	0.155	4.45	11.058	382	12	lasso	0.152	0.0001	11.3	1.62e-29	0	0	0.141	0.118	0.741	FALSE	0.63
GTEx.Brain_Cerebellar_Hemisphere	./WEIGHTS//GTEx.Brain_Cerebellar_Hemisphere/GTEx.Brain_Cerebellar_Hemisphere.ENSG00000065060.12.UHRF1BP1.wgt.RDat	UHRF1BP1	6	34800000	34800000	0.21773	rs2814943	12.71	rs9469886	0.155	4.45	10.804	382	12	lasso	0.152	0.0001	11	4.15e-28	0	0	0.144	0.12	0.736	FALSE	0.63
GTEx.Brain_Cerebellar_Hemisphere	./WEIGHTS//GTEx.Brain_Cerebellar_Hemisphere/GTEx.Brain_Cerebellar_Hemisphere.ENSG00000065060.12.UHRF1BP1.wgt.RDat	UHRF1BP1	6	34800000	34800000	0.21773	rs2814943	12.809	rs9469886	0.155	4.45	10.787	382	12	lasso	0.152	0.0001	11	3.82e-28	0	0	0.143	0.119	0.738	FALSE	0.63
GTEx.Brain_Cerebellar_Hemisphere	./WEIGHTS//GTEx.Brain_Cerebellar_Hemisphere/GTEx.Brain_Cerebellar_Hemisphere.ENSG00000065060.12.UHRF1BP1.wgt.RDat	UHRF1BP1	6	34800000	34800000	0.21773	rs2814943	13.073	rs9469886	0.155	4.45	11.154	382	12	lasso	0.152	0.0001	11.4	3.58e-30	0	0	0.139	0.116	0.745	FALSE	0.63
GTEx.Brain_Cerebellar_Hemisphere	./WEIGHTS//GTEx.Brain_Cerebellar_Hemisphere/GTEx.Brain_Cerebellar_Hemisphere.ENSG00000065060.12.UHRF1BP1.wgt.RDat	UHRF1BP1	6	34800000	34800000	0.21773	rs2814943	13.61	rs9469886	0.155	4.45	10.975	382	12	lasso	0.152	0.0001	11.1	7.18e-29	0	0	0.141	0.117	0.742	FALSE	0.63
GTEx.Brain_Cerebellar_Hemisphere	./WEIGHTS//GTEx.Brain_Cerebellar_Hemisphere/GTEx.Brain_Cerebellar_Hemisphere.ENSG00000065060.12.UHRF1BP1.wgt.RDat	UHRF1BP1	6	34800000	34800000	0.21773	rs2814943	17.43	rs9469886	0.155	4.45	11.527	382	12	lasso	0.152	0.0001	12.2	4.17e-34	0	0	0.137	0.114	0.749	FALSE	0.63
GTEx.Brain_Cerebellar_Hemisphere	./WEIGHTS//GTEx.Brain_Cerebellar_Hemisphere/GTEx.Brain_Cerebellar_Hemisphere.ENSG00000065060.12.UHRF1BP1.wgt.RDat	UHRF1BP1	6	34800000	34800000	0.21773	rs2814990	-8.33	rs9469886	0.155	4.45	-7.251	382	12	lasso	0.152	0.0001	-6.7	2.03e-11	0	0	0.257	0.215	0.527	FALSE	0.11
GTEx.Brain_Cerebellar_Hemisphere	./WEIGHTS//GTEx.Brain_Cerebellar_Hemisphere/GTEx.Brain_Cerebellar_Hemisphere.ENSG00000065060.12.UHRF1BP1.wgt.RDat	UHRF1BP1	6	34800000	34800000	0.21773	rs2814993	14.4	rs9469886	0.155	4.45	10.981	382	12	lasso	0.152	0.0001	11.2	2.49e-29	0	0	0.143	0.119	0.738	TRUE	0.63
GTEx.Brain_Cerebellar_Hemisphere	./WEIGHTS//GTEx.Brain_Cerebellar_Hemisphere/GTEx.Brain_Cerebellar_Hemisphere.ENSG00000076067.7.RBMS2.wgt.RDat	RBMS2	12	56900000	57000000	0.248451	rs2292238	-8.231	rs10783779	-0.00734	3.16	-8.1088	320	13	lasso	-0.0116	0.951	-5.48	4.36e-08	0	0	0.475	0.033	0.492	FALSE	0.73
GTEx.Brain_Cerebellar_Hemisphere	./WEIGHTS//GTEx.Brain_Cerebellar_Hemisphere/GTEx.Brain_Cerebellar_Hemisphere.ENSG00000077380.11.DYNC1I2.wgt.RDat	DYNC1I2	2	173000000	173000000	0.32251	rs6722757	-5.738	rs6731562	0.243	-5.28	-4.445	407	7	lasso	0.262	2.05e-07	5.15	2.55e-07	0	0	0.004	0.038	0.957	FALSE	-0.93
GTEx.Brain_Cerebellar_Hemisphere	./WEIGHTS//GTEx.Brain_Cerebellar_Hemisphere/GTEx.Brain_Cerebellar_Hemisphere.ENSG00000077380.11.DYNC1I2.wgt.RDat	DYNC1I2	2	173000000	173000000	0.32251	rs6738445	-5.781	rs6731562	0.243	-5.28	-4.778	407	7	lasso	0.262	2.05e-07	5.18	2.21e-07	0	0	0.004	0.039	0.956	FALSE	-0.91
GTEx.Brain_Cerebellar_Hemisphere	./WEIGHTS//GTEx.Brain_Cerebellar_Hemisphere/GTEx.Brain_Cerebellar_Hemisphere.ENSG00000077380.11.DYNC1I2.wgt.RDat	DYNC1I2	2	173000000	173000000	0.32251	rs7600835	-5.805	rs6731562	0.243	-5.28	-4.553	407	7	lasso	0.262	2.05e-07	5.2	1.98e-07	0	0	0.006	0.051	0.943	FALSE	-0.79
GTEx.Brain_Cerebellar_Hemisphere	./WEIGHTS//GTEx.Brain_Cerebellar_Hemisphere/GTEx.Brain_Cerebellar_Hemisphere.ENSG00000077380.11.DYNC1I2.wgt.RDat	DYNC1I2	2	173000000	173000000	0.32251	rs7600835	-5.965	rs6731562	0.243	-5.28	-4.566	407	7	lasso	0.262	2.05e-07	5.25	1.56e-07	0	0	0.006	0.056	0.937	FALSE	-0.79
GTEx.Brain_Cerebellar_Hemisphere	./WEIGHTS//GTEx.Brain_Cerebellar_Hemisphere/GTEx.Brain_Cerebellar_Hemisphere.ENSG00000078814.11.MYH7B.wgt.RDat	MYH7B	20	33563206	33589395	0.18052	rs143384	-9.67	rs3818253	0.105	4.69	-4.2584	348	5	lasso	0.0835	0.00367	-5.37272	7.76e-08	0	0	0.462	0.471	0.067	FALSE	0.26
GTEx.Brain_Cerebellar_Hemisphere	./WEIGHTS//GTEx.Brain_Cerebellar_Hemisphere/GTEx.Brain_Cerebellar_Hemisphere.ENSG00000084207.11.GSTP1.wgt.RDat	GSTP1	11	67400000	67400000	0.25042	rs7952436	-10.041	rs1871034	0.151	-5.17	-3.968	238	16	enet	0.197	8.67e-06	5.77	7.87e-09	0	0	0.132	0.528	0.34	FALSE	-0.33
GTEx.Brain_Cerebellar_Hemisphere	./WEIGHTS//GTEx.Brain_Cerebellar_Hemisphere/GTEx.Brain_Cerebellar_Hemisphere.ENSG00000084207.11.GSTP1.wgt.RDat	GSTP1	11	67400000	67400000	0.25042	rs7952436	-6.684	rs1871034	0.151	-5.17	-4.047	238	16	enet	0.197	8.67e-06	5.34381	9.1e-08	0	0	0.132	0.527	0.341	FALSE	-0.33
GTEx.Brain_Cerebellar_Hemisphere	./WEIGHTS//GTEx.Brain_Cerebellar_Hemisphere/GTEx.Brain_Cerebellar_Hemisphere.ENSG00000084207.11.GSTP1.wgt.RDat	GSTP1	11	67400000	67400000	0.25042	rs7952436	-6.88	rs1871034	0.151	-5.17	-4.378	238	16	enet	0.197	8.67e-06	5.8	6.46e-09	0	0	0.131	0.524	0.345	FALSE	-0.22
GTEx.Brain_Cerebellar_Hemisphere	./WEIGHTS//GTEx.Brain_Cerebellar_Hemisphere/GTEx.Brain_Cerebellar_Hemisphere.ENSG00000084207.11.GSTP1.wgt.RDat	GSTP1	11	67400000	67400000	0.25042	rs7952436	-8.3	rs1871034	0.151	-5.17	-4.736	238	16	enet	0.197	8.67e-06	6.53	6.74e-11	0	0	0.132	0.528	0.34	FALSE	-0.33
GTEx.Brain_Cerebellar_Hemisphere	./WEIGHTS//GTEx.Brain_Cerebellar_Hemisphere/GTEx.Brain_Cerebellar_Hemisphere.ENSG00000089486.12.CDIP1.wgt.RDat	CDIP1	16	4560676	4588829	0.46715	rs7200336	10.517	rs4786500	0.472	6.87	7.4127	405	6	lasso	0.522	1.2e-15	8.15469	3.5e-16	0	0	0	0.819	0.181	FALSE	0.67
GTEx.Brain_Cerebellar_Hemisphere	./WEIGHTS//GTEx.Brain_Cerebellar_Hemisphere/GTEx.Brain_Cerebellar_Hemisphere.ENSG00000090238.7.YPEL3.wgt.RDat	YPEL3	16	30103635	30108236	0.15202	rs12716974	-10.324	rs12446378	0.129	4.32	6.831	214	6	lasso	0.113	0.000809	8.6	7.97e-18	0	0	0.34	0.164	0.496	FALSE	0.06
GTEx.Brain_Cerebellar_Hemisphere	./WEIGHTS//GTEx.Brain_Cerebellar_Hemisphere/GTEx.Brain_Cerebellar_Hemisphere.ENSG00000090238.7.YPEL3.wgt.RDat	YPEL3	16	30103635	30108236	0.15202	rs12716974	-10.795	rs12446378	0.129	4.32	6.988	214	6	lasso	0.113	0.000809	8.84	9.28e-19	0	0	0.36	0.173	0.466	FALSE	0.06
GTEx.Brain_Cerebellar_Hemisphere	./WEIGHTS//GTEx.Brain_Cerebellar_Hemisphere/GTEx.Brain_Cerebellar_Hemisphere.ENSG00000090238.7.YPEL3.wgt.RDat	YPEL3	16	30103635	30108236	0.15202	rs12716974	-11.125	rs12446378	0.129	4.32	7.413	214	6	lasso	0.113	0.000809	9.26	2.1e-20	0	0	0.351	0.169	0.48	FALSE	0.07
GTEx.Brain_Cerebellar_Hemisphere	./WEIGHTS//GTEx.Brain_Cerebellar_Hemisphere/GTEx.Brain_Cerebellar_Hemisphere.ENSG00000090238.7.YPEL3.wgt.RDat	YPEL3	16	30103635	30108236	0.15202	rs12716974	-11.964	rs12446378	0.129	4.32	7.463	214	6	lasso	0.113	0.000809	9.45854	3.12e-21	0	0	0.367	0.176	0.457	FALSE	-0.67
GTEx.Brain_Cerebellar_Hemisphere	./WEIGHTS//GTEx.Brain_Cerebellar_Hemisphere/GTEx.Brain_Cerebellar_Hemisphere.ENSG00000090238.7.YPEL3.wgt.RDat	YPEL3	16	30103635	30108236	0.15202	rs12716974	-12.396	rs12446378	0.129	4.32	8.302	214	6	lasso	0.113	0.000809	10.2	1.65e-24	0	0	0.364	0.175	0.462	FALSE	0.07
GTEx.Brain_Cerebellar_Hemisphere	./WEIGHTS//GTEx.Brain_Cerebellar_Hemisphere/GTEx.Brain_Cerebellar_Hemisphere.ENSG00000090238.7.YPEL3.wgt.RDat	YPEL3	16	30103635	30108236	0.15202	rs12716974	-12.447	rs12446378	0.129	4.32	8.321	214	6	lasso	0.113	0.000809	10.3	9.31e-25	0	0	0.358	0.172	0.469	FALSE	0.07
GTEx.Brain_Cerebellar_Hemisphere	./WEIGHTS//GTEx.Brain_Cerebellar_Hemisphere/GTEx.Brain_Cerebellar_Hemisphere.ENSG00000090238.7.YPEL3.wgt.RDat	YPEL3	16	30103635	30108236	0.15202	rs6565173	14.039	rs12446378	0.129	4.32	10.806	214	6	lasso	0.113	0.000809	12.7	3.83e-37	0	0	0.1	0.047	0.853	FALSE	0.82
GTEx.Brain_Cerebellar_Hemisphere	./WEIGHTS//GTEx.Brain_Cerebellar_Hemisphere/GTEx.Brain_Cerebellar_Hemisphere.ENSG00000090238.7.YPEL3.wgt.RDat	YPEL3	16	30103635	30108236	0.15202	rs7190185	12.452	rs12446378	0.129	4.32	7.927	214	6	lasso	0.113	0.000809	10.2	2.19e-24	0	0	0.102	0.049	0.849	FALSE	0.82
GTEx.Brain_Cerebellar_Hemisphere	./WEIGHTS//GTEx.Brain_Cerebellar_Hemisphere/GTEx.Brain_Cerebellar_Hemisphere.ENSG00000090238.7.YPEL3.wgt.RDat	YPEL3	16	30103635	30108236	0.15202	rs9936474	-10.471	rs12446378	0.129	4.32	7.087	214	6	lasso	0.113	0.000809	8.76	1.98e-18	0	0	0.329	0.158	0.513	FALSE	0.07
GTEx.Brain_Cerebellar_Hemisphere	./WEIGHTS//GTEx.Brain_Cerebellar_Hemisphere/GTEx.Brain_Cerebellar_Hemisphere.ENSG00000090238.7.YPEL3.wgt.RDat	YPEL3	16	30103635	30108236	0.15202	rs9936474	-12.19	rs12446378	0.129	4.32	8.7362	214	6	lasso	0.113	0.000809	10.6	3.51e-26	0	0	0.383	0.185	0.432	FALSE	0.07
GTEx.Brain_Cerebellar_Hemisphere	./WEIGHTS//GTEx.Brain_Cerebellar_Hemisphere/GTEx.Brain_Cerebellar_Hemisphere.ENSG00000090975.8.PITPNM2.wgt.RDat	PITPNM2	12	123000000	124000000	0.186546	rs1568427	-10.325	rs28533432	0.149	-4.05	-5.608	366	1	lasso	0.0622	0.0109	5.61	2.05e-08	0	0	0.606	0.079	0.315	FALSE	0.09
GTEx.Brain_Cerebellar_Hemisphere	./WEIGHTS//GTEx.Brain_Cerebellar_Hemisphere/GTEx.Brain_Cerebellar_Hemisphere.ENSG00000099365.5.STX1B.wgt.RDat	STX1B	16	31000577	31021949	0.13446	rs4889606	-10.74	rs4889604	0.111	3.72	6.0161	231	5	lasso	0.101	0.00149	5.31	1.07e-07	0	0	0.806	0.124	0.07	FALSE	-0.01
GTEx.Brain_Cerebellar_Hemisphere	./WEIGHTS//GTEx.Brain_Cerebellar_Hemisphere/GTEx.Brain_Cerebellar_Hemisphere.ENSG00000099365.5.STX1B.wgt.RDat	STX1B	16	31000577	31021949	0.13446	rs4889606	-8.613	rs4889604	0.111	3.72	5.597	231	5	lasso	0.101	0.00149	5.37	7.99e-08	0	0	0.808	0.124	0.068	FALSE	-0.01
GTEx.Brain_Cerebellar_Hemisphere	./WEIGHTS//GTEx.Brain_Cerebellar_Hemisphere/GTEx.Brain_Cerebellar_Hemisphere.ENSG00000099365.5.STX1B.wgt.RDat	STX1B	16	31000577	31021949	0.13446	rs4889606	-9.028	rs4889604	0.111	3.72	5.802	231	5	lasso	0.101	0.00149	5.36	8.1e-08	0	0	0.808	0.124	0.068	FALSE	-0.02
GTEx.Brain_Cerebellar_Hemisphere	./WEIGHTS//GTEx.Brain_Cerebellar_Hemisphere/GTEx.Brain_Cerebellar_Hemisphere.ENSG00000099365.5.STX1B.wgt.RDat	STX1B	16	31000577	31021949	0.13446	rs4889606	-9.064	rs4889604	0.111	3.72	5.698	231	5	lasso	0.101	0.00149	5.33	9.66e-08	0	0	0.807	0.124	0.068	FALSE	-0.01
GTEx.Brain_Cerebellar_Hemisphere	./WEIGHTS//GTEx.Brain_Cerebellar_Hemisphere/GTEx.Brain_Cerebellar_Hemisphere.ENSG00000099365.5.STX1B.wgt.RDat	STX1B	16	31000577	31021949	0.13446	rs4889606	-9.174	rs4889604	0.111	3.72	5.973	231	5	lasso	0.101	0.00149	5.51	3.56e-08	0	0	0.807	0.124	0.069	FALSE	-0.02
GTEx.Brain_Cerebellar_Hemisphere	./WEIGHTS//GTEx.Brain_Cerebellar_Hemisphere/GTEx.Brain_Cerebellar_Hemisphere.ENSG00000099365.5.STX1B.wgt.RDat	STX1B	16	31000577	31021949	0.13446	rs4889606	-9.648	rs4889604	0.111	3.72	5.739	231	5	lasso	0.101	0.00149	5.15	2.58e-07	0	0	0.807	0.124	0.069	FALSE	0.11
GTEx.Brain_Cerebellar_Hemisphere	./WEIGHTS//GTEx.Brain_Cerebellar_Hemisphere/GTEx.Brain_Cerebellar_Hemisphere.ENSG00000099365.5.STX1B.wgt.RDat	STX1B	16	31000577	31021949	0.13446	rs4889606	-9.66	rs4889604	0.111	3.72	6.125	231	5	lasso	0.101	0.00149	5.71	1.15e-08	0	0	0.809	0.124	0.067	FALSE	0.11
GTEx.Brain_Cerebellar_Hemisphere	./WEIGHTS//GTEx.Brain_Cerebellar_Hemisphere/GTEx.Brain_Cerebellar_Hemisphere.ENSG00000099365.5.STX1B.wgt.RDat	STX1B	16	31000577	31021949	0.13446	rs4889606	-9.677	rs4889604	0.111	3.72	5.811	231	5	lasso	0.101	0.00149	5.29	1.21e-07	0	0	0.807	0.124	0.069	FALSE	-0.01
GTEx.Brain_Cerebellar_Hemisphere	./WEIGHTS//GTEx.Brain_Cerebellar_Hemisphere/GTEx.Brain_Cerebellar_Hemisphere.ENSG00000100983.5.GSS.wgt.RDat	GSS	20	33516236	33543620	0.15594	rs143384	15.39	rs3736802	0.0375	3.75	5.481	349	2	lasso	0.0363	0.0415	6.61175	3.8e-11	0	0	0.82	0.12	0.06	FALSE	0.28
GTEx.Brain_Cerebellar_Hemisphere	./WEIGHTS//GTEx.Brain_Cerebellar_Hemisphere/GTEx.Brain_Cerebellar_Hemisphere.ENSG00000100994.7.PYGB.wgt.RDat	PYGB	20	25228705	25278650	0.19511	rs2500406	6.22	rs6107015	0.157	-4.45	5.533	422	5	lasso	0.119	0.000582	-5.50616	3.67e-08	0	0	0.193	0.096	0.71	FALSE	-0.65
GTEx.Brain_Cerebellar_Hemisphere	./WEIGHTS//GTEx.Brain_Cerebellar_Hemisphere/GTEx.Brain_Cerebellar_Hemisphere.ENSG00000100994.7.PYGB.wgt.RDat	PYGB	20	25228705	25278650	0.19511	rs6050446	-5.96	rs6107015	0.157	-4.45	5.07	422	5	lasso	0.119	0.000582	-5.14345	2.7e-07	0.001	0	0.211	0.105	0.683	TRUE	0.14
GTEx.Brain_Cerebellar_Hemisphere	./WEIGHTS//GTEx.Brain_Cerebellar_Hemisphere/GTEx.Brain_Cerebellar_Hemisphere.ENSG00000100994.7.PYGB.wgt.RDat	PYGB	20	25228705	25278650	0.19511	rs6050446	-6.27	rs6107015	0.157	-4.45	5.475	422	5	lasso	0.119	0.000582	-5.62205	1.89e-08	0	0	0.213	0.106	0.681	FALSE	0.14
GTEx.Brain_Cerebellar_Hemisphere	./WEIGHTS//GTEx.Brain_Cerebellar_Hemisphere/GTEx.Brain_Cerebellar_Hemisphere.ENSG00000100994.7.PYGB.wgt.RDat	PYGB	20	25228705	25278650	0.19511	rs6050446	-6.43	rs6107015	0.157	-4.45	5.47	422	5	lasso	0.119	0.000582	-5.50118	3.77e-08	0	0	0.236	0.118	0.646	FALSE	0.14
GTEx.Brain_Cerebellar_Hemisphere	./WEIGHTS//GTEx.Brain_Cerebellar_Hemisphere/GTEx.Brain_Cerebellar_Hemisphere.ENSG00000100994.7.PYGB.wgt.RDat	PYGB	20	25228705	25278650	0.19511	rs6050446	-6.52	rs6107015	0.157	-4.45	5.712	422	5	lasso	0.119	0.000582	-5.67962	1.35e-08	0	0	0.19	0.095	0.715	FALSE	0.14
GTEx.Brain_Cerebellar_Hemisphere	./WEIGHTS//GTEx.Brain_Cerebellar_Hemisphere/GTEx.Brain_Cerebellar_Hemisphere.ENSG00000100994.7.PYGB.wgt.RDat	PYGB	20	25228705	25278650	0.19511	rs6050446	-6.74	rs6107015	0.157	-4.45	5.434	422	5	lasso	0.119	0.000582	-5.41163	6.25e-08	0	0	0.352	0.176	0.472	FALSE	0.14
GTEx.Brain_Cerebellar_Hemisphere	./WEIGHTS//GTEx.Brain_Cerebellar_Hemisphere/GTEx.Brain_Cerebellar_Hemisphere.ENSG00000100994.7.PYGB.wgt.RDat	PYGB	20	25228705	25278650	0.19511	rs6115191	6.81	rs6107015	0.157	-4.45	6.198	422	5	lasso	0.119	0.000582	-6.19156	5.96e-10	0	0	0.171	0.085	0.745	FALSE	-0.9
GTEx.Brain_Cerebellar_Hemisphere	./WEIGHTS//GTEx.Brain_Cerebellar_Hemisphere/GTEx.Brain_Cerebellar_Hemisphere.ENSG00000100994.7.PYGB.wgt.RDat	PYGB	20	25228705	25278650	0.19511	rs7020	7.15	rs6107015	0.157	-4.45	6.455	422	5	lasso	0.119	0.000582	-6.52068	7e-11	0	0	0.166	0.083	0.751	FALSE	-0.88
GTEx.Brain_Cerebellar_Hemisphere	./WEIGHTS//GTEx.Brain_Cerebellar_Hemisphere/GTEx.Brain_Cerebellar_Hemisphere.ENSG00000100994.7.PYGB.wgt.RDat	PYGB	20	25228705	25278650	0.19511	rs8122855	7.14	rs6107015	0.157	-4.45	5.1262	422	5	lasso	0.119	0.000582	-5.20282	1.96e-07	0	0	0.205	0.102	0.693	FALSE	-0.67
GTEx.Brain_Cerebellar_Hemisphere	./WEIGHTS//GTEx.Brain_Cerebellar_Hemisphere/GTEx.Brain_Cerebellar_Hemisphere.ENSG00000101000.4.PROCR.wgt.RDat	PROCR	20	33759876	33765165	0.45946	rs143384	15.39	rs224328	0.0136	3.37	0.986	342	5	lasso	-0.00933	0.659	-6.75219	1.46e-11	0	0	0.887	0.034	0.079	FALSE	-0.2
GTEx.Brain_Cerebellar_Hemisphere	./WEIGHTS//GTEx.Brain_Cerebellar_Hemisphere/GTEx.Brain_Cerebellar_Hemisphere.ENSG00000101004.10.NINL.wgt.RDat	NINL	20	25433341	25566153	0.17039	rs6050446	-5.96	rs84816	0.0678	3.99	5.343	333	18	enet	0.107	0.00108	5.31348	1.08e-07	0.001	0	0.267	0.09	0.642	FALSE	-0.31
GTEx.Brain_Cerebellar_Hemisphere	./WEIGHTS//GTEx.Brain_Cerebellar_Hemisphere/GTEx.Brain_Cerebellar_Hemisphere.ENSG00000101004.10.NINL.wgt.RDat	NINL	20	25433341	25566153	0.17039	rs6050446	-6.52	rs84816	0.0678	3.99	5.95	333	18	enet	0.107	0.00108	5.23951	1.61e-07	0	0	0.272	0.092	0.636	FALSE	-0.31
GTEx.Brain_Cerebellar_Hemisphere	./WEIGHTS//GTEx.Brain_Cerebellar_Hemisphere/GTEx.Brain_Cerebellar_Hemisphere.ENSG00000101004.10.NINL.wgt.RDat	NINL	20	25433341	25566153	0.17039	rs6050446	-6.74	rs84816	0.0678	3.99	5.725	333	18	enet	0.107	0.00108	5.24938	1.53e-07	0	0	0.435	0.147	0.417	FALSE	-0.31
GTEx.Brain_Cerebellar_Hemisphere	./WEIGHTS//GTEx.Brain_Cerebellar_Hemisphere/GTEx.Brain_Cerebellar_Hemisphere.ENSG00000101004.10.NINL.wgt.RDat	NINL	20	25433341	25566153	0.17039	rs6115191	6.81	rs84816	0.0678	3.99	6.495	333	18	enet	0.107	0.00108	5.71891	1.07e-08	0	0	0.235	0.079	0.686	FALSE	0.77
GTEx.Brain_Cerebellar_Hemisphere	./WEIGHTS//GTEx.Brain_Cerebellar_Hemisphere/GTEx.Brain_Cerebellar_Hemisphere.ENSG00000101004.10.NINL.wgt.RDat	NINL	20	25433341	25566153	0.17039	rs7020	7.15	rs84816	0.0678	3.99	6.813	333	18	enet	0.107	0.00108	5.94031	2.84e-09	0	0	0.225	0.076	0.699	FALSE	0.77
GTEx.Brain_Cerebellar_Hemisphere	./WEIGHTS//GTEx.Brain_Cerebellar_Hemisphere/GTEx.Brain_Cerebellar_Hemisphere.ENSG00000101460.8.MAP1LC3A.wgt.RDat	MAP1LC3A	20	33134658	33148149	0.27894	rs6119535	9.12	rs1205340	0.221	-5.77	-8.184	305	13	lasso	0.289	4.05e-08	7.64273	2.13e-14	0	0	0.002	0.23	0.769	FALSE	0.29
GTEx.Brain_Cerebellar_Hemisphere	./WEIGHTS//GTEx.Brain_Cerebellar_Hemisphere/GTEx.Brain_Cerebellar_Hemisphere.ENSG00000102890.10.ELMO3.wgt.RDat	ELMO3	16	67233014	67237932	0.60249	rs8052655	-6.786	rs12923138	0.485	-6.58	-5.8788	250	3	lasso	0.506	4.82e-15	5.35041	8.78e-08	0	0	0.005	0.788	0.207	FALSE	-0.16
GTEx.Brain_Cerebellar_Hemisphere	./WEIGHTS//GTEx.Brain_Cerebellar_Hemisphere/GTEx.Brain_Cerebellar_Hemisphere.ENSG00000103199.9.ZNF500.wgt.RDat	ZNF500	16	4808305	4817625	0.27241	rs1049205	6.859	rs12599765	0.132	4.54	2.491	354	13	enet	0.124	0.00044	5.41	6.38e-08	0	0	0.336	0.212	0.452	TRUE	0
GTEx.Brain_Cerebellar_Hemisphere	./WEIGHTS//GTEx.Brain_Cerebellar_Hemisphere/GTEx.Brain_Cerebellar_Hemisphere.ENSG00000103199.9.ZNF500.wgt.RDat	ZNF500	16	4808305	4817625	0.27241	rs1049205	7.039	rs12599765	0.132	4.54	2.874	354	13	enet	0.124	0.00044	5.53	3.13e-08	0	0	0.345	0.217	0.438	TRUE	0
GTEx.Brain_Cerebellar_Hemisphere	./WEIGHTS//GTEx.Brain_Cerebellar_Hemisphere/GTEx.Brain_Cerebellar_Hemisphere.ENSG00000103199.9.ZNF500.wgt.RDat	ZNF500	16	4808305	4817625	0.27241	rs1049205	7.189	rs12599765	0.132	4.54	1.853	354	13	enet	0.124	0.00044	5.43	5.66e-08	0	0	0.245	0.154	0.601	TRUE	0
GTEx.Brain_Cerebellar_Hemisphere	./WEIGHTS//GTEx.Brain_Cerebellar_Hemisphere/GTEx.Brain_Cerebellar_Hemisphere.ENSG00000103199.9.ZNF500.wgt.RDat	ZNF500	16	4808305	4817625	0.27241	rs1049205	7.276	rs12599765	0.132	4.54	3.544	354	13	enet	0.124	0.00044	6.06	1.35e-09	0	0	0.341	0.215	0.444	TRUE	0
GTEx.Brain_Cerebellar_Hemisphere	./WEIGHTS//GTEx.Brain_Cerebellar_Hemisphere/GTEx.Brain_Cerebellar_Hemisphere.ENSG00000103199.9.ZNF500.wgt.RDat	ZNF500	16	4808305	4817625	0.27241	rs12443906	8.283	rs12599765	0.132	4.54	2.849	354	13	enet	0.124	0.00044	6.78	1.22e-11	0	0	0.175	0.11	0.715	TRUE	0
GTEx.Brain_Cerebellar_Hemisphere	./WEIGHTS//GTEx.Brain_Cerebellar_Hemisphere/GTEx.Brain_Cerebellar_Hemisphere.ENSG00000103227.14.LMF1.wgt.RDat	LMF1	16	903634	1020999	0.36759	rs7206329	-6.642	rs12595929	0.156	-5.36	2.487	456	26	enet	0.265	1.69e-07	-5.44	5.48e-08	0	0	0.105	0.822	0.073	TRUE	-0.02
GTEx.Brain_Cerebellar_Hemisphere	./WEIGHTS//GTEx.Brain_Cerebellar_Hemisphere/GTEx.Brain_Cerebellar_Hemisphere.ENSG00000103510.15.KAT8.wgt.RDat	KAT8	16	31127075	31142714	0.12086	rs4889606	-10.296	rs2855475	0.228	-4.58	-9.764	240	3	lasso	0.175	2.91e-05	9.85528	6.5e-23	0	0	0.136	0.042	0.821	FALSE	-0.11
GTEx.Brain_Cerebellar_Hemisphere	./WEIGHTS//GTEx.Brain_Cerebellar_Hemisphere/GTEx.Brain_Cerebellar_Hemisphere.ENSG00000103510.15.KAT8.wgt.RDat	KAT8	16	31127075	31142714	0.12086	rs4889606	-10.74	rs2855475	0.228	-4.58	-10.1619	240	3	lasso	0.175	2.91e-05	10.2	1.49e-24	0	0	0.115	0.035	0.85	FALSE	0.06
GTEx.Brain_Cerebellar_Hemisphere	./WEIGHTS//GTEx.Brain_Cerebellar_Hemisphere/GTEx.Brain_Cerebellar_Hemisphere.ENSG00000103510.15.KAT8.wgt.RDat	KAT8	16	31127075	31142714	0.12086	rs4889606	-8.613	rs2855475	0.228	-4.58	-8.248	240	3	lasso	0.175	2.91e-05	8.34	7.73e-17	0	0	0.124	0.038	0.838	FALSE	0.06
GTEx.Brain_Cerebellar_Hemisphere	./WEIGHTS//GTEx.Brain_Cerebellar_Hemisphere/GTEx.Brain_Cerebellar_Hemisphere.ENSG00000103510.15.KAT8.wgt.RDat	KAT8	16	31127075	31142714	0.12086	rs4889606	-9.028	rs2855475	0.228	-4.58	-8.784	240	3	lasso	0.175	2.91e-05	8.86	7.74e-19	0	0	0.096	0.029	0.874	FALSE	0.07
GTEx.Brain_Cerebellar_Hemisphere	./WEIGHTS//GTEx.Brain_Cerebellar_Hemisphere/GTEx.Brain_Cerebellar_Hemisphere.ENSG00000103510.15.KAT8.wgt.RDat	KAT8	16	31127075	31142714	0.12086	rs4889606	-9.064	rs2855475	0.228	-4.58	-8.695	240	3	lasso	0.175	2.91e-05	8.78	1.58e-18	0	0	0.125	0.039	0.836	FALSE	0.06
GTEx.Brain_Cerebellar_Hemisphere	./WEIGHTS//GTEx.Brain_Cerebellar_Hemisphere/GTEx.Brain_Cerebellar_Hemisphere.ENSG00000103510.15.KAT8.wgt.RDat	KAT8	16	31127075	31142714	0.12086	rs4889606	-9.174	rs2855475	0.228	-4.58	-8.799	240	3	lasso	0.175	2.91e-05	8.89	5.95e-19	0	0	0.108	0.033	0.859	FALSE	0.07
GTEx.Brain_Cerebellar_Hemisphere	./WEIGHTS//GTEx.Brain_Cerebellar_Hemisphere/GTEx.Brain_Cerebellar_Hemisphere.ENSG00000103510.15.KAT8.wgt.RDat	KAT8	16	31127075	31142714	0.12086	rs4889606	-9.648	rs2855475	0.228	-4.58	-9.24	240	3	lasso	0.175	2.91e-05	9.37	7.07e-21	0	0	0.144	0.044	0.812	FALSE	0.14
GTEx.Brain_Cerebellar_Hemisphere	./WEIGHTS//GTEx.Brain_Cerebellar_Hemisphere/GTEx.Brain_Cerebellar_Hemisphere.ENSG00000103510.15.KAT8.wgt.RDat	KAT8	16	31127075	31142714	0.12086	rs4889606	-9.66	rs2855475	0.228	-4.58	-9.411	240	3	lasso	0.175	2.91e-05	9.51	1.86e-21	0	0	0.093	0.029	0.878	FALSE	0.14
GTEx.Brain_Cerebellar_Hemisphere	./WEIGHTS//GTEx.Brain_Cerebellar_Hemisphere/GTEx.Brain_Cerebellar_Hemisphere.ENSG00000103510.15.KAT8.wgt.RDat	KAT8	16	31127075	31142714	0.12086	rs4889606	-9.677	rs2855475	0.228	-4.58	-9.231	240	3	lasso	0.175	2.91e-05	9.34	1.01e-20	0	0	0.141	0.044	0.816	FALSE	0.06
GTEx.Brain_Cerebellar_Hemisphere	./WEIGHTS//GTEx.Brain_Cerebellar_Hemisphere/GTEx.Brain_Cerebellar_Hemisphere.ENSG00000103510.15.KAT8.wgt.RDat	KAT8	16	31127075	31142714	0.12086	rs4889606	-9.695	rs2855475	0.228	-4.58	-9.186	240	3	lasso	0.175	2.91e-05	9.29	1.55e-20	0	0	0.124	0.038	0.837	FALSE	0.06
GTEx.Brain_Cerebellar_Hemisphere	./WEIGHTS//GTEx.Brain_Cerebellar_Hemisphere/GTEx.Brain_Cerebellar_Hemisphere.ENSG00000103550.9.KNOP1.wgt.RDat	KNOP1	16	19721831	19726359	0.46172	rs12446632	-11.88	rs2074037	0.367	6.07	-8.4818	442	8	lasso	0.336	1.99e-09	-7.99	1.38e-15	0	0	0.009	0.984	0.007	FALSE	0.68
GTEx.Brain_Cerebellar_Hemisphere	./WEIGHTS//GTEx.Brain_Cerebellar_Hemisphere/GTEx.Brain_Cerebellar_Hemisphere.ENSG00000106367.9.AP1S1.wgt.RDat	AP1S1	7	101000000	101000000	0.303364	rs1048303	5.9277	rs10953325	0.321	5.5	5.8279	367	2	lasso	0.302	1.74e-08	5.85	4.82e-09	0	0	0.001	0.001	0.998	FALSE	1
GTEx.Brain_Cerebellar_Hemisphere	./WEIGHTS//GTEx.Brain_Cerebellar_Hemisphere/GTEx.Brain_Cerebellar_Hemisphere.ENSG00000108379.5.WNT3.wgt.RDat	WNT3	17	44839872	44910424	0.23949	rs183211	9.021	rs12452064	0.022	-3.69	-6.7761	246	12	enet	0.0504	0.02	7.64	2.24e-14	0	0	0.483	0.03	0.487	FALSE	0.54
GTEx.Brain_Cerebellar_Hemisphere	./WEIGHTS//GTEx.Brain_Cerebellar_Hemisphere/GTEx.Brain_Cerebellar_Hemisphere.ENSG00000108465.10.CDK5RAP3.wgt.RDat	CDK5RAP3	17	46045176	46059138	0.21557	rs208015	7.194	rs2525105	0.0994	-4.22	5.247	387	6	lasso	0.0902	0.00259	-6.28665	3.24e-10	0	0	0.487	0.075	0.438	FALSE	-0.74
GTEx.Brain_Cerebellar_Hemisphere	./WEIGHTS//GTEx.Brain_Cerebellar_Hemisphere/GTEx.Brain_Cerebellar_Hemisphere.ENSG00000108465.10.CDK5RAP3.wgt.RDat	CDK5RAP3	17	46045176	46059138	0.21557	rs208015	7.255	rs2525105	0.0994	-4.22	4.82	387	6	lasso	0.0902	0.00259	-5.776	7.65e-09	0	0	0.521	0.08	0.399	FALSE	-0.74
GTEx.Brain_Cerebellar_Hemisphere	./WEIGHTS//GTEx.Brain_Cerebellar_Hemisphere/GTEx.Brain_Cerebellar_Hemisphere.ENSG00000108465.10.CDK5RAP3.wgt.RDat	CDK5RAP3	17	46045176	46059138	0.21557	rs208015	7.443	rs2525105	0.0994	-4.22	5.278	387	6	lasso	0.0902	0.00259	-6.41	1.46e-10	0	0	0.501	0.077	0.421	FALSE	-0.74
GTEx.Brain_Cerebellar_Hemisphere	./WEIGHTS//GTEx.Brain_Cerebellar_Hemisphere/GTEx.Brain_Cerebellar_Hemisphere.ENSG00000108465.10.CDK5RAP3.wgt.RDat	CDK5RAP3	17	46045176	46059138	0.21557	rs208015	7.453	rs2525105	0.0994	-4.22	4.881	387	6	lasso	0.0902	0.00259	-5.8113	6.2e-09	0	0	0.523	0.081	0.397	FALSE	-0.74
GTEx.Brain_Cerebellar_Hemisphere	./WEIGHTS//GTEx.Brain_Cerebellar_Hemisphere/GTEx.Brain_Cerebellar_Hemisphere.ENSG00000108465.10.CDK5RAP3.wgt.RDat	CDK5RAP3	17	46045176	46059138	0.21557	rs208015	7.587	rs2525105	0.0994	-4.22	5.233	387	6	lasso	0.0902	0.00259	-6.48	9.42e-11	0	0	0.494	0.076	0.429	FALSE	-0.74
GTEx.Brain_Cerebellar_Hemisphere	./WEIGHTS//GTEx.Brain_Cerebellar_Hemisphere/GTEx.Brain_Cerebellar_Hemisphere.ENSG00000108465.10.CDK5RAP3.wgt.RDat	CDK5RAP3	17	46045176	46059138	0.21557	rs208015	7.65	rs2525105	0.0994	-4.22	5.198	387	6	lasso	0.0902	0.00259	-6.41477	1.41e-10	0	0	0.523	0.081	0.397	FALSE	-0.74
GTEx.Brain_Cerebellar_Hemisphere	./WEIGHTS//GTEx.Brain_Cerebellar_Hemisphere/GTEx.Brain_Cerebellar_Hemisphere.ENSG00000108465.10.CDK5RAP3.wgt.RDat	CDK5RAP3	17	46045176	46059138	0.21557	rs208015	7.697	rs2525105	0.0994	-4.22	5.077	387	6	lasso	0.0902	0.00259	-6.54322	6.02e-11	0	0	0.524	0.081	0.396	FALSE	-0.74
GTEx.Brain_Cerebellar_Hemisphere	./WEIGHTS//GTEx.Brain_Cerebellar_Hemisphere/GTEx.Brain_Cerebellar_Hemisphere.ENSG00000108465.10.CDK5RAP3.wgt.RDat	CDK5RAP3	17	46045176	46059138	0.21557	rs208015	9.245	rs2525105	0.0994	-4.22	6.4416	387	6	lasso	0.0902	0.00259	-7.36	1.88e-13	0	0	0.525	0.081	0.394	FALSE	0.09
GTEx.Brain_Cerebellar_Hemisphere	./WEIGHTS//GTEx.Brain_Cerebellar_Hemisphere/GTEx.Brain_Cerebellar_Hemisphere.ENSG00000108785.7.HSD17B1P1.wgt.RDat	HSD17B1P1	17	40698782	40700724	0.21257	rs12602084	-5.927	rs1517002	0.191	5.04	-5.388	245	23	enet	0.123	0.000469	-5.23	1.7e-07	0	0	0.012	0.06	0.928	FALSE	0.92
GTEx.Brain_Cerebellar_Hemisphere	./WEIGHTS//GTEx.Brain_Cerebellar_Hemisphere/GTEx.Brain_Cerebellar_Hemisphere.ENSG00000110514.14.MADD.wgt.RDat	MADD	11	47300000	47400000	0.43978	rs7124681	10.207	rs1449627	0.138	-4.64	-2.363	302	7	lasso	0.211	3.97e-06	5.27	1.35e-07	0	0	0.485	0.33	0.186	FALSE	0.5
GTEx.Brain_Cerebellar_Hemisphere	./WEIGHTS//GTEx.Brain_Cerebellar_Hemisphere/GTEx.Brain_Cerebellar_Hemisphere.ENSG00000110514.14.MADD.wgt.RDat	MADD	11	47300000	47400000	0.43978	rs7124681	10.253	rs1449627	0.138	-4.64	-2.123	302	7	lasso	0.211	3.97e-06	5.23	1.66e-07	0	0	0.5	0.34	0.159	FALSE	0.5
GTEx.Brain_Cerebellar_Hemisphere	./WEIGHTS//GTEx.Brain_Cerebellar_Hemisphere/GTEx.Brain_Cerebellar_Hemisphere.ENSG00000110514.14.MADD.wgt.RDat	MADD	11	47300000	47400000	0.43978	rs7124681	10.573	rs1449627	0.138	-4.64	-2.671	302	7	lasso	0.211	3.97e-06	5.66	1.52e-08	0	0	0.484	0.33	0.186	FALSE	0.5
GTEx.Brain_Cerebellar_Hemisphere	./WEIGHTS//GTEx.Brain_Cerebellar_Hemisphere/GTEx.Brain_Cerebellar_Hemisphere.ENSG00000110514.14.MADD.wgt.RDat	MADD	11	47300000	47400000	0.43978	rs7124681	10.682	rs1449627	0.138	-4.64	-2.304	302	7	lasso	0.211	3.97e-06	5.47	4.43e-08	0	0	0.484	0.33	0.186	FALSE	0.5
GTEx.Brain_Cerebellar_Hemisphere	./WEIGHTS//GTEx.Brain_Cerebellar_Hemisphere/GTEx.Brain_Cerebellar_Hemisphere.ENSG00000110514.14.MADD.wgt.RDat	MADD	11	47300000	47400000	0.43978	rs7124681	10.961	rs1449627	0.138	-4.64	-3.469	302	7	lasso	0.211	3.97e-06	6.05	1.48e-09	0	0	0.484	0.33	0.186	FALSE	0.5
GTEx.Brain_Cerebellar_Hemisphere	./WEIGHTS//GTEx.Brain_Cerebellar_Hemisphere/GTEx.Brain_Cerebellar_Hemisphere.ENSG00000110514.14.MADD.wgt.RDat	MADD	11	47300000	47400000	0.43978	rs7124681	13.196	rs1449627	0.138	-4.64	-4.4579	302	7	lasso	0.211	3.97e-06	7.71	1.28e-14	0	0	0.484	0.33	0.186	FALSE	0.5
GTEx.Brain_Cerebellar_Hemisphere	./WEIGHTS//GTEx.Brain_Cerebellar_Hemisphere/GTEx.Brain_Cerebellar_Hemisphere.ENSG00000111364.11.DDX55.wgt.RDat	DDX55	12	124000000	124000000	0.42519	rs7133378	-19.791	rs11057306	0.281	-5.16	4.8309	373	10	lasso	0.249	4.37e-07	-5.17	2.29e-07	0	0	0.507	0.442	0.05	FALSE	0
GTEx.Brain_Cerebellar_Hemisphere	./WEIGHTS//GTEx.Brain_Cerebellar_Hemisphere/GTEx.Brain_Cerebellar_Hemisphere.ENSG00000114796.11.KLHL24.wgt.RDat	KLHL24	3	183000000	183000000	0.312823	rs11917105	-5.626	rs9856997	0.102	-4.4	-5.624	484	22	enet	0.0852	0.00336	5.25	1.5e-07	0	0	0.057	0.025	0.918	FALSE	0.06
GTEx.Brain_Cerebellar_Hemisphere	./WEIGHTS//GTEx.Brain_Cerebellar_Hemisphere/GTEx.Brain_Cerebellar_Hemisphere.ENSG00000114796.11.KLHL24.wgt.RDat	KLHL24	3	183000000	183000000	0.312823	rs9856997	-5.773	rs9856997	0.102	-4.4	-5.773	484	22	enet	0.0852	0.00336	5.29	1.22e-07	0	0	0.057	0.025	0.917	FALSE	-0.77
GTEx.Brain_Cerebellar_Hemisphere	./WEIGHTS//GTEx.Brain_Cerebellar_Hemisphere/GTEx.Brain_Cerebellar_Hemisphere.ENSG00000114796.11.KLHL24.wgt.RDat	KLHL24	3	183000000	183000000	0.312823	rs9856997	-6.19	rs9856997	0.102	-4.4	-6.191	484	22	enet	0.0852	0.00336	5.55	2.8e-08	0	0	0.053	0.024	0.923	FALSE	-0.77
GTEx.Brain_Cerebellar_Hemisphere	./WEIGHTS//GTEx.Brain_Cerebellar_Hemisphere/GTEx.Brain_Cerebellar_Hemisphere.ENSG00000115486.7.GGCX.wgt.RDat	GGCX	2	85800000	85800000	0.46367	rs6705971	5.129	rs6705971	0.407	6.66	5.129	459	16	enet	0.478	5.3e-14	5.19012	2.1e-07	0	0.005	0	0.014	0.981	FALSE	0.94
GTEx.Brain_Cerebellar_Hemisphere	./WEIGHTS//GTEx.Brain_Cerebellar_Hemisphere/GTEx.Brain_Cerebellar_Hemisphere.ENSG00000119509.8.INVS.wgt.RDat	INVS	9	103000000	103000000	0.3662	rs10819759	7.11	rs7024375	0.0126	3.49	5.574	365	8	lasso	0.0112	0.163	5.44359	5.22e-08	0	0	0.759	0.048	0.193	FALSE	0.48
GTEx.Brain_Cerebellar_Hemisphere	./WEIGHTS//GTEx.Brain_Cerebellar_Hemisphere/GTEx.Brain_Cerebellar_Hemisphere.ENSG00000119509.8.INVS.wgt.RDat	INVS	9	103000000	103000000	0.3662	rs10989064	8.249	rs7024375	0.0126	3.49	6.1387	365	8	lasso	0.0112	0.163	6	1.97e-09	0	0	0.76	0.048	0.192	FALSE	0.48
GTEx.Brain_Cerebellar_Hemisphere	./WEIGHTS//GTEx.Brain_Cerebellar_Hemisphere/GTEx.Brain_Cerebellar_Hemisphere.ENSG00000120451.6.SNX19.wgt.RDat	SNX19	11	131000000	131000000	0.32501	rs10791109	-7.156	rs7130119	0.229	4.85	-2.917	646	7	lasso	0.279	7.24e-08	-5.15	2.63e-07	0	0	0.065	0.081	0.853	FALSE	0.49
GTEx.Brain_Cerebellar_Hemisphere	./WEIGHTS//GTEx.Brain_Cerebellar_Hemisphere/GTEx.Brain_Cerebellar_Hemisphere.ENSG00000122008.11.POLK.wgt.RDat	POLK	5	74800000	74900000	0.26639	rs2307111	-10.374	rs7701925	0.197	4.54	-7.529	373	6	lasso	0.156	8.3e-05	-8.62	6.66e-18	0	0	0.36	0.246	0.394	FALSE	0.64
GTEx.Brain_Cerebellar_Hemisphere	./WEIGHTS//GTEx.Brain_Cerebellar_Hemisphere/GTEx.Brain_Cerebellar_Hemisphere.ENSG00000122008.11.POLK.wgt.RDat	POLK	5	74800000	74900000	0.26639	rs2307111	-11.094	rs7701925	0.197	4.54	-7.781	373	6	lasso	0.156	8.3e-05	-9.05083	1.42e-19	0	0	0.485	0.332	0.183	FALSE	0.64
GTEx.Brain_Cerebellar_Hemisphere	./WEIGHTS//GTEx.Brain_Cerebellar_Hemisphere/GTEx.Brain_Cerebellar_Hemisphere.ENSG00000122008.11.POLK.wgt.RDat	POLK	5	74800000	74900000	0.26639	rs2307111	-11.144	rs7701925	0.197	4.54	-7.104	373	6	lasso	0.156	8.3e-05	-8.64318	5.47e-18	0	0	0.503	0.344	0.153	FALSE	0.64
GTEx.Brain_Cerebellar_Hemisphere	./WEIGHTS//GTEx.Brain_Cerebellar_Hemisphere/GTEx.Brain_Cerebellar_Hemisphere.ENSG00000122008.11.POLK.wgt.RDat	POLK	5	74800000	74900000	0.26639	rs2307111	-11.43	rs7701925	0.197	4.54	-8.088	373	6	lasso	0.156	8.3e-05	-9.32	1.12e-20	0	0	0.5	0.342	0.158	FALSE	0.64
GTEx.Brain_Cerebellar_Hemisphere	./WEIGHTS//GTEx.Brain_Cerebellar_Hemisphere/GTEx.Brain_Cerebellar_Hemisphere.ENSG00000122008.11.POLK.wgt.RDat	POLK	5	74800000	74900000	0.26639	rs2307111	-11.443	rs7701925	0.197	4.54	-8.298	373	6	lasso	0.156	8.3e-05	-9.51	1.83e-21	0	0	0.49	0.335	0.175	FALSE	0.64
GTEx.Brain_Cerebellar_Hemisphere	./WEIGHTS//GTEx.Brain_Cerebellar_Hemisphere/GTEx.Brain_Cerebellar_Hemisphere.ENSG00000122008.11.POLK.wgt.RDat	POLK	5	74800000	74900000	0.26639	rs2307111	-11.67	rs7701925	0.197	4.54	-7.926	373	6	lasso	0.156	8.3e-05	-9.27	1.86e-20	0	0	0.503	0.344	0.153	TRUE	0.64
GTEx.Brain_Cerebellar_Hemisphere	./WEIGHTS//GTEx.Brain_Cerebellar_Hemisphere/GTEx.Brain_Cerebellar_Hemisphere.ENSG00000122008.11.POLK.wgt.RDat	POLK	5	74800000	74900000	0.26639	rs2307111	-11.67	rs7701925	0.197	4.54	-7.99	373	6	lasso	0.156	8.3e-05	-9.3	1.39e-20	0	0	0.506	0.347	0.147	TRUE	0.64
GTEx.Brain_Cerebellar_Hemisphere	./WEIGHTS//GTEx.Brain_Cerebellar_Hemisphere/GTEx.Brain_Cerebellar_Hemisphere.ENSG00000122008.11.POLK.wgt.RDat	POLK	5	74800000	74900000	0.26639	rs2307111	-11.759	rs7701925	0.197	4.54	-8.054	373	6	lasso	0.156	8.3e-05	-9.2	3.55e-20	0	0	0.452	0.309	0.239	FALSE	0.64
GTEx.Brain_Cerebellar_Hemisphere	./WEIGHTS//GTEx.Brain_Cerebellar_Hemisphere/GTEx.Brain_Cerebellar_Hemisphere.ENSG00000122008.11.POLK.wgt.RDat	POLK	5	74800000	74900000	0.26639	rs2307111	-12.809	rs7701925	0.197	4.54	-8.769	373	6	lasso	0.156	8.3e-05	-10.3	6.47e-25	0	0	0.507	0.347	0.146	FALSE	0.64
GTEx.Brain_Cerebellar_Hemisphere	./WEIGHTS//GTEx.Brain_Cerebellar_Hemisphere/GTEx.Brain_Cerebellar_Hemisphere.ENSG00000122008.11.POLK.wgt.RDat	POLK	5	74800000	74900000	0.26639	rs2307111	-14.499	rs7701925	0.197	4.54	-9.8423	373	6	lasso	0.156	8.3e-05	-11.1	1.24e-28	0	0	0.511	0.35	0.14	FALSE	0.64
GTEx.Brain_Cerebellar_Hemisphere	./WEIGHTS//GTEx.Brain_Cerebellar_Hemisphere/GTEx.Brain_Cerebellar_Hemisphere.ENSG00000125447.12.GGA3.wgt.RDat	GGA3	17	73232694	73245089	0.22354	rs4542691	-6.728	rs9913538	-0.0048	2.86	-4.9622	344	4	lasso	0.000922	0.302	-6.04	1.5e-09	0	0	0.625	0.037	0.338	FALSE	-0.01
GTEx.Brain_Cerebellar_Hemisphere	./WEIGHTS//GTEx.Brain_Cerebellar_Hemisphere/GTEx.Brain_Cerebellar_Hemisphere.ENSG00000125450.6.NUP85.wgt.RDat	NUP85	17	73201754	73231853	0.52048	rs4542691	-6.728	rs4238979	0.178	5.45	-4.5014	354	9	lasso	0.235	9.9e-07	-5.32	1.03e-07	0	0	0.037	0.218	0.745	FALSE	0.06
GTEx.Brain_Cerebellar_Hemisphere	./WEIGHTS//GTEx.Brain_Cerebellar_Hemisphere/GTEx.Brain_Cerebellar_Hemisphere.ENSG00000125510.11.OPRL1.wgt.RDat	OPRL1	20	62711526	62731996	0.27014	rs6090040	8.19	rs8121509	0.141	4.34	-7.0448	290	7	lasso	0.168	4.45e-05	-6.72314	1.78e-11	0	0	0.228	0.025	0.746	FALSE	-0.77
GTEx.Brain_Cerebellar_Hemisphere	./WEIGHTS//GTEx.Brain_Cerebellar_Hemisphere/GTEx.Brain_Cerebellar_Hemisphere.ENSG00000126001.11.CEP250.wgt.RDat	CEP250	20	34042985	34099804	0.50867	rs143384	15.39	rs224415	0.402	-6.28	9.181	334	12	lasso	0.357	4.71e-10	-9.03382	1.66e-19	0	0	0.006	0.988	0.007	FALSE	-0.58
GTEx.Brain_Cerebellar_Hemisphere	./WEIGHTS//GTEx.Brain_Cerebellar_Hemisphere/GTEx.Brain_Cerebellar_Hemisphere.ENSG00000127080.5.IPPK.wgt.RDat	IPPK	9	95400000	95400000	0.16918	rs10821003	9.05	rs4744136	0.225	4.65	-6.4297	394	13	lasso	0.16	6.78e-05	-5.93254	2.98e-09	0	0	0.295	0.681	0.024	FALSE	-0.31
GTEx.Brain_Cerebellar_Hemisphere	./WEIGHTS//GTEx.Brain_Cerebellar_Hemisphere/GTEx.Brain_Cerebellar_Hemisphere.ENSG00000130177.10.CDC16.wgt.RDat	CDC16	13	115000000	115000000	0.16569	rs7994573	-5.575	rs7319446	0.103	4.69	-5.512	200	9	lasso	0.171988	3.5e-05	-5.18242	2.19e-07	0	0	0.017	0.017	0.966	FALSE	0.92
GTEx.Brain_Cerebellar_Hemisphere	./WEIGHTS//GTEx.Brain_Cerebellar_Hemisphere/GTEx.Brain_Cerebellar_Hemisphere.ENSG00000132170.15.PPARG.wgt.RDat	PPARG	3	12300000	12500000	0.571766	rs7647481	9.07	rs17793693	0.57	7.12	-5.467	528	5	lasso	0.535	3.62e-16	-5.49	4.11e-08	0	0	0	1	0	FALSE	-0.11
GTEx.Brain_Cerebellar_Hemisphere	./WEIGHTS//GTEx.Brain_Cerebellar_Hemisphere/GTEx.Brain_Cerebellar_Hemisphere.ENSG00000132740.4.IGHMBP2.wgt.RDat	IGHMBP2	11	68700000	68700000	0.23181	rs7128942	-7.474	rs10896390	0.219	4.54	4.88	406	3	lasso	0.156	8.45e-05	5.42	6.08e-08	0	0	0.742	0.198	0.06	FALSE	0.02
GTEx.Brain_Cerebellar_Hemisphere	./WEIGHTS//GTEx.Brain_Cerebellar_Hemisphere/GTEx.Brain_Cerebellar_Hemisphere.ENSG00000132740.4.IGHMBP2.wgt.RDat	IGHMBP2	11	68700000	68700000	0.23181	rs7938117	6.048	rs10896390	0.219	4.54	4.4834	406	3	lasso	0.156	8.45e-05	5.37	7.85e-08	0	0	0.143	0.037	0.82	FALSE	0.06
GTEx.Brain_Cerebellar_Hemisphere	./WEIGHTS//GTEx.Brain_Cerebellar_Hemisphere/GTEx.Brain_Cerebellar_Hemisphere.ENSG00000134575.5.ACP2.wgt.RDat	ACP2	11	47300000	47300000	0.28742	rs7124681	13.196	rs2306036	0.0517	-3.58	-4.0397	288	16	enet	0.119	0.000587	5.63	1.78e-08	0	0	0.818	0.086	0.096	FALSE	0.44
GTEx.Brain_Cerebellar_Hemisphere	./WEIGHTS//GTEx.Brain_Cerebellar_Hemisphere/GTEx.Brain_Cerebellar_Hemisphere.ENSG00000135213.8.POM121C.wgt.RDat	POM121C	7	75000000	75100000	0.327444	rs17207196	-11.569	rs17207196	0.317	5.36	-11.569	184	3	lasso	0.305	1.43e-08	-11.4	2.9e-30	0	0	0.001	0.001	0.998	FALSE	1
GTEx.Brain_Cerebellar_Hemisphere	./WEIGHTS//GTEx.Brain_Cerebellar_Hemisphere/GTEx.Brain_Cerebellar_Hemisphere.ENSG00000135213.8.POM121C.wgt.RDat	POM121C	7	75000000	75100000	0.327444	rs17207196	-7.229	rs17207196	0.317	5.36	-7.229	184	3	lasso	0.305	1.43e-08	-7.13	9.78e-13	0	0	0.001	0.001	0.998	FALSE	1
GTEx.Brain_Cerebellar_Hemisphere	./WEIGHTS//GTEx.Brain_Cerebellar_Hemisphere/GTEx.Brain_Cerebellar_Hemisphere.ENSG00000135213.8.POM121C.wgt.RDat	POM121C	7	75000000	75100000	0.327444	rs17207196	-7.461	rs17207196	0.317	5.36	-7.461	184	3	lasso	0.305	1.43e-08	-7.36	1.88e-13	0	0	0.001	0.001	0.998	FALSE	1
GTEx.Brain_Cerebellar_Hemisphere	./WEIGHTS//GTEx.Brain_Cerebellar_Hemisphere/GTEx.Brain_Cerebellar_Hemisphere.ENSG00000135213.8.POM121C.wgt.RDat	POM121C	7	75000000	75100000	0.327444	rs17207196	-7.929	rs17207196	0.317	5.36	-7.929	184	3	lasso	0.305	1.43e-08	-7.824	5.12e-15	0	0	0.001	0.001	0.998	FALSE	1
GTEx.Brain_Cerebellar_Hemisphere	./WEIGHTS//GTEx.Brain_Cerebellar_Hemisphere/GTEx.Brain_Cerebellar_Hemisphere.ENSG00000135213.8.POM121C.wgt.RDat	POM121C	7	75000000	75100000	0.327444	rs17207196	-7.937	rs17207196	0.317	5.36	-7.937	184	3	lasso	0.305	1.43e-08	-7.83168	4.81e-15	0	0	0.001	0.001	0.998	FALSE	1
GTEx.Brain_Cerebellar_Hemisphere	./WEIGHTS//GTEx.Brain_Cerebellar_Hemisphere/GTEx.Brain_Cerebellar_Hemisphere.ENSG00000135213.8.POM121C.wgt.RDat	POM121C	7	75000000	75100000	0.327444	rs17207196	-7.968	rs17207196	0.317	5.36	-7.968	184	3	lasso	0.305	1.43e-08	-7.86	3.79e-15	0	0	0.001	0.001	0.998	FALSE	1
GTEx.Brain_Cerebellar_Hemisphere	./WEIGHTS//GTEx.Brain_Cerebellar_Hemisphere/GTEx.Brain_Cerebellar_Hemisphere.ENSG00000135213.8.POM121C.wgt.RDat	POM121C	7	75000000	75100000	0.327444	rs17207196	-8.199	rs17207196	0.317	5.36	-8.199	184	3	lasso	0.305	1.43e-08	-8.08	6.25e-16	0	0	0.001	0.001	0.998	FALSE	1
GTEx.Brain_Cerebellar_Hemisphere	./WEIGHTS//GTEx.Brain_Cerebellar_Hemisphere/GTEx.Brain_Cerebellar_Hemisphere.ENSG00000135213.8.POM121C.wgt.RDat	POM121C	7	75000000	75100000	0.327444	rs17207196	-8.287	rs17207196	0.317	5.36	-8.287	184	3	lasso	0.305	1.43e-08	-8.17357	2.99e-16	0	0	0.001	0.001	0.998	FALSE	1
GTEx.Brain_Cerebellar_Hemisphere	./WEIGHTS//GTEx.Brain_Cerebellar_Hemisphere/GTEx.Brain_Cerebellar_Hemisphere.ENSG00000135213.8.POM121C.wgt.RDat	POM121C	7	75000000	75100000	0.327444	rs17207196	-8.498	rs17207196	0.317	5.36	-8.498	184	3	lasso	0.305	1.43e-08	-8.39	5.06e-17	0	0	0.001	0.001	0.998	FALSE	1
GTEx.Brain_Cerebellar_Hemisphere	./WEIGHTS//GTEx.Brain_Cerebellar_Hemisphere/GTEx.Brain_Cerebellar_Hemisphere.ENSG00000135213.8.POM121C.wgt.RDat	POM121C	7	75000000	75100000	0.327444	rs17207196	-9.945	rs17207196	0.317	5.36	-9.945	184	3	lasso	0.305	1.43e-08	-9.82	8.92e-23	0	0	0.001	0.001	0.998	FALSE	1
GTEx.Brain_Cerebellar_Hemisphere	./WEIGHTS//GTEx.Brain_Cerebellar_Hemisphere/GTEx.Brain_Cerebellar_Hemisphere.ENSG00000135698.5.MPHOSPH6.wgt.RDat	MPHOSPH6	16	82181403	82203831	0.49043	rs11639926	5.256	rs2303262	0.304	5.6	5.151	741	12	enet	0.314	8.49e-09	5.26	1.43e-07	0	0.003	0.002	0.012	0.982	FALSE	0.86
GTEx.Brain_Cerebellar_Hemisphere	./WEIGHTS//GTEx.Brain_Cerebellar_Hemisphere/GTEx.Brain_Cerebellar_Hemisphere.ENSG00000139428.7.MMAB.wgt.RDat	MMAB	12	110000000	110000000	0.31352	rs3759387	5.591	rs11836136	0.27	-5.41	5.55	427	3	lasso	0.242	6.62e-07	-5.54159	3e-08	0	0	0.002	0.007	0.991	FALSE	-0.06
GTEx.Brain_Cerebellar_Hemisphere	./WEIGHTS//GTEx.Brain_Cerebellar_Hemisphere/GTEx.Brain_Cerebellar_Hemisphere.ENSG00000141452.5.C18orf8.wgt.RDat	C18orf8	18	21083473	21110576	0.27469	rs1631685	-9.092	rs1805082	0.345	5.74	-8.917	343	19	enet	0.343	1.27e-09	-9.22138	2.93e-20	0	0	0.001	0.018	0.982	FALSE	0.98
GTEx.Brain_Cerebellar_Hemisphere	./WEIGHTS//GTEx.Brain_Cerebellar_Hemisphere/GTEx.Brain_Cerebellar_Hemisphere.ENSG00000141452.5.C18orf8.wgt.RDat	C18orf8	18	21083473	21110576	0.27469	rs1652376	-8.57	rs1805082	0.345	5.74	-8.338	343	19	enet	0.343	1.27e-09	-8.63	5.9e-18	0	0	0.001	0.021	0.978	FALSE	0.91
GTEx.Brain_Cerebellar_Hemisphere	./WEIGHTS//GTEx.Brain_Cerebellar_Hemisphere/GTEx.Brain_Cerebellar_Hemisphere.ENSG00000141452.5.C18orf8.wgt.RDat	C18orf8	18	21083473	21110576	0.27469	rs1652376	-8.892	rs1805082	0.345	5.74	-8.685	343	19	enet	0.343	1.27e-09	-8.95426	3.42e-19	0	0	0.001	0.02	0.979	FALSE	0.91
GTEx.Brain_Cerebellar_Hemisphere	./WEIGHTS//GTEx.Brain_Cerebellar_Hemisphere/GTEx.Brain_Cerebellar_Hemisphere.ENSG00000141452.5.C18orf8.wgt.RDat	C18orf8	18	21083473	21110576	0.27469	rs1652376	-9.039	rs1805082	0.345	5.74	-8.722	343	19	enet	0.343	1.27e-09	-8.99474	2.37e-19	0	0	0.001	0.022	0.977	FALSE	0.91
GTEx.Brain_Cerebellar_Hemisphere	./WEIGHTS//GTEx.Brain_Cerebellar_Hemisphere/GTEx.Brain_Cerebellar_Hemisphere.ENSG00000141452.5.C18orf8.wgt.RDat	C18orf8	18	21083473	21110576	0.27469	rs1652376	-9.27	rs1805082	0.345	5.74	-8.986	343	19	enet	0.343	1.27e-09	-9.36	7.73e-21	0	0	0.001	0.023	0.976	FALSE	0.91
GTEx.Brain_Cerebellar_Hemisphere	./WEIGHTS//GTEx.Brain_Cerebellar_Hemisphere/GTEx.Brain_Cerebellar_Hemisphere.ENSG00000141452.5.C18orf8.wgt.RDat	C18orf8	18	21083473	21110576	0.27469	rs1652376	-9.548	rs1805082	0.345	5.74	-9.299	343	19	enet	0.343	1.27e-09	-9.63228	5.84e-22	0	0	0.001	0.021	0.978	FALSE	0.91
GTEx.Brain_Cerebellar_Hemisphere	./WEIGHTS//GTEx.Brain_Cerebellar_Hemisphere/GTEx.Brain_Cerebellar_Hemisphere.ENSG00000141452.5.C18orf8.wgt.RDat	C18orf8	18	21083473	21110576	0.27469	rs4420634	-10.67	rs1805082	0.345	5.74	-9.699	343	19	enet	0.343	1.27e-09	-10.1	7.98e-24	0	0	0.033	0.938	0.029	FALSE	0.24
GTEx.Brain_Cerebellar_Hemisphere	./WEIGHTS//GTEx.Brain_Cerebellar_Hemisphere/GTEx.Brain_Cerebellar_Hemisphere.ENSG00000141452.5.C18orf8.wgt.RDat	C18orf8	18	21083473	21110576	0.27469	rs6507720	-10.69	rs1805082	0.345	5.74	-10.6143	343	19	enet	0.343	1.27e-09	-10.8926	1.25e-27	0	0	0.001	0.017	0.982	FALSE	0.99
GTEx.Brain_Cerebellar_Hemisphere	./WEIGHTS//GTEx.Brain_Cerebellar_Hemisphere/GTEx.Brain_Cerebellar_Hemisphere.ENSG00000141452.5.C18orf8.wgt.RDat	C18orf8	18	21083473	21110576	0.27469	rs891387	-7.577	rs1805082	0.345	5.74	-7.438	343	19	enet	0.343	1.27e-09	-7.71101	1.25e-14	0	0	0.001	0.018	0.981	FALSE	0.98
GTEx.Brain_Cerebellar_Hemisphere	./WEIGHTS//GTEx.Brain_Cerebellar_Hemisphere/GTEx.Brain_Cerebellar_Hemisphere.ENSG00000141452.5.C18orf8.wgt.RDat	C18orf8	18	21083473	21110576	0.27469	rs891387	-9.178	rs1805082	0.345	5.74	-8.997	343	19	enet	0.343	1.27e-09	-9.30616	1.33e-20	0	0	0.001	0.018	0.981	FALSE	0.98
GTEx.Brain_Cerebellar_Hemisphere	./WEIGHTS//GTEx.Brain_Cerebellar_Hemisphere/GTEx.Brain_Cerebellar_Hemisphere.ENSG00000143369.10.ECM1.wgt.RDat	ECM1	1	150000000	150000000	0.26817	rs12746973	5.133	rs11806171	0.0887	4.7	4.693	269	6	lasso	0.0414	0.032	5.43	5.74e-08	0.01	0.006	0.032	0.018	0.935	FALSE	0.19
GTEx.Brain_Cerebellar_Hemisphere	./WEIGHTS//GTEx.Brain_Cerebellar_Hemisphere/GTEx.Brain_Cerebellar_Hemisphere.ENSG00000144580.9.RQCD1.wgt.RDat	RQCD1	2	219000000	219000000	0.12613	rs6709815	-5.416	rs642520	0.036	3.53	4.625	365	11	lasso	0.00652	0.213	5.55	2.78e-08	0.016	0.003	0.41	0.074	0.496	FALSE	0.05
GTEx.Brain_Cerebellar_Hemisphere	./WEIGHTS//GTEx.Brain_Cerebellar_Hemisphere/GTEx.Brain_Cerebellar_Hemisphere.ENSG00000145020.10.AMT.wgt.RDat	AMT	3	49500000	49500000	0.398444	rs6446204	-8.624	rs3448	0.421	-6.21	-6.9101	279	23	enet	0.423	4.15e-12	7.06	1.68e-12	0	0	0.001	0.716	0.282	FALSE	-0.01
GTEx.Brain_Cerebellar_Hemisphere	./WEIGHTS//GTEx.Brain_Cerebellar_Hemisphere/GTEx.Brain_Cerebellar_Hemisphere.ENSG00000145217.9.SLC26A1.wgt.RDat	SLC26A1	4	973000	987000	0.33439	rs11724804	-8.952	rs3822020	0.139	4.66	4.517	380	8	lasso	0.152	0.000103	6.85557	7.1e-12	0	0	0.093	0.036	0.871	FALSE	-0.77
GTEx.Brain_Cerebellar_Hemisphere	./WEIGHTS//GTEx.Brain_Cerebellar_Hemisphere/GTEx.Brain_Cerebellar_Hemisphere.ENSG00000145217.9.SLC26A1.wgt.RDat	SLC26A1	4	973000	987000	0.33439	rs6843423	-4.908	rs3822020	0.139	4.66	4.378	380	8	lasso	0.152	0.000103	5.23562	1.64e-07	0.104	0.041	0.062	0.024	0.769	TRUE	-0.56
GTEx.Brain_Cerebellar_Hemisphere	./WEIGHTS//GTEx.Brain_Cerebellar_Hemisphere/GTEx.Brain_Cerebellar_Hemisphere.ENSG00000145730.16.PAM.wgt.RDat	PAM	5	102000000	102000000	0.26891	rs17154889	-8.089	rs35801	0.105	4.94	-6.4399	373	4	lasso	0.134	0.000266	-7.9	2.75e-15	0	0	0.077	0.191	0.732	FALSE	0.69
GTEx.Brain_Cerebellar_Hemisphere	./WEIGHTS//GTEx.Brain_Cerebellar_Hemisphere/GTEx.Brain_Cerebellar_Hemisphere.ENSG00000149084.7.HSD17B12.wgt.RDat	HSD17B12	11	43600000	43900000	0.50488	rs1061810	8.891	rs10768983	0.406	-6.05	8.463	651	33	enet	0.294	3.01e-08	-7.87	3.61e-15	0	0	0	0.03	0.969	FALSE	-0.89
GTEx.Brain_Cerebellar_Hemisphere	./WEIGHTS//GTEx.Brain_Cerebellar_Hemisphere/GTEx.Brain_Cerebellar_Hemisphere.ENSG00000149084.7.HSD17B12.wgt.RDat	HSD17B12	11	43600000	43900000	0.50488	rs2862961	11.066	rs10768983	0.406	-6.05	10.2322	651	33	enet	0.294	3.01e-08	-9.33	1.07e-20	0	0	0.005	0.66	0.335	FALSE	-0.8
GTEx.Brain_Cerebellar_Hemisphere	./WEIGHTS//GTEx.Brain_Cerebellar_Hemisphere/GTEx.Brain_Cerebellar_Hemisphere.ENSG00000149084.7.HSD17B12.wgt.RDat	HSD17B12	11	43600000	43900000	0.50488	rs7116641	8.218	rs10768983	0.406	-6.05	8.019	651	33	enet	0.294	3.01e-08	-7.28497	3.22e-13	0	0	0	0.035	0.965	FALSE	-0.82
GTEx.Brain_Cerebellar_Hemisphere	./WEIGHTS//GTEx.Brain_Cerebellar_Hemisphere/GTEx.Brain_Cerebellar_Hemisphere.ENSG00000149084.7.HSD17B12.wgt.RDat	HSD17B12	11	43600000	43900000	0.50488	rs7116641	8.732	rs10768983	0.406	-6.05	7.842	651	33	enet	0.294	3.01e-08	-6.74	1.55e-11	0	0	0.005	0.62	0.375	FALSE	-0.82
GTEx.Brain_Cerebellar_Hemisphere	./WEIGHTS//GTEx.Brain_Cerebellar_Hemisphere/GTEx.Brain_Cerebellar_Hemisphere.ENSG00000149084.7.HSD17B12.wgt.RDat	HSD17B12	11	43600000	43900000	0.50488	rs7116641	9.043	rs10768983	0.406	-6.05	8.421	651	33	enet	0.294	3.01e-08	-7.63	2.41e-14	0	0	0.004	0.484	0.513	FALSE	-0.82
GTEx.Brain_Cerebellar_Hemisphere	./WEIGHTS//GTEx.Brain_Cerebellar_Hemisphere/GTEx.Brain_Cerebellar_Hemisphere.ENSG00000149084.7.HSD17B12.wgt.RDat	HSD17B12	11	43600000	43900000	0.50488	rs7116641	9.048	rs10768983	0.406	-6.05	8.5	651	33	enet	0.294	3.01e-08	-7.69	1.44e-14	0	0	0.003	0.368	0.629	FALSE	-0.82
GTEx.Brain_Cerebellar_Hemisphere	./WEIGHTS//GTEx.Brain_Cerebellar_Hemisphere/GTEx.Brain_Cerebellar_Hemisphere.ENSG00000149084.7.HSD17B12.wgt.RDat	HSD17B12	11	43600000	43900000	0.50488	rs7116641	9.26	rs10768983	0.406	-6.05	8.547	651	33	enet	0.294	3.01e-08	-7.56	4.1e-14	0	0	0.004	0.545	0.45	FALSE	-0.82
GTEx.Brain_Cerebellar_Hemisphere	./WEIGHTS//GTEx.Brain_Cerebellar_Hemisphere/GTEx.Brain_Cerebellar_Hemisphere.ENSG00000149084.7.HSD17B12.wgt.RDat	HSD17B12	11	43600000	43900000	0.50488	rs7116641	9.442	rs10768983	0.406	-6.05	8.733	651	33	enet	0.294	3.01e-08	-8.22	2.08e-16	0	0	0.004	0.557	0.438	FALSE	-0.82
GTEx.Brain_Cerebellar_Hemisphere	./WEIGHTS//GTEx.Brain_Cerebellar_Hemisphere/GTEx.Brain_Cerebellar_Hemisphere.ENSG00000149084.7.HSD17B12.wgt.RDat	HSD17B12	11	43600000	43900000	0.50488	rs7116641	9.521	rs10768983	0.406	-6.05	8.839	651	33	enet	0.294	3.01e-08	-7.9	2.89e-15	0	0	0.004	0.528	0.468	FALSE	-0.82
GTEx.Brain_Cerebellar_Hemisphere	./WEIGHTS//GTEx.Brain_Cerebellar_Hemisphere/GTEx.Brain_Cerebellar_Hemisphere.ENSG00000149084.7.HSD17B12.wgt.RDat	HSD17B12	11	43600000	43900000	0.50488	rs7116641	9.567	rs10768983	0.406	-6.05	8.795	651	33	enet	0.294	3.01e-08	-7.98	1.51e-15	0	0	0.005	0.614	0.381	FALSE	-0.82
GTEx.Brain_Cerebellar_Hemisphere	./WEIGHTS//GTEx.Brain_Cerebellar_Hemisphere/GTEx.Brain_Cerebellar_Hemisphere.ENSG00000150938.5.CRIM1.wgt.RDat	CRIM1	2	36600000	36800000	0.36066	rs10172196	5.983	rs14291	0.211	4.71	5.757	722	5	lasso	0.164	5.4e-05	5.71	1.14e-08	0	0	0.059	0.033	0.907	FALSE	0.86
GTEx.Brain_Cerebellar_Hemisphere	./WEIGHTS//GTEx.Brain_Cerebellar_Hemisphere/GTEx.Brain_Cerebellar_Hemisphere.ENSG00000150938.5.CRIM1.wgt.RDat	CRIM1	2	36600000	36800000	0.36066	rs10172196	6.056	rs14291	0.211	4.71	5.662	722	5	lasso	0.164	5.4e-05	5.66	1.49e-08	0	0	0.082	0.047	0.871	FALSE	0.86
GTEx.Brain_Cerebellar_Hemisphere	./WEIGHTS//GTEx.Brain_Cerebellar_Hemisphere/GTEx.Brain_Cerebellar_Hemisphere.ENSG00000150938.5.CRIM1.wgt.RDat	CRIM1	2	36600000	36800000	0.36066	rs10172196	6.275	rs14291	0.211	4.71	5.861	722	5	lasso	0.164	5.4e-05	5.8	6.6e-09	0	0	0.061	0.034	0.905	FALSE	0.86
GTEx.Brain_Cerebellar_Hemisphere	./WEIGHTS//GTEx.Brain_Cerebellar_Hemisphere/GTEx.Brain_Cerebellar_Hemisphere.ENSG00000150938.5.CRIM1.wgt.RDat	CRIM1	2	36600000	36800000	0.36066	rs10172196	6.488	rs14291	0.211	4.71	5.841	722	5	lasso	0.164	5.4e-05	5.83	5.56e-09	0	0	0.066	0.037	0.897	FALSE	0.86
GTEx.Brain_Cerebellar_Hemisphere	./WEIGHTS//GTEx.Brain_Cerebellar_Hemisphere/GTEx.Brain_Cerebellar_Hemisphere.ENSG00000150938.5.CRIM1.wgt.RDat	CRIM1	2	36600000	36800000	0.36066	rs10172196	7.219	rs14291	0.211	4.71	6.564	722	5	lasso	0.164	5.4e-05	6.62	3.61e-11	0	0	0.065	0.037	0.898	FALSE	0.86
GTEx.Brain_Cerebellar_Hemisphere	./WEIGHTS//GTEx.Brain_Cerebellar_Hemisphere/GTEx.Brain_Cerebellar_Hemisphere.ENSG00000150938.5.CRIM1.wgt.RDat	CRIM1	2	36600000	36800000	0.36066	rs10172196	7.672	rs14291	0.211	4.71	6.897	722	5	lasso	0.164	5.4e-05	6.95	3.64e-12	0	0	0.067	0.038	0.894	FALSE	0.86
GTEx.Brain_Cerebellar_Hemisphere	./WEIGHTS//GTEx.Brain_Cerebellar_Hemisphere/GTEx.Brain_Cerebellar_Hemisphere.ENSG00000150938.5.CRIM1.wgt.RDat	CRIM1	2	36600000	36800000	0.36066	rs4670626	-6.085	rs14291	0.211	4.71	5.778	722	5	lasso	0.164	5.4e-05	5.84	5.29e-09	0	0	0.073	0.042	0.885	FALSE	0
GTEx.Brain_Cerebellar_Hemisphere	./WEIGHTS//GTEx.Brain_Cerebellar_Hemisphere/GTEx.Brain_Cerebellar_Hemisphere.ENSG00000150938.5.CRIM1.wgt.RDat	CRIM1	2	36600000	36800000	0.36066	rs6544006	5.8736	rs14291	0.211	4.71	5.6792	722	5	lasso	0.164	5.4e-05	5.73	9.86e-09	0.001	0	0.072	0.041	0.887	FALSE	-0.01
GTEx.Brain_Cerebellar_Hemisphere	./WEIGHTS//GTEx.Brain_Cerebellar_Hemisphere/GTEx.Brain_Cerebellar_Hemisphere.ENSG00000150938.5.CRIM1.wgt.RDat	CRIM1	2	36600000	36800000	0.36066	rs9295	7.55	rs14291	0.211	4.71	6.936	722	5	lasso	0.164	5.4e-05	7.04516	1.85e-12	0	0	0.072	0.041	0.887	FALSE	0.85
GTEx.Brain_Cerebellar_Hemisphere	./WEIGHTS//GTEx.Brain_Cerebellar_Hemisphere/GTEx.Brain_Cerebellar_Hemisphere.ENSG00000152359.10.POC5.wgt.RDat	POC5	5	75000000	75000000	0.31314	rs2307111	-10.374	rs34357	0.147	5.37	-7.008	393	18	enet	0.303	1.64e-08	-8.52	1.58e-17	0	0	0.091	0.346	0.563	FALSE	0.61
GTEx.Brain_Cerebellar_Hemisphere	./WEIGHTS//GTEx.Brain_Cerebellar_Hemisphere/GTEx.Brain_Cerebellar_Hemisphere.ENSG00000152359.10.POC5.wgt.RDat	POC5	5	75000000	75000000	0.31314	rs2307111	-11.094	rs34357	0.147	5.37	-7.217	393	18	enet	0.303	1.64e-08	-8.97025	2.96e-19	0	0	0.145	0.556	0.299	FALSE	0.61
GTEx.Brain_Cerebellar_Hemisphere	./WEIGHTS//GTEx.Brain_Cerebellar_Hemisphere/GTEx.Brain_Cerebellar_Hemisphere.ENSG00000152359.10.POC5.wgt.RDat	POC5	5	75000000	75000000	0.31314	rs2307111	-11.144	rs34357	0.147	5.37	-7.807	393	18	enet	0.303	1.64e-08	-9.58937	8.86e-22	0	0	0.155	0.594	0.251	FALSE	0.61
GTEx.Brain_Cerebellar_Hemisphere	./WEIGHTS//GTEx.Brain_Cerebellar_Hemisphere/GTEx.Brain_Cerebellar_Hemisphere.ENSG00000152359.10.POC5.wgt.RDat	POC5	5	75000000	75000000	0.31314	rs2307111	-11.43	rs34357	0.147	5.37	-7.474	393	18	enet	0.303	1.64e-08	-9.16	5.2e-20	0	0	0.153	0.587	0.26	FALSE	0.61
GTEx.Brain_Cerebellar_Hemisphere	./WEIGHTS//GTEx.Brain_Cerebellar_Hemisphere/GTEx.Brain_Cerebellar_Hemisphere.ENSG00000152359.10.POC5.wgt.RDat	POC5	5	75000000	75000000	0.31314	rs2307111	-11.443	rs34357	0.147	5.37	-7.553	393	18	enet	0.303	1.64e-08	-9.26	2.14e-20	0	0	0.147	0.564	0.289	FALSE	0.61
GTEx.Brain_Cerebellar_Hemisphere	./WEIGHTS//GTEx.Brain_Cerebellar_Hemisphere/GTEx.Brain_Cerebellar_Hemisphere.ENSG00000152359.10.POC5.wgt.RDat	POC5	5	75000000	75000000	0.31314	rs2307111	-11.67	rs34357	0.147	5.37	-7.35	393	18	enet	0.303	1.64e-08	-9.17	4.56e-20	0	0	0.155	0.593	0.252	FALSE	0.61
GTEx.Brain_Cerebellar_Hemisphere	./WEIGHTS//GTEx.Brain_Cerebellar_Hemisphere/GTEx.Brain_Cerebellar_Hemisphere.ENSG00000152359.10.POC5.wgt.RDat	POC5	5	75000000	75000000	0.31314	rs2307111	-11.67	rs34357	0.147	5.37	-7.379	393	18	enet	0.303	1.64e-08	-9.16	5.22e-20	0	0	0.157	0.601	0.242	FALSE	0.61
GTEx.Brain_Cerebellar_Hemisphere	./WEIGHTS//GTEx.Brain_Cerebellar_Hemisphere/GTEx.Brain_Cerebellar_Hemisphere.ENSG00000152359.10.POC5.wgt.RDat	POC5	5	75000000	75000000	0.31314	rs2307111	-11.759	rs34357	0.147	5.37	-7.443	393	18	enet	0.303	1.64e-08	-9.06	1.35e-19	0	0	0.129	0.493	0.378	FALSE	0.61
GTEx.Brain_Cerebellar_Hemisphere	./WEIGHTS//GTEx.Brain_Cerebellar_Hemisphere/GTEx.Brain_Cerebellar_Hemisphere.ENSG00000152359.10.POC5.wgt.RDat	POC5	5	75000000	75000000	0.31314	rs2307111	-12.809	rs34357	0.147	5.37	-8.91	393	18	enet	0.303	1.64e-08	-10.5	1.31e-25	0	0	0.158	0.605	0.237	FALSE	0.61
GTEx.Brain_Cerebellar_Hemisphere	./WEIGHTS//GTEx.Brain_Cerebellar_Hemisphere/GTEx.Brain_Cerebellar_Hemisphere.ENSG00000152359.10.POC5.wgt.RDat	POC5	5	75000000	75000000	0.31314	rs2307111	-14.499	rs34357	0.147	5.37	-8.9265	393	18	enet	0.303	1.64e-08	-10.4	1.47e-25	0	0	0.16	0.613	0.227	TRUE	0.61
GTEx.Brain_Cerebellar_Hemisphere	./WEIGHTS//GTEx.Brain_Cerebellar_Hemisphere/GTEx.Brain_Cerebellar_Hemisphere.ENSG00000153406.9.NMRAL1.wgt.RDat	NMRAL1	16	4511681	4545764	0.62286	rs7200336	10.517	rs4786500	0.658	7.78	7.4127	417	3	lasso	0.683	2.17e-23	7.83823	4.57e-15	0	0	0	0.986	0.014	FALSE	0.56
GTEx.Brain_Cerebellar_Hemisphere	./WEIGHTS//GTEx.Brain_Cerebellar_Hemisphere/GTEx.Brain_Cerebellar_Hemisphere.ENSG00000154930.10.ACSS1.wgt.RDat	ACSS1	20	24986868	25039616	0.31412	rs2500406	6.22	rs4815364	0.242	4.81	-4.915	494	3	lasso	0.159	7.14e-05	-5.22714	1.72e-07	0	0	0.745	0.191	0.064	FALSE	-0.34
GTEx.Brain_Cerebellar_Hemisphere	./WEIGHTS//GTEx.Brain_Cerebellar_Hemisphere/GTEx.Brain_Cerebellar_Hemisphere.ENSG00000154930.10.ACSS1.wgt.RDat	ACSS1	20	24986868	25039616	0.31412	rs6050446	-6.22	rs4815364	0.242	4.81	-4.932	494	3	lasso	0.159	7.14e-05	-5.34424	9.08e-08	0.002	0	0.695	0.178	0.125	TRUE	0.23
GTEx.Brain_Cerebellar_Hemisphere	./WEIGHTS//GTEx.Brain_Cerebellar_Hemisphere/GTEx.Brain_Cerebellar_Hemisphere.ENSG00000154930.10.ACSS1.wgt.RDat	ACSS1	20	24986868	25039616	0.31412	rs6050446	-6.27	rs4815364	0.242	4.81	-5.248	494	3	lasso	0.159	7.14e-05	-5.65956	1.52e-08	0	0	0.716	0.183	0.1	FALSE	0.23
GTEx.Brain_Cerebellar_Hemisphere	./WEIGHTS//GTEx.Brain_Cerebellar_Hemisphere/GTEx.Brain_Cerebellar_Hemisphere.ENSG00000154930.10.ACSS1.wgt.RDat	ACSS1	20	24986868	25039616	0.31412	rs6050446	-6.52	rs4815364	0.242	4.81	-4.977	494	3	lasso	0.159	7.14e-05	-5.3499	8.8e-08	0	0	0.748	0.192	0.06	FALSE	0.23
GTEx.Brain_Cerebellar_Hemisphere	./WEIGHTS//GTEx.Brain_Cerebellar_Hemisphere/GTEx.Brain_Cerebellar_Hemisphere.ENSG00000154930.10.ACSS1.wgt.RDat	ACSS1	20	24986868	25039616	0.31412	rs6050446	-6.74	rs4815364	0.242	4.81	-5.102	494	3	lasso	0.159	7.14e-05	-5.44431	5.2e-08	0	0	0.753	0.193	0.054	FALSE	0.23
GTEx.Brain_Cerebellar_Hemisphere	./WEIGHTS//GTEx.Brain_Cerebellar_Hemisphere/GTEx.Brain_Cerebellar_Hemisphere.ENSG00000154930.10.ACSS1.wgt.RDat	ACSS1	20	24986868	25039616	0.31412	rs6115191	6.81	rs4815364	0.242	4.81	-5.163	494	3	lasso	0.159	7.14e-05	-5.44841	5.08e-08	0	0	0.748	0.192	0.061	FALSE	-0.29
GTEx.Brain_Cerebellar_Hemisphere	./WEIGHTS//GTEx.Brain_Cerebellar_Hemisphere/GTEx.Brain_Cerebellar_Hemisphere.ENSG00000154930.10.ACSS1.wgt.RDat	ACSS1	20	24986868	25039616	0.31412	rs8122855	7.14	rs4815364	0.242	4.81	-5.9348	494	3	lasso	0.159	7.14e-05	-6.27285	3.54e-10	0	0	0.751	0.192	0.057	FALSE	-0.2
GTEx.Brain_Cerebellar_Hemisphere	./WEIGHTS//GTEx.Brain_Cerebellar_Hemisphere/GTEx.Brain_Cerebellar_Hemisphere.ENSG00000155085.11.AK9.wgt.RDat	AK9	6	110000000	110000000	0.243	rs2236084	-6.77	rs7748669	0.17	-4.75	-6.238	456	3	lasso	0.109	0.000999	6.27	3.62e-10	0	0	0.26	0.139	0.601	FALSE	0
GTEx.Brain_Cerebellar_Hemisphere	./WEIGHTS//GTEx.Brain_Cerebellar_Hemisphere/GTEx.Brain_Cerebellar_Hemisphere.ENSG00000158023.5.WDR66.wgt.RDat	WDR66	12	122000000	122000000	0.277423	rs11058226	-7.621	rs1169072	0.05	3.97	-3.706	340	8	lasso	0.039	0.0361	-5.16785	2.37e-07	0	0	0.717	0.075	0.208	FALSE	0.1
GTEx.Brain_Cerebellar_Hemisphere	./WEIGHTS//GTEx.Brain_Cerebellar_Hemisphere/GTEx.Brain_Cerebellar_Hemisphere.ENSG00000158023.5.WDR66.wgt.RDat	WDR66	12	122000000	122000000	0.277423	rs11058226	-8.594	rs1169072	0.05	3.97	-4.28	340	8	lasso	0.039	0.0361	-5.93	3.01e-09	0	0	0.735	0.077	0.188	FALSE	0.1
GTEx.Brain_Cerebellar_Hemisphere	./WEIGHTS//GTEx.Brain_Cerebellar_Hemisphere/GTEx.Brain_Cerebellar_Hemisphere.ENSG00000158023.5.WDR66.wgt.RDat	WDR66	12	122000000	122000000	0.277423	rs11058226	-8.886	rs1169072	0.05	3.97	-4.219	340	8	lasso	0.039	0.0361	-5.90357	3.56e-09	0	0	0.742	0.078	0.18	FALSE	0.1
GTEx.Brain_Cerebellar_Hemisphere	./WEIGHTS//GTEx.Brain_Cerebellar_Hemisphere/GTEx.Brain_Cerebellar_Hemisphere.ENSG00000158023.5.WDR66.wgt.RDat	WDR66	12	122000000	122000000	0.277423	rs11058226	-9.307	rs1169072	0.05	3.97	-3.2047	340	8	lasso	0.039	0.0361	-5.26	1.48e-07	0	0	0.752	0.079	0.169	TRUE	0.1
GTEx.Brain_Cerebellar_Hemisphere	./WEIGHTS//GTEx.Brain_Cerebellar_Hemisphere/GTEx.Brain_Cerebellar_Hemisphere.ENSG00000162004.12.CCDC78.wgt.RDat	CCDC78	16	772922	776846	0.21448	rs7206329	-6.187	rs2071950	0.117	4.76	-3.993	434	12	enet	0.118	0.000623	-5.62	1.9e-08	0.001	0	0.469	0.144	0.385	TRUE	0.01
GTEx.Brain_Cerebellar_Hemisphere	./WEIGHTS//GTEx.Brain_Cerebellar_Hemisphere/GTEx.Brain_Cerebellar_Hemisphere.ENSG00000162004.12.CCDC78.wgt.RDat	CCDC78	16	772922	776846	0.21448	rs7206329	-6.31	rs2071950	0.117	4.76	-3.504	434	12	enet	0.118	0.000623	-5.16	2.44e-07	0	0	0.466	0.143	0.391	FALSE	0.01
GTEx.Brain_Cerebellar_Hemisphere	./WEIGHTS//GTEx.Brain_Cerebellar_Hemisphere/GTEx.Brain_Cerebellar_Hemisphere.ENSG00000162004.12.CCDC78.wgt.RDat	CCDC78	16	772922	776846	0.21448	rs7206329	-6.355	rs2071950	0.117	4.76	-3.64	434	12	enet	0.118	0.000623	-5.15	2.66e-07	0	0	0.489	0.15	0.361	TRUE	0.01
GTEx.Brain_Cerebellar_Hemisphere	./WEIGHTS//GTEx.Brain_Cerebellar_Hemisphere/GTEx.Brain_Cerebellar_Hemisphere.ENSG00000162004.12.CCDC78.wgt.RDat	CCDC78	16	772922	776846	0.21448	rs7206329	-6.642	rs2071950	0.117	4.76	-5.181	434	12	enet	0.118	0.000623	-7.67	1.79e-14	0	0	0.443	0.136	0.422	TRUE	-0.04
GTEx.Brain_Cerebellar_Hemisphere	./WEIGHTS//GTEx.Brain_Cerebellar_Hemisphere/GTEx.Brain_Cerebellar_Hemisphere.ENSG00000162650.11.ATXN7L2.wgt.RDat	ATXN7L2	1	110000000	110000000	0.2369	rs2297797	-6.149	rs2301230	-0.0115	2.98	3.9746	403	9	enet	-0.00704	0.533	6.54	6.02e-11	0.002	0	0.724	0.042	0.232	FALSE	-0.61
GTEx.Brain_Cerebellar_Hemisphere	./WEIGHTS//GTEx.Brain_Cerebellar_Hemisphere/GTEx.Brain_Cerebellar_Hemisphere.ENSG00000163933.5.RFT1.wgt.RDat	RFT1	3	53100000	53200000	0.35841	rs2256332	8.423	rs2336725	0.344	5.59	-5.2775	373	19	enet	0.333	2.41e-09	-5.9	3.66e-09	0	0	0.054	0.923	0.024	FALSE	-0.06
GTEx.Brain_Cerebellar_Hemisphere	./WEIGHTS//GTEx.Brain_Cerebellar_Hemisphere/GTEx.Brain_Cerebellar_Hemisphere.ENSG00000163938.12.GNL3.wgt.RDat	GNL3	3	52700000	52700000	0.134733	rs2256332	8.423	rs2159644	0.187	-4.63	5.7916	378	16	enet	0.0995	0.00161	-6.81	1.01e-11	0	0	0.183	0.467	0.349	FALSE	-0.13
GTEx.Brain_Cerebellar_Hemisphere	./WEIGHTS//GTEx.Brain_Cerebellar_Hemisphere/GTEx.Brain_Cerebellar_Hemisphere.ENSG00000163938.12.GNL3.wgt.RDat	GNL3	3	52700000	52700000	0.134733	rs2590838	10.974	rs2159644	0.187	-4.63	-7.1032	378	16	enet	0.0995	0.00161	8.69	3.52e-18	0	0	0.033	0.084	0.882	FALSE	0.93
GTEx.Brain_Cerebellar_Hemisphere	./WEIGHTS//GTEx.Brain_Cerebellar_Hemisphere/GTEx.Brain_Cerebellar_Hemisphere.ENSG00000164068.11.RNF123.wgt.RDat	RNF123	3	49700000	49800000	0.195091	rs11713193	11.637	rs7634902	0.238	4.68	9.922	319	29	enet	0.2	7.67e-06	9.89	4.41e-23	0	0	0.223	0.481	0.295	FALSE	0.79
GTEx.Brain_Cerebellar_Hemisphere	./WEIGHTS//GTEx.Brain_Cerebellar_Hemisphere/GTEx.Brain_Cerebellar_Hemisphere.ENSG00000164068.11.RNF123.wgt.RDat	RNF123	3	49700000	49800000	0.195091	rs11713193	11.945	rs7634902	0.238	4.68	10.525	319	29	enet	0.2	7.67e-06	10.7	1.43e-26	0	0	0.232	0.499	0.269	FALSE	0.79
GTEx.Brain_Cerebellar_Hemisphere	./WEIGHTS//GTEx.Brain_Cerebellar_Hemisphere/GTEx.Brain_Cerebellar_Hemisphere.ENSG00000164068.11.RNF123.wgt.RDat	RNF123	3	49700000	49800000	0.195091	rs11713193	12.115	rs7634902	0.238	4.68	10.633	319	29	enet	0.2	7.67e-06	10.8	4.99e-27	0	0	0.233	0.501	0.266	FALSE	0.79
GTEx.Brain_Cerebellar_Hemisphere	./WEIGHTS//GTEx.Brain_Cerebellar_Hemisphere/GTEx.Brain_Cerebellar_Hemisphere.ENSG00000164068.11.RNF123.wgt.RDat	RNF123	3	49700000	49800000	0.195091	rs11713193	13.083	rs7634902	0.238	4.68	10.97	319	29	enet	0.2	7.67e-06	11	4.18e-28	0	0	0.224	0.482	0.294	FALSE	0.79
GTEx.Brain_Cerebellar_Hemisphere	./WEIGHTS//GTEx.Brain_Cerebellar_Hemisphere/GTEx.Brain_Cerebellar_Hemisphere.ENSG00000164068.11.RNF123.wgt.RDat	RNF123	3	49700000	49800000	0.195091	rs11713193	14.513	rs7634902	0.238	4.68	11.9566	319	29	enet	0.2	7.67e-06	12	3.81e-33	0	0	0.219	0.472	0.308	FALSE	0.79
GTEx.Brain_Cerebellar_Hemisphere	./WEIGHTS//GTEx.Brain_Cerebellar_Hemisphere/GTEx.Brain_Cerebellar_Hemisphere.ENSG00000164068.11.RNF123.wgt.RDat	RNF123	3	49700000	49800000	0.195091	rs11713193	9.569	rs7634902	0.238	4.68	8.113	319	29	enet	0.2	7.67e-06	8.21469	2.13e-16	0	0	0.22	0.474	0.306	FALSE	0.79
GTEx.Brain_Cerebellar_Hemisphere	./WEIGHTS//GTEx.Brain_Cerebellar_Hemisphere/GTEx.Brain_Cerebellar_Hemisphere.ENSG00000164068.11.RNF123.wgt.RDat	RNF123	3	49700000	49800000	0.195091	rs2777888	10.07	rs7634902	0.238	4.68	8.975	319	29	enet	0.2	7.67e-06	9.26	1.97e-20	0	0	0.236	0.509	0.254	FALSE	0.81
GTEx.Brain_Cerebellar_Hemisphere	./WEIGHTS//GTEx.Brain_Cerebellar_Hemisphere/GTEx.Brain_Cerebellar_Hemisphere.ENSG00000164068.11.RNF123.wgt.RDat	RNF123	3	49700000	49800000	0.195091	rs2777888	11.235	rs7634902	0.238	4.68	9.953	319	29	enet	0.2	7.67e-06	10.2	2.86e-24	0	0	0.239	0.516	0.245	FALSE	0.81
GTEx.Brain_Cerebellar_Hemisphere	./WEIGHTS//GTEx.Brain_Cerebellar_Hemisphere/GTEx.Brain_Cerebellar_Hemisphere.ENSG00000164068.11.RNF123.wgt.RDat	RNF123	3	49700000	49800000	0.195091	rs2777888	11.411	rs7634902	0.238	4.68	10.003	319	29	enet	0.2	7.67e-06	10.2	3.3e-24	0	0	0.24	0.518	0.242	FALSE	0.81
GTEx.Brain_Cerebellar_Hemisphere	./WEIGHTS//GTEx.Brain_Cerebellar_Hemisphere/GTEx.Brain_Cerebellar_Hemisphere.ENSG00000164068.11.RNF123.wgt.RDat	RNF123	3	49700000	49800000	0.195091	rs2777888	11.54	rs7634902	0.238	4.68	9.993	319	29	enet	0.2	7.67e-06	10.1	3.96e-24	0	0	0.243	0.524	0.232	FALSE	0.81
GTEx.Brain_Cerebellar_Hemisphere	./WEIGHTS//GTEx.Brain_Cerebellar_Hemisphere/GTEx.Brain_Cerebellar_Hemisphere.ENSG00000164078.8.MST1R.wgt.RDat	MST1R	3	49900000	49900000	0.302687	rs11713193	11.637	rs2280406	0.0798	4.09	10.988	326	25	enet	0.0975	0.00178	9.54	1.39e-21	0	0	0.113	0.049	0.838	FALSE	0.8
GTEx.Brain_Cerebellar_Hemisphere	./WEIGHTS//GTEx.Brain_Cerebellar_Hemisphere/GTEx.Brain_Cerebellar_Hemisphere.ENSG00000164078.8.MST1R.wgt.RDat	MST1R	3	49900000	49900000	0.302687	rs11713193	11.945	rs2280406	0.0798	4.09	11.509	326	25	enet	0.0975	0.00178	10.9	1.38e-27	0	0	0.13	0.056	0.814	FALSE	0.8
GTEx.Brain_Cerebellar_Hemisphere	./WEIGHTS//GTEx.Brain_Cerebellar_Hemisphere/GTEx.Brain_Cerebellar_Hemisphere.ENSG00000164078.8.MST1R.wgt.RDat	MST1R	3	49900000	49900000	0.302687	rs11713193	12.115	rs2280406	0.0798	4.09	11.659	326	25	enet	0.0975	0.00178	11	2.98e-28	0	0	0.131	0.056	0.813	FALSE	0.8
GTEx.Brain_Cerebellar_Hemisphere	./WEIGHTS//GTEx.Brain_Cerebellar_Hemisphere/GTEx.Brain_Cerebellar_Hemisphere.ENSG00000164078.8.MST1R.wgt.RDat	MST1R	3	49900000	49900000	0.302687	rs11713193	13.083	rs2280406	0.0798	4.09	12.624	326	25	enet	0.0975	0.00178	11.2	6.75e-29	0	0	0.108	0.047	0.845	FALSE	0.8
GTEx.Brain_Cerebellar_Hemisphere	./WEIGHTS//GTEx.Brain_Cerebellar_Hemisphere/GTEx.Brain_Cerebellar_Hemisphere.ENSG00000164078.8.MST1R.wgt.RDat	MST1R	3	49900000	49900000	0.302687	rs11713193	14.513	rs2280406	0.0798	4.09	14.0846	326	25	enet	0.0975	0.00178	12.7	6e-37	0	0	0.101	0.043	0.856	FALSE	0.8
GTEx.Brain_Cerebellar_Hemisphere	./WEIGHTS//GTEx.Brain_Cerebellar_Hemisphere/GTEx.Brain_Cerebellar_Hemisphere.ENSG00000164078.8.MST1R.wgt.RDat	MST1R	3	49900000	49900000	0.302687	rs11713193	9.569	rs2280406	0.0798	4.09	9.356	326	25	enet	0.0975	0.00178	8.11463	4.87e-16	0	0	0.112	0.048	0.84	FALSE	0.8
GTEx.Brain_Cerebellar_Hemisphere	./WEIGHTS//GTEx.Brain_Cerebellar_Hemisphere/GTEx.Brain_Cerebellar_Hemisphere.ENSG00000164078.8.MST1R.wgt.RDat	MST1R	3	49900000	49900000	0.302687	rs2777888	10.07	rs2280406	0.0798	4.09	9.592	326	25	enet	0.0975	0.00178	10.1	3.68e-24	0	0	0.142	0.061	0.796	FALSE	0.79
GTEx.Brain_Cerebellar_Hemisphere	./WEIGHTS//GTEx.Brain_Cerebellar_Hemisphere/GTEx.Brain_Cerebellar_Hemisphere.ENSG00000164078.8.MST1R.wgt.RDat	MST1R	3	49900000	49900000	0.302687	rs2777888	11.235	rs2280406	0.0798	4.09	10.736	326	25	enet	0.0975	0.00178	10.8	3.41e-27	0	0	0.147	0.063	0.79	FALSE	0.79
GTEx.Brain_Cerebellar_Hemisphere	./WEIGHTS//GTEx.Brain_Cerebellar_Hemisphere/GTEx.Brain_Cerebellar_Hemisphere.ENSG00000164078.8.MST1R.wgt.RDat	MST1R	3	49900000	49900000	0.302687	rs2777888	11.411	rs2280406	0.0798	4.09	10.898	326	25	enet	0.0975	0.00178	10.6	4.97e-26	0	0	0.149	0.064	0.787	FALSE	0.79
GTEx.Brain_Cerebellar_Hemisphere	./WEIGHTS//GTEx.Brain_Cerebellar_Hemisphere/GTEx.Brain_Cerebellar_Hemisphere.ENSG00000164078.8.MST1R.wgt.RDat	MST1R	3	49900000	49900000	0.302687	rs2777888	11.54	rs2280406	0.0798	4.09	11.029	326	25	enet	0.0975	0.00178	10.6	2.25e-26	0	0	0.155	0.067	0.778	FALSE	0.79
GTEx.Brain_Cerebellar_Hemisphere	./WEIGHTS//GTEx.Brain_Cerebellar_Hemisphere/GTEx.Brain_Cerebellar_Hemisphere.ENSG00000164989.11.CCDC171.wgt.RDat	CCDC171	9	15600000	16100000	0.45605	rs10756687	-8.726	rs10810461	0.187	5.11	-8.515	838	7	lasso	0.231	1.25e-06	-9.76088	1.66e-22	0	0	0.03	0.157	0.813	TRUE	0.88
GTEx.Brain_Cerebellar_Hemisphere	./WEIGHTS//GTEx.Brain_Cerebellar_Hemisphere/GTEx.Brain_Cerebellar_Hemisphere.ENSG00000164989.11.CCDC171.wgt.RDat	CCDC171	9	15600000	16100000	0.45605	rs10756687	-8.888	rs10810461	0.187	5.11	-8.816	838	7	lasso	0.231	1.25e-06	-9.97476	1.97e-23	0	0	0.023	0.121	0.856	TRUE	0.88
GTEx.Brain_Cerebellar_Hemisphere	./WEIGHTS//GTEx.Brain_Cerebellar_Hemisphere/GTEx.Brain_Cerebellar_Hemisphere.ENSG00000164989.11.CCDC171.wgt.RDat	CCDC171	9	15600000	16100000	0.45605	rs10810461	-9.081	rs10810461	0.187	5.11	-9.081	838	7	lasso	0.231	1.25e-06	-10.3	1.07e-24	0	0	0.013	0.067	0.92	TRUE	0.91
GTEx.Brain_Cerebellar_Hemisphere	./WEIGHTS//GTEx.Brain_Cerebellar_Hemisphere/GTEx.Brain_Cerebellar_Hemisphere.ENSG00000164989.11.CCDC171.wgt.RDat	CCDC171	9	15600000	16100000	0.45605	rs10810461	-9.234	rs10810461	0.187	5.11	-9.234	838	7	lasso	0.231	1.25e-06	-10.3	6.06e-25	0	0	0.005	0.026	0.969	TRUE	0.91
GTEx.Brain_Cerebellar_Hemisphere	./WEIGHTS//GTEx.Brain_Cerebellar_Hemisphere/GTEx.Brain_Cerebellar_Hemisphere.ENSG00000164989.11.CCDC171.wgt.RDat	CCDC171	9	15600000	16100000	0.45605	rs10962142	-8.978	rs10810461	0.187	5.11	-8.811	838	7	lasso	0.231	1.25e-06	-10	1.37e-23	0	0	0.026	0.135	0.839	TRUE	0.87
GTEx.Brain_Cerebellar_Hemisphere	./WEIGHTS//GTEx.Brain_Cerebellar_Hemisphere/GTEx.Brain_Cerebellar_Hemisphere.ENSG00000164989.11.CCDC171.wgt.RDat	CCDC171	9	15600000	16100000	0.45605	rs10962142	-8.98	rs10810461	0.187	5.11	-8.691	838	7	lasso	0.231	1.25e-06	-9.89	4.39e-23	0	0	0.03	0.154	0.816	TRUE	0.87
GTEx.Brain_Cerebellar_Hemisphere	./WEIGHTS//GTEx.Brain_Cerebellar_Hemisphere/GTEx.Brain_Cerebellar_Hemisphere.ENSG00000164989.11.CCDC171.wgt.RDat	CCDC171	9	15600000	16100000	0.45605	rs4741546	-6.56	rs10810461	0.187	5.11	-5.785	838	7	lasso	0.231	1.25e-06	-6.92661	4.31e-12	0	0	0.025	0.131	0.844	TRUE	0.69
GTEx.Brain_Cerebellar_Hemisphere	./WEIGHTS//GTEx.Brain_Cerebellar_Hemisphere/GTEx.Brain_Cerebellar_Hemisphere.ENSG00000164989.11.CCDC171.wgt.RDat	CCDC171	9	15600000	16100000	0.45605	rs4741546	-7.01	rs10810461	0.187	5.11	-6.083	838	7	lasso	0.231	1.25e-06	-7.31	2.63e-13	0	0	0.037	0.193	0.77	TRUE	0.69
GTEx.Brain_Cerebellar_Hemisphere	./WEIGHTS//GTEx.Brain_Cerebellar_Hemisphere/GTEx.Brain_Cerebellar_Hemisphere.ENSG00000164989.11.CCDC171.wgt.RDat	CCDC171	9	15600000	16100000	0.45605	rs4741546	-8.782	rs10810461	0.187	5.11	-8.163	838	7	lasso	0.231	1.25e-06	-9.35694	8.21e-21	0	0	0.037	0.195	0.767	TRUE	0.69
GTEx.Brain_Cerebellar_Hemisphere	./WEIGHTS//GTEx.Brain_Cerebellar_Hemisphere/GTEx.Brain_Cerebellar_Hemisphere.ENSG00000164989.11.CCDC171.wgt.RDat	CCDC171	9	15600000	16100000	0.45605	rs7874533	-10.089	rs10810461	0.187	5.11	-9.5395	838	7	lasso	0.231	1.25e-06	-10.9	7.43e-28	0	0	0.036	0.191	0.773	TRUE	0.88
GTEx.Brain_Cerebellar_Hemisphere	./WEIGHTS//GTEx.Brain_Cerebellar_Hemisphere/GTEx.Brain_Cerebellar_Hemisphere.ENSG00000166913.8.YWHAB.wgt.RDat	YWHAB	20	43514317	43537173	0.41776	rs12481468	5.83	rs16989474	0.225	-4.74	5.602	427	4	lasso	0.18	2.3e-05	-5.664	1.48e-08	0	0	0.014	0.008	0.978	FALSE	-0.99
GTEx.Brain_Cerebellar_Hemisphere	./WEIGHTS//GTEx.Brain_Cerebellar_Hemisphere/GTEx.Brain_Cerebellar_Hemisphere.ENSG00000166913.8.YWHAB.wgt.RDat	YWHAB	20	43514317	43537173	0.41776	rs12481468	5.83	rs16989474	0.225	-4.74	5.632	427	4	lasso	0.18	2.3e-05	-5.70573	1.16e-08	0	0	0.014	0.008	0.978	FALSE	-0.99
GTEx.Brain_Cerebellar_Hemisphere	./WEIGHTS//GTEx.Brain_Cerebellar_Hemisphere/GTEx.Brain_Cerebellar_Hemisphere.ENSG00000166913.8.YWHAB.wgt.RDat	YWHAB	20	43514317	43537173	0.41776	rs12481468	5.91	rs16989474	0.225	-4.74	5.73	427	4	lasso	0.18	2.3e-05	-5.84729	5e-09	0	0	0.014	0.008	0.978	FALSE	-0.99
GTEx.Brain_Cerebellar_Hemisphere	./WEIGHTS//GTEx.Brain_Cerebellar_Hemisphere/GTEx.Brain_Cerebellar_Hemisphere.ENSG00000166913.8.YWHAB.wgt.RDat	YWHAB	20	43514317	43537173	0.41776	rs12481468	6.12	rs16989474	0.225	-4.74	5.984	427	4	lasso	0.18	2.3e-05	-6.11194	9.84e-10	0	0	0.013	0.008	0.978	FALSE	-0.99
GTEx.Brain_Cerebellar_Hemisphere	./WEIGHTS//GTEx.Brain_Cerebellar_Hemisphere/GTEx.Brain_Cerebellar_Hemisphere.ENSG00000166913.8.YWHAB.wgt.RDat	YWHAB	20	43514317	43537173	0.41776	rs12481468	6.47	rs16989474	0.225	-4.74	6.307	427	4	lasso	0.18	2.3e-05	-6.38619	1.7e-10	0	0	0.013	0.008	0.978	FALSE	-0.99
GTEx.Brain_Cerebellar_Hemisphere	./WEIGHTS//GTEx.Brain_Cerebellar_Hemisphere/GTEx.Brain_Cerebellar_Hemisphere.ENSG00000166913.8.YWHAB.wgt.RDat	YWHAB	20	43514317	43537173	0.41776	rs12481468	7.25	rs16989474	0.225	-4.74	7.108	427	4	lasso	0.18	2.3e-05	-7.2517	4.12e-13	0	0	0.013	0.008	0.978	FALSE	-0.99
GTEx.Brain_Cerebellar_Hemisphere	./WEIGHTS//GTEx.Brain_Cerebellar_Hemisphere/GTEx.Brain_Cerebellar_Hemisphere.ENSG00000166913.8.YWHAB.wgt.RDat	YWHAB	20	43514317	43537173	0.41776	rs6031855	5.73	rs16989474	0.225	-4.74	5.5574	427	4	lasso	0.18	2.3e-05	-5.67823	1.36e-08	0	0	0.013	0.008	0.978	FALSE	-0.99
GTEx.Brain_Cerebellar_Hemisphere	./WEIGHTS//GTEx.Brain_Cerebellar_Hemisphere/GTEx.Brain_Cerebellar_Hemisphere.ENSG00000166913.8.YWHAB.wgt.RDat	YWHAB	20	43514317	43537173	0.41776	rs6031855	6.61	rs16989474	0.225	-4.74	6.472	427	4	lasso	0.18	2.3e-05	-6.51301	7.37e-11	0	0	0.013	0.008	0.978	FALSE	-0.99
GTEx.Brain_Cerebellar_Hemisphere	./WEIGHTS//GTEx.Brain_Cerebellar_Hemisphere/GTEx.Brain_Cerebellar_Hemisphere.ENSG00000167720.8.SRR.wgt.RDat	SRR	17	2210330	2224910	0.37077	rs4790292	-9.631	rs12450028	0.241	-5.25	-6.0852	406	7	lasso	0.222	2.12e-06	5.71	1.15e-08	0	0	0.355	0.625	0.021	FALSE	-0.02
GTEx.Brain_Cerebellar_Hemisphere	./WEIGHTS//GTEx.Brain_Cerebellar_Hemisphere/GTEx.Brain_Cerebellar_Hemisphere.ENSG00000167984.12.NLRC3.wgt.RDat	NLRC3	16	3589033	3627401	0.40465	rs879620	-11.82	rs12933120	0.387	-6	5.2768	358	2	lasso	0.401	2.09e-11	-6.26	3.74e-10	0	0	0.053	0.943	0.003	FALSE	-0.02
GTEx.Brain_Cerebellar_Hemisphere	./WEIGHTS//GTEx.Brain_Cerebellar_Hemisphere/GTEx.Brain_Cerebellar_Hemisphere.ENSG00000170425.3.ADORA2B.wgt.RDat	ADORA2B	17	15848231	15879060	0.16208	rs1075901	-6.811	rs9896441	-0.00405	3.65	-6.6076	295	9	lasso	-0.00765	0.562	-6.46	1.03e-10	0	0	0.311	0.042	0.647	FALSE	0.96
GTEx.Brain_Cerebellar_Hemisphere	./WEIGHTS//GTEx.Brain_Cerebellar_Hemisphere/GTEx.Brain_Cerebellar_Hemisphere.ENSG00000170430.9.MGMT.wgt.RDat	MGMT	10	131000000	132000000	0.52886	rs7905095	-5.012	rs11016853	0.153	-4.76	-4.948	749	8	lasso	0.189	1.35e-05	5.37992	7.45e-08	0.014	0.009	0.013	0.008	0.956	FALSE	-0.93
GTEx.Brain_Cerebellar_Hemisphere	./WEIGHTS//GTEx.Brain_Cerebellar_Hemisphere/GTEx.Brain_Cerebellar_Hemisphere.ENSG00000170430.9.MGMT.wgt.RDat	MGMT	10	131000000	132000000	0.52886	rs7905095	-5.301	rs11016853	0.153	-4.76	-5.25	749	8	lasso	0.189	1.35e-05	5.88	4.18e-09	0.003	0.002	0.017	0.01	0.967	TRUE	-0.93
GTEx.Brain_Cerebellar_Hemisphere	./WEIGHTS//GTEx.Brain_Cerebellar_Hemisphere/GTEx.Brain_Cerebellar_Hemisphere.ENSG00000170430.9.MGMT.wgt.RDat	MGMT	10	131000000	132000000	0.52886	rs7905095	-5.458	rs11016853	0.153	-4.76	-5.359	749	8	lasso	0.189	1.35e-05	5.38713	7.16e-08	0.002	0.001	0.013	0.008	0.977	FALSE	-0.93
GTEx.Brain_Cerebellar_Hemisphere	./WEIGHTS//GTEx.Brain_Cerebellar_Hemisphere/GTEx.Brain_Cerebellar_Hemisphere.ENSG00000171055.10.FEZ2.wgt.RDat	FEZ2	2	36800000	36900000	0.40703	rs10172196	5.983	rs3770811	0.295	5.45	5.423	620	6	lasso	0.276	8.62e-08	5.53	3.24e-08	0	0	0.006	0.031	0.962	FALSE	0.91
GTEx.Brain_Cerebellar_Hemisphere	./WEIGHTS//GTEx.Brain_Cerebellar_Hemisphere/GTEx.Brain_Cerebellar_Hemisphere.ENSG00000171055.10.FEZ2.wgt.RDat	FEZ2	2	36800000	36900000	0.40703	rs10172196	6.056	rs3770811	0.295	5.45	5.564	620	6	lasso	0.276	8.62e-08	5.66	1.53e-08	0	0	0.007	0.034	0.958	FALSE	0.91
GTEx.Brain_Cerebellar_Hemisphere	./WEIGHTS//GTEx.Brain_Cerebellar_Hemisphere/GTEx.Brain_Cerebellar_Hemisphere.ENSG00000171055.10.FEZ2.wgt.RDat	FEZ2	2	36800000	36900000	0.40703	rs10172196	6.275	rs3770811	0.295	5.45	5.558	620	6	lasso	0.276	8.62e-08	5.68	1.35e-08	0	0	0.005	0.027	0.968	FALSE	0.91
GTEx.Brain_Cerebellar_Hemisphere	./WEIGHTS//GTEx.Brain_Cerebellar_Hemisphere/GTEx.Brain_Cerebellar_Hemisphere.ENSG00000171055.10.FEZ2.wgt.RDat	FEZ2	2	36800000	36900000	0.40703	rs10172196	6.488	rs3770811	0.295	5.45	5.646	620	6	lasso	0.276	8.62e-08	5.76	8.5e-09	0	0	0.005	0.026	0.969	FALSE	0.91
GTEx.Brain_Cerebellar_Hemisphere	./WEIGHTS//GTEx.Brain_Cerebellar_Hemisphere/GTEx.Brain_Cerebellar_Hemisphere.ENSG00000171055.10.FEZ2.wgt.RDat	FEZ2	2	36800000	36900000	0.40703	rs10172196	7.219	rs3770811	0.295	5.45	6.526	620	6	lasso	0.276	8.62e-08	6.63	3.39e-11	0	0	0.005	0.022	0.973	FALSE	0.91
GTEx.Brain_Cerebellar_Hemisphere	./WEIGHTS//GTEx.Brain_Cerebellar_Hemisphere/GTEx.Brain_Cerebellar_Hemisphere.ENSG00000171055.10.FEZ2.wgt.RDat	FEZ2	2	36800000	36900000	0.40703	rs10172196	7.672	rs3770811	0.295	5.45	6.742	620	6	lasso	0.276	8.62e-08	6.87	6.22e-12	0	0	0.005	0.022	0.973	FALSE	0.91
GTEx.Brain_Cerebellar_Hemisphere	./WEIGHTS//GTEx.Brain_Cerebellar_Hemisphere/GTEx.Brain_Cerebellar_Hemisphere.ENSG00000171055.10.FEZ2.wgt.RDat	FEZ2	2	36800000	36900000	0.40703	rs4670626	-6.085	rs3770811	0.295	5.45	5.743	620	6	lasso	0.276	8.62e-08	5.82	5.94e-09	0	0	0.006	0.031	0.963	FALSE	0
GTEx.Brain_Cerebellar_Hemisphere	./WEIGHTS//GTEx.Brain_Cerebellar_Hemisphere/GTEx.Brain_Cerebellar_Hemisphere.ENSG00000171055.10.FEZ2.wgt.RDat	FEZ2	2	36800000	36900000	0.40703	rs6544006	5.8736	rs3770811	0.295	5.45	5.3733	620	6	lasso	0.276	8.62e-08	5.46	4.69e-08	0	0	0.011	0.052	0.937	FALSE	-0.03
GTEx.Brain_Cerebellar_Hemisphere	./WEIGHTS//GTEx.Brain_Cerebellar_Hemisphere/GTEx.Brain_Cerebellar_Hemisphere.ENSG00000171055.10.FEZ2.wgt.RDat	FEZ2	2	36800000	36900000	0.40703	rs9295	7.55	rs3770811	0.295	5.45	6.623	620	6	lasso	0.276	8.62e-08	6.76879	1.3e-11	0	0	0.006	0.027	0.967	FALSE	0.89
GTEx.Brain_Cerebellar_Hemisphere	./WEIGHTS//GTEx.Brain_Cerebellar_Hemisphere/GTEx.Brain_Cerebellar_Hemisphere.ENSG00000171824.9.EXOSC10.wgt.RDat	EXOSC10	1	11100000	11200000	0.23377	rs6701524	5.527	rs1205592	0.103	4.23	4.751	353	3	lasso	0.117	0.000642	5.28653	1.25e-07	0.003	0.001	0.087	0.021	0.889	FALSE	0.97
GTEx.Brain_Cerebellar_Hemisphere	./WEIGHTS//GTEx.Brain_Cerebellar_Hemisphere/GTEx.Brain_Cerebellar_Hemisphere.ENSG00000171824.9.EXOSC10.wgt.RDat	EXOSC10	1	11100000	11200000	0.23377	rs6701524	7.599	rs1205592	0.103	4.23	7.028	353	3	lasso	0.117	0.000642	7.5005	6.36e-14	0	0	0.093	0.022	0.885	FALSE	0.97
GTEx.Brain_Cerebellar_Hemisphere	./WEIGHTS//GTEx.Brain_Cerebellar_Hemisphere/GTEx.Brain_Cerebellar_Hemisphere.ENSG00000171824.9.EXOSC10.wgt.RDat	EXOSC10	1	11100000	11200000	0.23377	rs7553827	6.739	rs1205592	0.103	4.23	6.0723	353	3	lasso	0.117	0.000642	6.62	3.53e-11	0	0	0.079	0.019	0.901	FALSE	0.96
GTEx.Brain_Cerebellar_Hemisphere	./WEIGHTS//GTEx.Brain_Cerebellar_Hemisphere/GTEx.Brain_Cerebellar_Hemisphere.ENSG00000172638.8.EFEMP2.wgt.RDat	EFEMP2	11	65600000	65600000	0.3478	rs2303385	8.168	rs659824	0.152	4.76	5.874	335	5	enet	0.0938	0.00216	7.03	2.1e-12	0	0	0.054	0.03	0.915	TRUE	0.88
GTEx.Brain_Cerebellar_Hemisphere	./WEIGHTS//GTEx.Brain_Cerebellar_Hemisphere/GTEx.Brain_Cerebellar_Hemisphere.ENSG00000172638.8.EFEMP2.wgt.RDat	EFEMP2	11	65600000	65600000	0.3478	rs2303385	9.486	rs659824	0.152	4.76	6.4856	335	5	enet	0.0938	0.00216	7.97	1.59e-15	0	0	0.049	0.027	0.924	FALSE	0.88
GTEx.Brain_Cerebellar_Hemisphere	./WEIGHTS//GTEx.Brain_Cerebellar_Hemisphere/GTEx.Brain_Cerebellar_Hemisphere.ENSG00000172638.8.EFEMP2.wgt.RDat	EFEMP2	11	65600000	65600000	0.3478	rs4073582	-7.505	rs659824	0.152	4.76	4.666	335	5	enet	0.0938	0.00216	5.19	2.15e-07	0	0	0.593	0.342	0.065	TRUE	-0.08
GTEx.Brain_Cerebellar_Hemisphere	./WEIGHTS//GTEx.Brain_Cerebellar_Hemisphere/GTEx.Brain_Cerebellar_Hemisphere.ENSG00000173295.3.FAM86B3P.wgt.RDat	FAM86B3P	8	8090000	8100000	0.279711	rs7817376	5.854	rs876954	0.274	-5.54	5.014	327	8	lasso	0.284	5.43e-08	-5.24184	1.59e-07	0	0	0.001	0.012	0.986	FALSE	-0.69
GTEx.Brain_Cerebellar_Hemisphere	./WEIGHTS//GTEx.Brain_Cerebellar_Hemisphere/GTEx.Brain_Cerebellar_Hemisphere.ENSG00000173295.3.FAM86B3P.wgt.RDat	FAM86B3P	8	8090000	8100000	0.279711	rs7817376	5.957	rs876954	0.274	-5.54	5.075	327	8	lasso	0.284	5.43e-08	-5.31073	1.09e-07	0	0	0.001	0.012	0.987	FALSE	-0.55
GTEx.Brain_Cerebellar_Hemisphere	./WEIGHTS//GTEx.Brain_Cerebellar_Hemisphere/GTEx.Brain_Cerebellar_Hemisphere.ENSG00000173295.3.FAM86B3P.wgt.RDat	FAM86B3P	8	8090000	8100000	0.279711	rs7817376	5.983	rs876954	0.274	-5.54	5.242	327	8	lasso	0.284	5.43e-08	-5.53836	3.05e-08	0	0	0.001	0.009	0.99	FALSE	-0.55
GTEx.Brain_Cerebellar_Hemisphere	./WEIGHTS//GTEx.Brain_Cerebellar_Hemisphere/GTEx.Brain_Cerebellar_Hemisphere.ENSG00000173295.3.FAM86B3P.wgt.RDat	FAM86B3P	8	8090000	8100000	0.279711	rs7817376	6.008	rs876954	0.274	-5.54	5.237	327	8	lasso	0.284	5.43e-08	-5.52472	3.3e-08	0	0	0.001	0.009	0.99	FALSE	-0.55
GTEx.Brain_Cerebellar_Hemisphere	./WEIGHTS//GTEx.Brain_Cerebellar_Hemisphere/GTEx.Brain_Cerebellar_Hemisphere.ENSG00000173295.3.FAM86B3P.wgt.RDat	FAM86B3P	8	8090000	8100000	0.279711	rs7817376	8.11	rs876954	0.274	-5.54	7.378	327	8	lasso	0.284	5.43e-08	-7.61107	2.72e-14	0	0	0.001	0.008	0.991	FALSE	-0.55
GTEx.Brain_Cerebellar_Hemisphere	./WEIGHTS//GTEx.Brain_Cerebellar_Hemisphere/GTEx.Brain_Cerebellar_Hemisphere.ENSG00000175866.11.BAIAP2.wgt.RDat	BAIAP2	17	79008950	79090025	0.36207	rs12949279	-7.095	rs12601810	0.0119	-3.07	3.481	457	22	enet	0.0229	0.085	-6.09083	1.12e-09	0	0	0.811	0.045	0.144	TRUE	0.43
GTEx.Brain_Cerebellar_Hemisphere	./WEIGHTS//GTEx.Brain_Cerebellar_Hemisphere/GTEx.Brain_Cerebellar_Hemisphere.ENSG00000175866.11.BAIAP2.wgt.RDat	BAIAP2	17	79008950	79090025	0.36207	rs12949279	-7.105	rs12601810	0.0119	-3.07	3.502	457	22	enet	0.0229	0.085	-5.7679	8.03e-09	0	0	0.812	0.045	0.142	TRUE	0.43
GTEx.Brain_Cerebellar_Hemisphere	./WEIGHTS//GTEx.Brain_Cerebellar_Hemisphere/GTEx.Brain_Cerebellar_Hemisphere.ENSG00000175866.11.BAIAP2.wgt.RDat	BAIAP2	17	79008950	79090025	0.36207	rs12949279	-7.128	rs12601810	0.0119	-3.07	3.7	457	22	enet	0.0229	0.085	-6.42	1.38e-10	0	0	0.812	0.045	0.143	TRUE	0.43
GTEx.Brain_Cerebellar_Hemisphere	./WEIGHTS//GTEx.Brain_Cerebellar_Hemisphere/GTEx.Brain_Cerebellar_Hemisphere.ENSG00000175866.11.BAIAP2.wgt.RDat	BAIAP2	17	79008950	79090025	0.36207	rs12949279	-7.25	rs12601810	0.0119	-3.07	3.995	457	22	enet	0.0229	0.085	-6.49324	8.4e-11	0	0	0.812	0.045	0.143	TRUE	0.43
GTEx.Brain_Cerebellar_Hemisphere	./WEIGHTS//GTEx.Brain_Cerebellar_Hemisphere/GTEx.Brain_Cerebellar_Hemisphere.ENSG00000175866.11.BAIAP2.wgt.RDat	BAIAP2	17	79008950	79090025	0.36207	rs12949279	-7.477	rs12601810	0.0119	-3.07	4.275	457	22	enet	0.0229	0.085	-6.03	1.64e-09	0	0	0.809	0.045	0.146	TRUE	0.43
GTEx.Brain_Cerebellar_Hemisphere	./WEIGHTS//GTEx.Brain_Cerebellar_Hemisphere/GTEx.Brain_Cerebellar_Hemisphere.ENSG00000175866.11.BAIAP2.wgt.RDat	BAIAP2	17	79008950	79090025	0.36207	rs12949279	-7.612	rs12601810	0.0119	-3.07	3.888	457	22	enet	0.0229	0.085	-6.7288	1.71e-11	0	0	0.813	0.045	0.142	TRUE	0.43
GTEx.Brain_Cerebellar_Hemisphere	./WEIGHTS//GTEx.Brain_Cerebellar_Hemisphere/GTEx.Brain_Cerebellar_Hemisphere.ENSG00000175866.11.BAIAP2.wgt.RDat	BAIAP2	17	79008950	79090025	0.36207	rs12949279	-7.674	rs12601810	0.0119	-3.07	3.676	457	22	enet	0.0229	0.085	-7.34	2.11e-13	0	0	0.811	0.045	0.143	TRUE	0.43
GTEx.Brain_Cerebellar_Hemisphere	./WEIGHTS//GTEx.Brain_Cerebellar_Hemisphere/GTEx.Brain_Cerebellar_Hemisphere.ENSG00000175866.11.BAIAP2.wgt.RDat	BAIAP2	17	79008950	79090025	0.36207	rs12949279	-9.248	rs12601810	0.0119	-3.07	6.2561	457	22	enet	0.0229	0.085	-9.08	1.04e-19	0	0	0.81	0.045	0.145	TRUE	0.43
GTEx.Brain_Cerebellar_Hemisphere	./WEIGHTS//GTEx.Brain_Cerebellar_Hemisphere/GTEx.Brain_Cerebellar_Hemisphere.ENSG00000176681.10.LRRC37A.wgt.RDat	LRRC37A	17	44370099	44415160	0.61069	rs17762954	9.565	rs17689918	0.451	6.3	9.5392	75	26	enet	0.587	2.01e-18	11.6	3.9e-31	0	0	0	0.02	0.98	TRUE	0.83
GTEx.Brain_Cerebellar_Hemisphere	./WEIGHTS//GTEx.Brain_Cerebellar_Hemisphere/GTEx.Brain_Cerebellar_Hemisphere.ENSG00000177236.3.AP006621.1.wgt.RDat	AP006621.1	11	780000	781000	0.77587	rs1138714	8.574	rs4963153	0.323	6.23	-7.644	392	16	enet	0.404	1.7e-11	-7.18	7.07e-13	0	0	0.014	0.806	0.18	FALSE	-0.7
GTEx.Brain_Cerebellar_Hemisphere	./WEIGHTS//GTEx.Brain_Cerebellar_Hemisphere/GTEx.Brain_Cerebellar_Hemisphere.ENSG00000177595.13.PIDD.wgt.RDat	PIDD	11	799000	806000	0.47596	rs1138714	8.574	rs4131364	0.235	5.65	-7.3228	390	28	enet	0.297	2.41e-08	-6.33	2.52e-10	0	0	0.006	0.071	0.923	FALSE	-0.74
GTEx.Brain_Cerebellar_Hemisphere	./WEIGHTS//GTEx.Brain_Cerebellar_Hemisphere/GTEx.Brain_Cerebellar_Hemisphere.ENSG00000177595.13.PIDD.wgt.RDat	PIDD	11	799000	806000	0.47596	rs4963120	-6.341	rs4131364	0.235	5.65	5.4294	390	28	enet	0.297	2.41e-08	5.39	7.11e-08	0	0	0.014	0.169	0.817	FALSE	-0.74
GTEx.Brain_Cerebellar_Hemisphere	./WEIGHTS//GTEx.Brain_Cerebellar_Hemisphere/GTEx.Brain_Cerebellar_Hemisphere.ENSG00000178149.12.DALRD3.wgt.RDat	DALRD3	3	49100000	49100000	0.104229	rs2267846	-8.885	rs9882443	0.137	-4.04	-8.2345	256	2	lasso	0.137	0.000232	8.24	1.78e-16	0	0	0.395	0.095	0.51	FALSE	0.04
GTEx.Brain_Cerebellar_Hemisphere	./WEIGHTS//GTEx.Brain_Cerebellar_Hemisphere/GTEx.Brain_Cerebellar_Hemisphere.ENSG00000178809.7.TRIM73.wgt.RDat	TRIM73	7	75000000	75000000	0.348168	rs17207196	-11.569	rs17207196	0.276	5.28	-11.569	162	25	enet	0.253	3.63e-07	-9	2.35e-19	0	0	0.002	0.001	0.997	TRUE	0.84
GTEx.Brain_Cerebellar_Hemisphere	./WEIGHTS//GTEx.Brain_Cerebellar_Hemisphere/GTEx.Brain_Cerebellar_Hemisphere.ENSG00000178809.7.TRIM73.wgt.RDat	TRIM73	7	75000000	75000000	0.348168	rs17207196	-7.229	rs17207196	0.276	5.28	-7.229	162	25	enet	0.253	3.63e-07	-5.55	2.82e-08	0	0	0.002	0.001	0.997	FALSE	0.84
GTEx.Brain_Cerebellar_Hemisphere	./WEIGHTS//GTEx.Brain_Cerebellar_Hemisphere/GTEx.Brain_Cerebellar_Hemisphere.ENSG00000178809.7.TRIM73.wgt.RDat	TRIM73	7	75000000	75000000	0.348168	rs17207196	-7.461	rs17207196	0.276	5.28	-7.461	162	25	enet	0.253	3.63e-07	-5.7	1.17e-08	0	0	0.002	0.001	0.997	FALSE	0.84
GTEx.Brain_Cerebellar_Hemisphere	./WEIGHTS//GTEx.Brain_Cerebellar_Hemisphere/GTEx.Brain_Cerebellar_Hemisphere.ENSG00000178809.7.TRIM73.wgt.RDat	TRIM73	7	75000000	75000000	0.348168	rs17207196	-7.929	rs17207196	0.276	5.28	-7.929	162	25	enet	0.253	3.63e-07	-6.26322	3.77e-10	0	0	0.002	0.001	0.997	FALSE	0.84
GTEx.Brain_Cerebellar_Hemisphere	./WEIGHTS//GTEx.Brain_Cerebellar_Hemisphere/GTEx.Brain_Cerebellar_Hemisphere.ENSG00000178809.7.TRIM73.wgt.RDat	TRIM73	7	75000000	75000000	0.348168	rs17207196	-7.937	rs17207196	0.276	5.28	-7.937	162	25	enet	0.253	3.63e-07	-6.26963	3.62e-10	0	0	0.002	0.001	0.997	FALSE	0.84
GTEx.Brain_Cerebellar_Hemisphere	./WEIGHTS//GTEx.Brain_Cerebellar_Hemisphere/GTEx.Brain_Cerebellar_Hemisphere.ENSG00000178809.7.TRIM73.wgt.RDat	TRIM73	7	75000000	75000000	0.348168	rs17207196	-7.968	rs17207196	0.276	5.28	-7.968	162	25	enet	0.253	3.63e-07	-5.86	4.61e-09	0	0	0.002	0.001	0.997	FALSE	0.84
GTEx.Brain_Cerebellar_Hemisphere	./WEIGHTS//GTEx.Brain_Cerebellar_Hemisphere/GTEx.Brain_Cerebellar_Hemisphere.ENSG00000178809.7.TRIM73.wgt.RDat	TRIM73	7	75000000	75000000	0.348168	rs17207196	-8.199	rs17207196	0.276	5.28	-8.199	162	25	enet	0.253	3.63e-07	-6.15	7.74e-10	0	0	0.002	0.001	0.997	FALSE	0.84
GTEx.Brain_Cerebellar_Hemisphere	./WEIGHTS//GTEx.Brain_Cerebellar_Hemisphere/GTEx.Brain_Cerebellar_Hemisphere.ENSG00000178809.7.TRIM73.wgt.RDat	TRIM73	7	75000000	75000000	0.348168	rs17207196	-8.287	rs17207196	0.276	5.28	-8.287	162	25	enet	0.253	3.63e-07	-6.38511	1.71e-10	0	0	0.002	0.001	0.997	FALSE	0.84
GTEx.Brain_Cerebellar_Hemisphere	./WEIGHTS//GTEx.Brain_Cerebellar_Hemisphere/GTEx.Brain_Cerebellar_Hemisphere.ENSG00000178809.7.TRIM73.wgt.RDat	TRIM73	7	75000000	75000000	0.348168	rs17207196	-8.498	rs17207196	0.276	5.28	-8.498	162	25	enet	0.253	3.63e-07	-6.52	7.26e-11	0	0	0.002	0.001	0.997	FALSE	0.84
GTEx.Brain_Cerebellar_Hemisphere	./WEIGHTS//GTEx.Brain_Cerebellar_Hemisphere/GTEx.Brain_Cerebellar_Hemisphere.ENSG00000178809.7.TRIM73.wgt.RDat	TRIM73	7	75000000	75000000	0.348168	rs17207196	-9.945	rs17207196	0.276	5.28	-9.945	162	25	enet	0.253	3.63e-07	-7.88	3.26e-15	0	0	0.002	0.001	0.997	TRUE	0.84
GTEx.Brain_Cerebellar_Hemisphere	./WEIGHTS//GTEx.Brain_Cerebellar_Hemisphere/GTEx.Brain_Cerebellar_Hemisphere.ENSG00000185614.4.FAM212A.wgt.RDat	FAM212A	3	49800000	49800000	0.247027	rs11713193	11.637	rs6792892	0.169	-4.18	-11.505	321	21	lasso	0.199	8.06e-06	10.8	2.87e-27	0	0	0.054	0.05	0.895	FALSE	0.92
GTEx.Brain_Cerebellar_Hemisphere	./WEIGHTS//GTEx.Brain_Cerebellar_Hemisphere/GTEx.Brain_Cerebellar_Hemisphere.ENSG00000185614.4.FAM212A.wgt.RDat	FAM212A	3	49800000	49800000	0.247027	rs11713193	11.945	rs6792892	0.169	-4.18	-11.753	321	21	lasso	0.199	8.06e-06	11.4	2.56e-30	0	0	0.059	0.055	0.886	FALSE	0.92
GTEx.Brain_Cerebellar_Hemisphere	./WEIGHTS//GTEx.Brain_Cerebellar_Hemisphere/GTEx.Brain_Cerebellar_Hemisphere.ENSG00000185614.4.FAM212A.wgt.RDat	FAM212A	3	49800000	49800000	0.247027	rs11713193	12.115	rs6792892	0.169	-4.18	-11.909	321	21	lasso	0.199	8.06e-06	11.6	2.82e-31	0	0	0.059	0.055	0.887	FALSE	0.92
GTEx.Brain_Cerebellar_Hemisphere	./WEIGHTS//GTEx.Brain_Cerebellar_Hemisphere/GTEx.Brain_Cerebellar_Hemisphere.ENSG00000185614.4.FAM212A.wgt.RDat	FAM212A	3	49800000	49800000	0.247027	rs11713193	13.083	rs6792892	0.169	-4.18	-12.625	321	21	lasso	0.199	8.06e-06	12	4.57e-33	0	0	0.05	0.046	0.904	FALSE	0.92
GTEx.Brain_Cerebellar_Hemisphere	./WEIGHTS//GTEx.Brain_Cerebellar_Hemisphere/GTEx.Brain_Cerebellar_Hemisphere.ENSG00000185614.4.FAM212A.wgt.RDat	FAM212A	3	49800000	49800000	0.247027	rs11713193	14.513	rs6792892	0.169	-4.18	-13.9588	321	21	lasso	0.199	8.06e-06	13.1	2.65e-39	0	0	0.047	0.044	0.909	FALSE	0.92
GTEx.Brain_Cerebellar_Hemisphere	./WEIGHTS//GTEx.Brain_Cerebellar_Hemisphere/GTEx.Brain_Cerebellar_Hemisphere.ENSG00000185614.4.FAM212A.wgt.RDat	FAM212A	3	49800000	49800000	0.247027	rs11713193	9.569	rs6792892	0.169	-4.18	-9.49	321	21	lasso	0.199	8.06e-06	9.42396	4.34e-21	0	0	0.057	0.054	0.889	FALSE	0.92
GTEx.Brain_Cerebellar_Hemisphere	./WEIGHTS//GTEx.Brain_Cerebellar_Hemisphere/GTEx.Brain_Cerebellar_Hemisphere.ENSG00000185614.4.FAM212A.wgt.RDat	FAM212A	3	49800000	49800000	0.247027	rs2777888	10.07	rs6792892	0.169	-4.18	-9.863	321	21	lasso	0.199	8.06e-06	10.2	2.44e-24	0	0	0.063	0.059	0.879	FALSE	0.91
GTEx.Brain_Cerebellar_Hemisphere	./WEIGHTS//GTEx.Brain_Cerebellar_Hemisphere/GTEx.Brain_Cerebellar_Hemisphere.ENSG00000185614.4.FAM212A.wgt.RDat	FAM212A	3	49800000	49800000	0.247027	rs2777888	11.235	rs6792892	0.169	-4.18	-10.995	321	21	lasso	0.199	8.06e-06	11	2.38e-28	0	0	0.063	0.059	0.878	FALSE	0.91
GTEx.Brain_Cerebellar_Hemisphere	./WEIGHTS//GTEx.Brain_Cerebellar_Hemisphere/GTEx.Brain_Cerebellar_Hemisphere.ENSG00000185614.4.FAM212A.wgt.RDat	FAM212A	3	49800000	49800000	0.247027	rs2777888	11.411	rs6792892	0.169	-4.18	-11.18	321	21	lasso	0.199	8.06e-06	11	3.56e-28	0	0	0.063	0.059	0.878	FALSE	0.91
GTEx.Brain_Cerebellar_Hemisphere	./WEIGHTS//GTEx.Brain_Cerebellar_Hemisphere/GTEx.Brain_Cerebellar_Hemisphere.ENSG00000185614.4.FAM212A.wgt.RDat	FAM212A	3	49800000	49800000	0.247027	rs2777888	11.54	rs6792892	0.169	-4.18	-11.232	321	21	lasso	0.199	8.06e-06	11.1	1.18e-28	0	0	0.063	0.059	0.877	FALSE	0.91
GTEx.Brain_Cerebellar_Hemisphere	./WEIGHTS//GTEx.Brain_Cerebellar_Hemisphere/GTEx.Brain_Cerebellar_Hemisphere.ENSG00000185963.9.BICD2.wgt.RDat	BICD2	9	95500000	95500000	0.27008	rs10821003	9.05	rs1874128	0.0553	3.67	6.0066	408	9	lasso	0.0375	0.039	5.84847	4.96e-09	0	0	0.547	0.081	0.372	FALSE	0.71
GTEx.Brain_Cerebellar_Hemisphere	./WEIGHTS//GTEx.Brain_Cerebellar_Hemisphere/GTEx.Brain_Cerebellar_Hemisphere.ENSG00000186792.11.HYAL3.wgt.RDat	HYAL3	3	50300000	50300000	0.323309	rs11713193	13.083	rs13100173	0.174	-4.07	5.624	320	8	lasso	0.103	0.00135	-6.17	6.76e-10	0	0	0.835	0.07	0.095	FALSE	-0.24
GTEx.Brain_Cerebellar_Hemisphere	./WEIGHTS//GTEx.Brain_Cerebellar_Hemisphere/GTEx.Brain_Cerebellar_Hemisphere.ENSG00000186792.11.HYAL3.wgt.RDat	HYAL3	3	50300000	50300000	0.323309	rs11713193	14.513	rs13100173	0.174	-4.07	5.6808	320	8	lasso	0.103	0.00135	-6.33	2.53e-10	0	0	0.836	0.07	0.094	FALSE	-0.24
GTEx.Brain_Cerebellar_Hemisphere	./WEIGHTS//GTEx.Brain_Cerebellar_Hemisphere/GTEx.Brain_Cerebellar_Hemisphere.ENSG00000186868.11.MAPT.wgt.RDat	MAPT	17	43971748	44105700	0.24316	rs17762954	9.565	rs17763086	0.261	-5.29	9.5492	29	1	lasso	0.248	4.67e-07	-9.55	1.31e-21	0	0	0.004	0.011	0.985	FALSE	-1
GTEx.Brain_Cerebellar_Hemisphere	./WEIGHTS//GTEx.Brain_Cerebellar_Hemisphere/GTEx.Brain_Cerebellar_Hemisphere.ENSG00000187134.8.AKR1C1.wgt.RDat	AKR1C1	10	4930000	5030000	0.45724	rs12774134	-7.254	rs2904800	0.142	-4.44	-3.3643	690	4	lasso	0.229	1.44e-06	5.6	2.11e-08	0	0	0.036	0.007	0.956	FALSE	-0.82
GTEx.Brain_Cerebellar_Hemisphere	./WEIGHTS//GTEx.Brain_Cerebellar_Hemisphere/GTEx.Brain_Cerebellar_Hemisphere.ENSG00000189136.4.UBE2Q2P1.wgt.RDat	UBE2Q2P1	15	85100000	85100000	0.1787	rs11259936	-5.673	rs4842841	0.0792	4.22	2.5704	365	18	enet	0.125	0.000419	5.38446	7.27e-08	0.007	0.002	0.586	0.165	0.241	FALSE	-0.45
GTEx.Brain_Cerebellar_Hemisphere	./WEIGHTS//GTEx.Brain_Cerebellar_Hemisphere/GTEx.Brain_Cerebellar_Hemisphere.ENSG00000189136.4.UBE2Q2P1.wgt.RDat	UBE2Q2P1	15	85100000	85100000	0.1787	rs1480823	-10.01	rs4842841	0.0792	4.22	6.144	365	18	enet	0.125	0.000419	6.65	2.85e-11	0	0	0.641	0.18	0.179	FALSE	-0.28
GTEx.Brain_Cerebellar_Hemisphere	./WEIGHTS//GTEx.Brain_Cerebellar_Hemisphere/GTEx.Brain_Cerebellar_Hemisphere.ENSG00000196696.8.PDXDC2P.wgt.RDat	PDXDC2P	16	70024500	70030371	0.32936	rs1364063	-7.877	rs3762177	0.158	4.97	-6.326	191	11	enet	0.268	1.42e-07	-6.05	1.42e-09	0	0	0.281	0.552	0.168	FALSE	0.46
GTEx.Brain_Cerebellar_Hemisphere	./WEIGHTS//GTEx.Brain_Cerebellar_Hemisphere/GTEx.Brain_Cerebellar_Hemisphere.ENSG00000196696.8.PDXDC2P.wgt.RDat	PDXDC2P	16	70024500	70030371	0.32936	rs244415	-11.96	rs3762177	0.158	4.97	-10.2306	191	11	enet	0.268	1.42e-07	-10.4	2.49e-25	0	0	0.278	0.547	0.174	FALSE	0.45
GTEx.Brain_Cerebellar_Hemisphere	./WEIGHTS//GTEx.Brain_Cerebellar_Hemisphere/GTEx.Brain_Cerebellar_Hemisphere.ENSG00000196696.8.PDXDC2P.wgt.RDat	PDXDC2P	16	70024500	70030371	0.32936	rs244415	-7.427	rs3762177	0.158	4.97	-5.786	191	11	enet	0.268	1.42e-07	-5.62	1.93e-08	0	0	0.281	0.553	0.166	FALSE	0.45
GTEx.Brain_Cerebellar_Hemisphere	./WEIGHTS//GTEx.Brain_Cerebellar_Hemisphere/GTEx.Brain_Cerebellar_Hemisphere.ENSG00000196696.8.PDXDC2P.wgt.RDat	PDXDC2P	16	70024500	70030371	0.32936	rs244415	-7.499	rs3762177	0.158	4.97	-6.109	191	11	enet	0.268	1.42e-07	-6.11	9.88e-10	0	0	0.282	0.553	0.165	FALSE	0.45
GTEx.Brain_Cerebellar_Hemisphere	./WEIGHTS//GTEx.Brain_Cerebellar_Hemisphere/GTEx.Brain_Cerebellar_Hemisphere.ENSG00000196696.8.PDXDC2P.wgt.RDat	PDXDC2P	16	70024500	70030371	0.32936	rs244415	-8.25	rs3762177	0.158	4.97	-6.93	191	11	enet	0.268	1.42e-07	-6.79	1.13e-11	0	0	0.28	0.551	0.169	FALSE	0.45
GTEx.Brain_Cerebellar_Hemisphere	./WEIGHTS//GTEx.Brain_Cerebellar_Hemisphere/GTEx.Brain_Cerebellar_Hemisphere.ENSG00000196696.8.PDXDC2P.wgt.RDat	PDXDC2P	16	70024500	70030371	0.32936	rs244415	-8.371	rs3762177	0.158	4.97	-6.907	191	11	enet	0.268	1.42e-07	-6.72	1.77e-11	0	0	0.281	0.552	0.168	FALSE	0.45
GTEx.Brain_Cerebellar_Hemisphere	./WEIGHTS//GTEx.Brain_Cerebellar_Hemisphere/GTEx.Brain_Cerebellar_Hemisphere.ENSG00000196696.8.PDXDC2P.wgt.RDat	PDXDC2P	16	70024500	70030371	0.32936	rs244418	-9.306	rs3762177	0.158	4.97	-7.86	191	11	enet	0.268	1.42e-07	-7.90935	2.59e-15	0	0	0.281	0.551	0.168	FALSE	0.45
GTEx.Brain_Cerebellar_Hemisphere	./WEIGHTS//GTEx.Brain_Cerebellar_Hemisphere/GTEx.Brain_Cerebellar_Hemisphere.ENSG00000196696.8.PDXDC2P.wgt.RDat	PDXDC2P	16	70024500	70030371	0.32936	rs4783722	-7.06	rs3762177	0.158	4.97	-6.022	191	11	enet	0.268	1.42e-07	-6.05	1.49e-09	0	0	0.271	0.532	0.197	FALSE	0.46
GTEx.Brain_Cerebellar_Hemisphere	./WEIGHTS//GTEx.Brain_Cerebellar_Hemisphere/GTEx.Brain_Cerebellar_Hemisphere.ENSG00000196696.8.PDXDC2P.wgt.RDat	PDXDC2P	16	70024500	70030371	0.32936	rs4783722	-7.17	rs3762177	0.158	4.97	-6.129	191	11	enet	0.268	1.42e-07	-6.22	4.95e-10	0	0	0.272	0.534	0.194	FALSE	0.46
GTEx.Brain_Cerebellar_Hemisphere	./WEIGHTS//GTEx.Brain_Cerebellar_Hemisphere/GTEx.Brain_Cerebellar_Hemisphere.ENSG00000197586.8.ENTPD6.wgt.RDat	ENTPD6	20	25176329	25205953	0.2201	rs2500406	6.22	rs6107015	0.264	-5.49	5.533	440	3	lasso	0.17	3.82e-05	-5.62244	1.88e-08	0	0	0.017	0.15	0.833	FALSE	-0.77
GTEx.Brain_Cerebellar_Hemisphere	./WEIGHTS//GTEx.Brain_Cerebellar_Hemisphere/GTEx.Brain_Cerebellar_Hemisphere.ENSG00000197586.8.ENTPD6.wgt.RDat	ENTPD6	20	25176329	25205953	0.2201	rs6050446	-6.27	rs6107015	0.264	-5.49	5.475	440	3	lasso	0.17	3.82e-05	-5.59271	2.24e-08	0	0	0.019	0.167	0.815	FALSE	0.16
GTEx.Brain_Cerebellar_Hemisphere	./WEIGHTS//GTEx.Brain_Cerebellar_Hemisphere/GTEx.Brain_Cerebellar_Hemisphere.ENSG00000197586.8.ENTPD6.wgt.RDat	ENTPD6	20	25176329	25205953	0.2201	rs6050446	-6.43	rs6107015	0.264	-5.49	5.47	440	3	lasso	0.17	3.82e-05	-5.53719	3.07e-08	0	0	0.023	0.202	0.775	FALSE	0.16
GTEx.Brain_Cerebellar_Hemisphere	./WEIGHTS//GTEx.Brain_Cerebellar_Hemisphere/GTEx.Brain_Cerebellar_Hemisphere.ENSG00000197586.8.ENTPD6.wgt.RDat	ENTPD6	20	25176329	25205953	0.2201	rs6050446	-6.52	rs6107015	0.264	-5.49	5.712	440	3	lasso	0.17	3.82e-05	-5.74501	9.19e-09	0	0	0.017	0.15	0.833	FALSE	0.16
GTEx.Brain_Cerebellar_Hemisphere	./WEIGHTS//GTEx.Brain_Cerebellar_Hemisphere/GTEx.Brain_Cerebellar_Hemisphere.ENSG00000197586.8.ENTPD6.wgt.RDat	ENTPD6	20	25176329	25205953	0.2201	rs6050446	-6.74	rs6107015	0.264	-5.49	5.434	440	3	lasso	0.17	3.82e-05	-5.46904	4.52e-08	0	0	0.036	0.323	0.641	FALSE	0.16
GTEx.Brain_Cerebellar_Hemisphere	./WEIGHTS//GTEx.Brain_Cerebellar_Hemisphere/GTEx.Brain_Cerebellar_Hemisphere.ENSG00000197586.8.ENTPD6.wgt.RDat	ENTPD6	20	25176329	25205953	0.2201	rs6115191	6.81	rs6107015	0.264	-5.49	6.198	440	3	lasso	0.17	3.82e-05	-6.26599	3.7e-10	0	0	0.014	0.126	0.86	FALSE	-0.95
GTEx.Brain_Cerebellar_Hemisphere	./WEIGHTS//GTEx.Brain_Cerebellar_Hemisphere/GTEx.Brain_Cerebellar_Hemisphere.ENSG00000197586.8.ENTPD6.wgt.RDat	ENTPD6	20	25176329	25205953	0.2201	rs7020	7.15	rs6107015	0.264	-5.49	6.455	440	3	lasso	0.17	3.82e-05	-6.47468	9.5e-11	0	0	0.014	0.123	0.864	FALSE	-0.94
GTEx.Brain_Cerebellar_Hemisphere	./WEIGHTS//GTEx.Brain_Cerebellar_Hemisphere/GTEx.Brain_Cerebellar_Hemisphere.ENSG00000197586.8.ENTPD6.wgt.RDat	ENTPD6	20	25176329	25205953	0.2201	rs8122855	7.14	rs6107015	0.264	-5.49	5.1262	440	3	lasso	0.17	3.82e-05	-5.44148	5.28e-08	0	0	0.061	0.544	0.395	FALSE	-0.6
GTEx.Brain_Cerebellar_Hemisphere	./WEIGHTS//GTEx.Brain_Cerebellar_Hemisphere/GTEx.Brain_Cerebellar_Hemisphere.ENSG00000198218.6.QRICH1.wgt.RDat	QRICH1	3	49100000	49100000	0.261264	rs6446204	-8.624	rs6772452	0.0843	4.06	-8.5586	269	8	lasso	0.111	0.00087	-8.13	4.22e-16	0	0	0.121	0.09	0.79	FALSE	-0.02
GTEx.Brain_Cerebellar_Hemisphere	./WEIGHTS//GTEx.Brain_Cerebellar_Hemisphere/GTEx.Brain_Cerebellar_Hemisphere.ENSG00000204764.8.RANBP17.wgt.RDat	RANBP17	5	170000000	171000000	0.20492	rs10038105	-6.881	rs10043338	0.0373	-4.02	-5.633	700	5	lasso	0.0544	0.0162	6.02	1.76e-09	0	0	0.148	0.055	0.798	FALSE	-0.89
GTEx.Brain_Cerebellar_Hemisphere	./WEIGHTS//GTEx.Brain_Cerebellar_Hemisphere/GTEx.Brain_Cerebellar_Hemisphere.ENSG00000204764.8.RANBP17.wgt.RDat	RANBP17	5	170000000	171000000	0.20492	rs10038105	-6.995	rs10043338	0.0373	-4.02	-5.737	700	5	lasso	0.0544	0.0162	6.1	1.04e-09	0	0	0.147	0.055	0.798	FALSE	-0.89
GTEx.Brain_Cerebellar_Hemisphere	./WEIGHTS//GTEx.Brain_Cerebellar_Hemisphere/GTEx.Brain_Cerebellar_Hemisphere.ENSG00000204764.8.RANBP17.wgt.RDat	RANBP17	5	170000000	171000000	0.20492	rs10038105	-7.463	rs10043338	0.0373	-4.02	-6.141	700	5	lasso	0.0544	0.0162	6.48	9.27e-11	0	0	0.151	0.056	0.792	FALSE	-0.89
GTEx.Brain_Cerebellar_Hemisphere	./WEIGHTS//GTEx.Brain_Cerebellar_Hemisphere/GTEx.Brain_Cerebellar_Hemisphere.ENSG00000204764.8.RANBP17.wgt.RDat	RANBP17	5	170000000	171000000	0.20492	rs29652	-6.635	rs10043338	0.0373	-4.02	-5.601	700	5	lasso	0.0544	0.0162	5.96795	2.4e-09	0	0	0.148	0.055	0.798	TRUE	-0.88
GTEx.Brain_Cerebellar_Hemisphere	./WEIGHTS//GTEx.Brain_Cerebellar_Hemisphere/GTEx.Brain_Cerebellar_Hemisphere.ENSG00000204764.8.RANBP17.wgt.RDat	RANBP17	5	170000000	171000000	0.20492	rs29652	-7.275	rs10043338	0.0373	-4.02	-5.909	700	5	lasso	0.0544	0.0162	6.26427	3.75e-10	0	0	0.148	0.055	0.798	FALSE	-0.88
GTEx.Brain_Cerebellar_Hemisphere	./WEIGHTS//GTEx.Brain_Cerebellar_Hemisphere/GTEx.Brain_Cerebellar_Hemisphere.ENSG00000204764.8.RANBP17.wgt.RDat	RANBP17	5	170000000	171000000	0.20492	rs29652	-7.419	rs10043338	0.0373	-4.02	-6.062	700	5	lasso	0.0544	0.0162	6.34	2.3e-10	0	0	0.148	0.055	0.798	FALSE	-0.88
GTEx.Brain_Cerebellar_Hemisphere	./WEIGHTS//GTEx.Brain_Cerebellar_Hemisphere/GTEx.Brain_Cerebellar_Hemisphere.ENSG00000204764.8.RANBP17.wgt.RDat	RANBP17	5	170000000	171000000	0.20492	rs29652	-7.747	rs10043338	0.0373	-4.02	-6.373	700	5	lasso	0.0544	0.0162	6.73	1.66e-11	0	0	0.149	0.055	0.795	FALSE	-0.88
GTEx.Brain_Cerebellar_Hemisphere	./WEIGHTS//GTEx.Brain_Cerebellar_Hemisphere/GTEx.Brain_Cerebellar_Hemisphere.ENSG00000204764.8.RANBP17.wgt.RDat	RANBP17	5	170000000	171000000	0.20492	rs29652	-7.886	rs10043338	0.0373	-4.02	-6.361	700	5	lasso	0.0544	0.0162	6.71	1.97e-11	0	0	0.148	0.055	0.797	FALSE	-0.88
GTEx.Brain_Cerebellar_Hemisphere	./WEIGHTS//GTEx.Brain_Cerebellar_Hemisphere/GTEx.Brain_Cerebellar_Hemisphere.ENSG00000204764.8.RANBP17.wgt.RDat	RANBP17	5	170000000	171000000	0.20492	rs7730898	-8.695	rs10043338	0.0373	-4.02	-6.9942	700	5	lasso	0.0544	0.0162	7.25	4.18e-13	0	0	0.164	0.061	0.776	FALSE	-0.89
GTEx.Brain_Cerebellar_Hemisphere	./WEIGHTS//GTEx.Brain_Cerebellar_Hemisphere/GTEx.Brain_Cerebellar_Hemisphere.ENSG00000205702.6.CYP2D7P1.wgt.RDat	CYP2D7P1	22	42536214	42540576	0.39399	rs5751239	-5.26	rs742086	0.0858	4.95	-3.0928	346	12	enet	0.201	7.21e-06	-5.14187	2.72e-07	0.105	0.131	0.147	0.183	0.435	FALSE	0.04
GTEx.Brain_Cerebellar_Hemisphere	./WEIGHTS//GTEx.Brain_Cerebellar_Hemisphere/GTEx.Brain_Cerebellar_Hemisphere.ENSG00000213402.2.PTPRCAP.wgt.RDat	PTPRCAP	11	67200000	67200000	0.38892	rs7952436	-6.88	rs7114510	0.434	-6.5	-5.348	222	8	lasso	0.474	7.69e-14	5.34	9.41e-08	0	0	0.001	0.944	0.054	FALSE	-0.28
GTEx.Brain_Cerebellar_Hemisphere	./WEIGHTS//GTEx.Brain_Cerebellar_Hemisphere/GTEx.Brain_Cerebellar_Hemisphere.ENSG00000213402.2.PTPRCAP.wgt.RDat	PTPRCAP	11	67200000	67200000	0.38892	rs7952436	-8.3	rs7114510	0.434	-6.5	-5.676	222	8	lasso	0.474	7.69e-14	5.67	1.44e-08	0	0	0.001	0.998	0.001	FALSE	-0.16
GTEx.Brain_Cerebellar_Hemisphere	./WEIGHTS//GTEx.Brain_Cerebellar_Hemisphere/GTEx.Brain_Cerebellar_Hemisphere.ENSG00000213672.3.NCKIPSD.wgt.RDat	NCKIPSD	3	48700000	48700000	0.248775	rs2267846	-8.885	rs990211	0.106	-3.97	-8.2268	256	18	enet	0.153	9.98e-05	5.28	1.26e-07	0	0	0.605	0.112	0.283	FALSE	0.05
GTEx.Brain_Cerebellar_Hemisphere	./WEIGHTS//GTEx.Brain_Cerebellar_Hemisphere/GTEx.Brain_Cerebellar_Hemisphere.ENSG00000214401.4.KANSL1-AS1.wgt.RDat	KANSL1-AS1	17	44270942	44274089	0.38363	rs17762954	9.565	rs17689918	0.612	7.33	9.5392	27	13	enet	0.61	1.71e-19	9.29	1.58e-20	0	0	0	0.011	0.989	FALSE	0.99
GTEx.Brain_Cerebellar_Hemisphere	./WEIGHTS//GTEx.Brain_Cerebellar_Hemisphere/GTEx.Brain_Cerebellar_Hemisphere.ENSG00000214425.2.LRRC37A4P.wgt.RDat	LRRC37A4P	17	43578685	43623042	0.5793	rs17762954	9.565	rs8072451	0.634	-7.52	9.5293	149	2	lasso	0.628	2.11e-20	-9.54	1.47e-21	0	0	0	0.011	0.989	FALSE	-1
GTEx.Brain_Cerebellar_Hemisphere	./WEIGHTS//GTEx.Brain_Cerebellar_Hemisphere/GTEx.Brain_Cerebellar_Hemisphere.ENSG00000214941.3.ZSWIM7.wgt.RDat	ZSWIM7	17	15879874	15897144	0.32457	rs1075901	-6.811	rs1045599	0.259	-5.46	-6.1088	276	5	lasso	0.153	9.81e-05	6.21	5.2e-10	0	0	0.003	0.032	0.965	FALSE	-0.98
GTEx.Brain_Cerebellar_Hemisphere	./WEIGHTS//GTEx.Brain_Cerebellar_Hemisphere/GTEx.Brain_Cerebellar_Hemisphere.ENSG00000215447.3.BX322557.10.wgt.RDat	BX322557.10	21	46707967	46711653	0.34534	rs2838818	-8.28	rs13052356	0.236	-5.38	4.1169	467	9	lasso	0.259241	2.44e-07	-5.32	1.04e-07	0	0	0.07	0.799	0.131	FALSE	0.58
GTEx.Brain_Cerebellar_Hemisphere	./WEIGHTS//GTEx.Brain_Cerebellar_Hemisphere/GTEx.Brain_Cerebellar_Hemisphere.ENSG00000223496.1.EXOSC6.wgt.RDat	EXOSC6	16	70284134	70285833	0.5058	rs1500337	-7.045	rs7192268	0.148	5.01	-5.218	194	11	lasso	0.256	2.91e-07	-6.46	1.08e-10	0	0	0.236	0.447	0.317	FALSE	0.41
GTEx.Brain_Cerebellar_Hemisphere	./WEIGHTS//GTEx.Brain_Cerebellar_Hemisphere/GTEx.Brain_Cerebellar_Hemisphere.ENSG00000223496.1.EXOSC6.wgt.RDat	EXOSC6	16	70284134	70285833	0.5058	rs1983016	-6.063	rs7192268	0.148	5.01	-5.576	194	11	lasso	0.256	2.91e-07	-6.47	1.01e-10	0	0	0.012	0.022	0.966	FALSE	0.41
GTEx.Brain_Cerebellar_Hemisphere	./WEIGHTS//GTEx.Brain_Cerebellar_Hemisphere/GTEx.Brain_Cerebellar_Hemisphere.ENSG00000223496.1.EXOSC6.wgt.RDat	EXOSC6	16	70284134	70285833	0.5058	rs1983016	-6.162	rs7192268	0.148	5.01	-5.768	194	11	lasso	0.256	2.91e-07	-6.64	3.16e-11	0	0	0.013	0.023	0.964	FALSE	0.41
GTEx.Brain_Cerebellar_Hemisphere	./WEIGHTS//GTEx.Brain_Cerebellar_Hemisphere/GTEx.Brain_Cerebellar_Hemisphere.ENSG00000223496.1.EXOSC6.wgt.RDat	EXOSC6	16	70284134	70285833	0.5058	rs2937121	-10.34	rs7192268	0.148	5.01	-9.061	194	11	lasso	0.256	2.91e-07	-10.9	1.07e-27	0	0	0.027	0.05	0.923	FALSE	0.4
GTEx.Brain_Cerebellar_Hemisphere	./WEIGHTS//GTEx.Brain_Cerebellar_Hemisphere/GTEx.Brain_Cerebellar_Hemisphere.ENSG00000223496.1.EXOSC6.wgt.RDat	EXOSC6	16	70284134	70285833	0.5058	rs3790085	6.718	rs7192268	0.148	5.01	-5.208	194	11	lasso	0.256	2.91e-07	-6.04	1.54e-09	0	0	0.234	0.444	0.322	FALSE	0.4
GTEx.Brain_Cerebellar_Hemisphere	./WEIGHTS//GTEx.Brain_Cerebellar_Hemisphere/GTEx.Brain_Cerebellar_Hemisphere.ENSG00000223496.1.EXOSC6.wgt.RDat	EXOSC6	16	70284134	70285833	0.5058	rs3790085	6.834	rs7192268	0.148	5.01	-5.707	194	11	lasso	0.256	2.91e-07	-6.59	4.52e-11	0	0	0.136	0.257	0.607	FALSE	0.4
GTEx.Brain_Cerebellar_Hemisphere	./WEIGHTS//GTEx.Brain_Cerebellar_Hemisphere/GTEx.Brain_Cerebellar_Hemisphere.ENSG00000223496.1.EXOSC6.wgt.RDat	EXOSC6	16	70284134	70285833	0.5058	rs3790085	7.664	rs7192268	0.148	5.01	-5.853	194	11	lasso	0.256	2.91e-07	-7.12	1.09e-12	0	0	0.164	0.311	0.526	FALSE	0.4
GTEx.Brain_Cerebellar_Hemisphere	./WEIGHTS//GTEx.Brain_Cerebellar_Hemisphere/GTEx.Brain_Cerebellar_Hemisphere.ENSG00000223496.1.EXOSC6.wgt.RDat	EXOSC6	16	70284134	70285833	0.5058	rs3790085	7.817	rs7192268	0.148	5.01	-5.947	194	11	lasso	0.256	2.91e-07	-7.09	1.32e-12	0	0	0.234	0.444	0.322	FALSE	0.4
GTEx.Brain_Cerebellar_Hemisphere	./WEIGHTS//GTEx.Brain_Cerebellar_Hemisphere/GTEx.Brain_Cerebellar_Hemisphere.ENSG00000223496.1.EXOSC6.wgt.RDat	EXOSC6	16	70284134	70285833	0.5058	rs3790085	8.505	rs7192268	0.148	5.01	-6.862	194	11	lasso	0.256	2.91e-07	-8.21422	2.14e-16	0	0	0.183	0.347	0.47	FALSE	0.4
GTEx.Brain_Cerebellar_Hemisphere	./WEIGHTS//GTEx.Brain_Cerebellar_Hemisphere/GTEx.Brain_Cerebellar_Hemisphere.ENSG00000224497.1.RPL36P4.wgt.RDat	RPL36P4	20	34132175	34132492	0.35884	rs143384	15.39	rs2277862	0.256	5.72	6.992	305	7	enet	0.258	2.58e-07	7.4197	1.17e-13	0	0	0.101	0.89	0.009	FALSE	0.41
GTEx.Brain_Cerebellar_Hemisphere	./WEIGHTS//GTEx.Brain_Cerebellar_Hemisphere/GTEx.Brain_Cerebellar_Hemisphere.ENSG00000225190.4.PLEKHM1.wgt.RDat	PLEKHM1	17	43513266	43568115	0.30576	rs17762954	9.565	rs8072451	0.225	-4.9	9.5293	174	4	lasso	0.201	7.25e-06	-9.48	2.51e-21	0	0	0.008	0.012	0.981	FALSE	-1
GTEx.Brain_Cerebellar_Hemisphere	./WEIGHTS//GTEx.Brain_Cerebellar_Hemisphere/GTEx.Brain_Cerebellar_Hemisphere.ENSG00000229186.3.ADAM1A.wgt.RDat	ADAM1A	12	112000000	112000000	0.209364	rs653178	6.09	rs2239194	0.0103	-3.22	-2.1397	180	29	enet	0.027	0.0681	5.47	4.48e-08	0.006	0	0.788	0.042	0.163	TRUE	0.13
GTEx.Brain_Cerebellar_Hemisphere	./WEIGHTS//GTEx.Brain_Cerebellar_Hemisphere/GTEx.Brain_Cerebellar_Hemisphere.ENSG00000230155.2.RP3-477O4.14.wgt.RDat	RP3-477O4.14	20	34064028	34078808	0.14548	rs143384	15.39	rs224415	0.127	-4.02	9.181	325	5	lasso	0.11	0.000915	-9.28587	1.6e-20	0	0	0.701	0.138	0.161	FALSE	-0.59
GTEx.Brain_Cerebellar_Hemisphere	./WEIGHTS//GTEx.Brain_Cerebellar_Hemisphere/GTEx.Brain_Cerebellar_Hemisphere.ENSG00000233276.2.GPX1.wgt.RDat	GPX1	3	49400000	49400000	0.183499	rs2352974	12.294	rs1873625	0.107	-4.45	-9.3293	267	27	enet	0.135	0.00026	5.41	6.4e-08	0	0	0.417	0.276	0.307	FALSE	0.15
GTEx.Brain_Cerebellar_Hemisphere	./WEIGHTS//GTEx.Brain_Cerebellar_Hemisphere/GTEx.Brain_Cerebellar_Hemisphere.ENSG00000234771.2.RP11-395P17.3.wgt.RDat	RP11-395P17.3	9	131000000	131000000	0.32358	rs12005136	7.031	rs1004464	0.0336	3.74	4.1446	286	4	lasso	0.0625	0.0108	5.48	4.2e-08	0	0	0.831	0.05	0.119	TRUE	0.46
GTEx.Brain_Cerebellar_Hemisphere	./WEIGHTS//GTEx.Brain_Cerebellar_Hemisphere/GTEx.Brain_Cerebellar_Hemisphere.ENSG00000238083.3.LRRC37A2.wgt.RDat	LRRC37A2	17	44588877	44630815	0.48274	rs183211	9.021	rs169201	0.596	7.38	8.9041	130	11	lasso	0.583	3.16e-18	8.98	2.6e-19	0	0	0	0.037	0.963	FALSE	0.93
GTEx.Brain_Cerebellar_Hemisphere	./WEIGHTS//GTEx.Brain_Cerebellar_Hemisphere/GTEx.Brain_Cerebellar_Hemisphere.ENSG00000240731.1.RP5-890O3.9.wgt.RDat	RP5-890O3.9	1	1250000	1250000	0.24208	rs1107910	-5.066	rs12044597	0.0218	-3.47	-4.916	240	9	lasso	0.0153	0.128	5.43718	5.41e-08	0.169	0.009	0.318	0.017	0.487	TRUE	-0.01
GTEx.Brain_Cerebellar_Hemisphere	./WEIGHTS//GTEx.Brain_Cerebellar_Hemisphere/GTEx.Brain_Cerebellar_Hemisphere.ENSG00000240731.1.RP5-890O3.9.wgt.RDat	RP5-890O3.9	1	1250000	1250000	0.24208	rs1107910	-5.221	rs12044597	0.0218	-3.47	-5.09	240	9	lasso	0.0153	0.128	5.60311	2.11e-08	0.108	0.006	0.327	0.018	0.541	TRUE	-0.01
GTEx.Brain_Cerebellar_Hemisphere	./WEIGHTS//GTEx.Brain_Cerebellar_Hemisphere/GTEx.Brain_Cerebellar_Hemisphere.ENSG00000240731.1.RP5-890O3.9.wgt.RDat	RP5-890O3.9	1	1250000	1250000	0.24208	rs1107910	-5.696	rs12044597	0.0218	-3.47	-5.366	240	9	lasso	0.0153	0.128	6.12	9.28e-10	0.015	0.001	0.423	0.023	0.539	TRUE	-0.81
GTEx.Brain_Cerebellar_Hemisphere	./WEIGHTS//GTEx.Brain_Cerebellar_Hemisphere/GTEx.Brain_Cerebellar_Hemisphere.ENSG00000240731.1.RP5-890O3.9.wgt.RDat	RP5-890O3.9	1	1250000	1250000	0.24208	rs12041925	-4.998	rs12044597	0.0218	-3.47	-4.615	240	9	lasso	0.0153	0.128	5.26363	1.41e-07	0.281	0.016	0.269	0.014	0.42	FALSE	-0.01
GTEx.Brain_Cerebellar_Hemisphere	./WEIGHTS//GTEx.Brain_Cerebellar_Hemisphere/GTEx.Brain_Cerebellar_Hemisphere.ENSG00000240731.1.RP5-890O3.9.wgt.RDat	RP5-890O3.9	1	1250000	1250000	0.24208	rs12044597	-5.915	rs12044597	0.0218	-3.47	-5.915	240	9	lasso	0.0153	0.128	6.33	2.52e-10	0.002	0	0.29	0.015	0.692	TRUE	-0.01
GTEx.Brain_Cerebellar_Hemisphere	./WEIGHTS//GTEx.Brain_Cerebellar_Hemisphere/GTEx.Brain_Cerebellar_Hemisphere.ENSG00000240731.1.RP5-890O3.9.wgt.RDat	RP5-890O3.9	1	1250000	1250000	0.24208	rs16825336	5.712	rs12044597	0.0218	-3.47	-5.429	240	9	lasso	0.0153	0.128	6.15444	7.53e-10	0.016	0.001	0.44	0.024	0.519	TRUE	0.28
GTEx.Brain_Cerebellar_Hemisphere	./WEIGHTS//GTEx.Brain_Cerebellar_Hemisphere/GTEx.Brain_Cerebellar_Hemisphere.ENSG00000240731.1.RP5-890O3.9.wgt.RDat	RP5-890O3.9	1	1250000	1250000	0.24208	rs4648786	-7.412	rs12044597	0.0218	-3.47	-7.0548	240	9	lasso	0.0153	0.128	6.64	3.07e-11	0	0	0.648	0.035	0.317	FALSE	-0.01
GTEx.Brain_Cerebellar_Hemisphere	./WEIGHTS//GTEx.Brain_Cerebellar_Hemisphere/GTEx.Brain_Cerebellar_Hemisphere.ENSG00000243696.4.RP5-966M1.6.wgt.RDat	RP5-966M1.6	3	52900000	52900000	0.273631	rs2256332	8.423	rs2276817	0.223	4.53	7.7326	375	6	lasso	0.235	1.04e-06	5.95	2.72e-09	0	0	0.492	0.23	0.279	FALSE	0.04
GTEx.Brain_Cerebellar_Hemisphere	./WEIGHTS//GTEx.Brain_Cerebellar_Hemisphere/GTEx.Brain_Cerebellar_Hemisphere.ENSG00000251417.1.RP11-1348G14.4.wgt.RDat	RP11-1348G14.4	16	28814097	28829149	0.10671	rs2008514	12.104	rs4451951	0.136	-4.62	12.097	177	2	lasso	0.166	4.8e-05	-12.2	1.85e-34	0	0	0.028	0.027	0.945	FALSE	-0.02
GTEx.Brain_Cerebellar_Hemisphere	./WEIGHTS//GTEx.Brain_Cerebellar_Hemisphere/GTEx.Brain_Cerebellar_Hemisphere.ENSG00000251417.1.RP11-1348G14.4.wgt.RDat	RP11-1348G14.4	16	28814097	28829149	0.10671	rs27741	10.801	rs4451951	0.136	-4.62	10.697	177	2	lasso	0.166	4.8e-05	-10.7865	3.99e-27	0	0	0.037	0.036	0.926	FALSE	0.01
GTEx.Brain_Cerebellar_Hemisphere	./WEIGHTS//GTEx.Brain_Cerebellar_Hemisphere/GTEx.Brain_Cerebellar_Hemisphere.ENSG00000251417.1.RP11-1348G14.4.wgt.RDat	RP11-1348G14.4	16	28814097	28829149	0.10671	rs27741	10.922	rs4451951	0.136	-4.62	10.701	177	2	lasso	0.166	4.8e-05	-10.8	3.51e-27	0	0	0.038	0.037	0.924	FALSE	-0.84
GTEx.Brain_Cerebellar_Hemisphere	./WEIGHTS//GTEx.Brain_Cerebellar_Hemisphere/GTEx.Brain_Cerebellar_Hemisphere.ENSG00000251417.1.RP11-1348G14.4.wgt.RDat	RP11-1348G14.4	16	28814097	28829149	0.10671	rs27741	11.066	rs4451951	0.136	-4.62	10.915	177	2	lasso	0.166	4.8e-05	-11	3.83e-28	0	0	0.037	0.036	0.927	FALSE	-0.84
GTEx.Brain_Cerebellar_Hemisphere	./WEIGHTS//GTEx.Brain_Cerebellar_Hemisphere/GTEx.Brain_Cerebellar_Hemisphere.ENSG00000251417.1.RP11-1348G14.4.wgt.RDat	RP11-1348G14.4	16	28814097	28829149	0.10671	rs27741	12.404	rs4451951	0.136	-4.62	12.225	177	2	lasso	0.166	4.8e-05	-12.3	7.05e-35	0	0	0.039	0.038	0.923	FALSE	-0.02
GTEx.Brain_Cerebellar_Hemisphere	./WEIGHTS//GTEx.Brain_Cerebellar_Hemisphere/GTEx.Brain_Cerebellar_Hemisphere.ENSG00000251417.1.RP11-1348G14.4.wgt.RDat	RP11-1348G14.4	16	28814097	28829149	0.10671	rs4788101	12.731	rs4451951	0.136	-4.62	12.68	177	2	lasso	0.166	4.8e-05	-12.8	1.3e-37	0	0	0.03	0.029	0.941	FALSE	-0.99
GTEx.Brain_Cerebellar_Hemisphere	./WEIGHTS//GTEx.Brain_Cerebellar_Hemisphere/GTEx.Brain_Cerebellar_Hemisphere.ENSG00000251417.1.RP11-1348G14.4.wgt.RDat	RP11-1348G14.4	16	28814097	28829149	0.10671	rs4788101	12.766	rs4451951	0.136	-4.62	12.701	177	2	lasso	0.166	4.8e-05	-12.8	1.67e-37	0	0	0.031	0.03	0.939	FALSE	-0.99
GTEx.Brain_Cerebellar_Hemisphere	./WEIGHTS//GTEx.Brain_Cerebellar_Hemisphere/GTEx.Brain_Cerebellar_Hemisphere.ENSG00000251417.1.RP11-1348G14.4.wgt.RDat	RP11-1348G14.4	16	28814097	28829149	0.10671	rs7198606	13.529	rs4451951	0.136	-4.62	13.467	177	2	lasso	0.166	4.8e-05	-13.6	2.53e-42	0	0	0.029	0.028	0.943	FALSE	-0.99
GTEx.Brain_Cerebellar_Hemisphere	./WEIGHTS//GTEx.Brain_Cerebellar_Hemisphere/GTEx.Brain_Cerebellar_Hemisphere.ENSG00000251417.1.RP11-1348G14.4.wgt.RDat	RP11-1348G14.4	16	28814097	28829149	0.10671	rs7498665	13.37	rs4451951	0.136	-4.62	13.1919	177	2	lasso	0.166	4.8e-05	-13.3	3.65e-40	0	0	0.032	0.031	0.937	FALSE	-0.99
GTEx.Brain_Cerebellar_Hemisphere	./WEIGHTS//GTEx.Brain_Cerebellar_Hemisphere/GTEx.Brain_Cerebellar_Hemisphere.ENSG00000251417.1.RP11-1348G14.4.wgt.RDat	RP11-1348G14.4	16	28814097	28829149	0.10671	rs7498665	6.382	rs4451951	0.136	-4.62	6.28163	177	2	lasso	0.166	4.8e-05	-6.30067	2.96e-10	0	0	0.031	0.029	0.94	FALSE	-0.99
GTEx.Brain_Cerebellar_Hemisphere	./WEIGHTS//GTEx.Brain_Cerebellar_Hemisphere/GTEx.Brain_Cerebellar_Hemisphere.ENSG00000251417.1.RP11-1348G14.4.wgt.RDat	RP11-1348G14.4	16	28814097	28829149	0.10671	rs9972693	12.876	rs4451951	0.136	-4.62	12.809	177	2	lasso	0.166	4.8e-05	-12.9	2.51e-38	0	0	0.03	0.028	0.942	FALSE	-0.99
GTEx.Brain_Cerebellar_Hemisphere	./WEIGHTS//GTEx.Brain_Cerebellar_Hemisphere/GTEx.Brain_Cerebellar_Hemisphere.ENSG00000255142.1.AP006621.6.wgt.RDat	AP006621.6	11	782000	782000	0.26976	rs1138714	8.574	rs7942564	0.159	4.61	-6.6658	393	22	enet	0.15	0.000112	-5.92	3.19e-09	0	0	0.372	0.082	0.546	FALSE	-0.59
GTEx.Brain_Cerebellar_Hemisphere	./WEIGHTS//GTEx.Brain_Cerebellar_Hemisphere/GTEx.Brain_Cerebellar_Hemisphere.ENSG00000255142.1.AP006621.6.wgt.RDat	AP006621.6	11	782000	782000	0.26976	rs4963120	-6.341	rs7942564	0.159	4.61	4.8419	393	22	enet	0.15	0.000112	5.31	1.12e-07	0	0	0.432	0.095	0.472	FALSE	-0.59
GTEx.Brain_Cerebellar_Hemisphere	./WEIGHTS//GTEx.Brain_Cerebellar_Hemisphere/GTEx.Brain_Cerebellar_Hemisphere.ENSG00000255197.1.RP11-750H9.5.wgt.RDat	RP11-750H9.5	11	47400000	47400000	0.16701	rs11039266	-9.041	rs896817	0.247	-4.77	-6.172	288	6	lasso	0.213	3.53e-06	6.17372	6.67e-10	0	0	0.346	0.295	0.359	TRUE	-0.76
GTEx.Brain_Cerebellar_Hemisphere	./WEIGHTS//GTEx.Brain_Cerebellar_Hemisphere/GTEx.Brain_Cerebellar_Hemisphere.ENSG00000255197.1.RP11-750H9.5.wgt.RDat	RP11-750H9.5	11	47400000	47400000	0.16701	rs7124681	10.207	rs896817	0.247	-4.77	-5.427	288	6	lasso	0.213	3.53e-06	5.43	5.69e-08	0	0	0.507	0.433	0.06	FALSE	0.29
GTEx.Brain_Cerebellar_Hemisphere	./WEIGHTS//GTEx.Brain_Cerebellar_Hemisphere/GTEx.Brain_Cerebellar_Hemisphere.ENSG00000255197.1.RP11-750H9.5.wgt.RDat	RP11-750H9.5	11	47400000	47400000	0.16701	rs7124681	10.253	rs896817	0.247	-4.77	-5.919	288	6	lasso	0.213	3.53e-06	5.92	3.21e-09	0	0	0.493	0.421	0.087	FALSE	0.29
GTEx.Brain_Cerebellar_Hemisphere	./WEIGHTS//GTEx.Brain_Cerebellar_Hemisphere/GTEx.Brain_Cerebellar_Hemisphere.ENSG00000255197.1.RP11-750H9.5.wgt.RDat	RP11-750H9.5	11	47400000	47400000	0.16701	rs7124681	10.573	rs896817	0.247	-4.77	-5.88	288	6	lasso	0.213	3.53e-06	5.88	4.08e-09	0	0	0.507	0.433	0.059	FALSE	0.29
GTEx.Brain_Cerebellar_Hemisphere	./WEIGHTS//GTEx.Brain_Cerebellar_Hemisphere/GTEx.Brain_Cerebellar_Hemisphere.ENSG00000255197.1.RP11-750H9.5.wgt.RDat	RP11-750H9.5	11	47400000	47400000	0.16701	rs7124681	10.682	rs896817	0.247	-4.77	-6.168	288	6	lasso	0.213	3.53e-06	6.17	6.88e-10	0	0	0.507	0.433	0.059	FALSE	0.29
GTEx.Brain_Cerebellar_Hemisphere	./WEIGHTS//GTEx.Brain_Cerebellar_Hemisphere/GTEx.Brain_Cerebellar_Hemisphere.ENSG00000255197.1.RP11-750H9.5.wgt.RDat	RP11-750H9.5	11	47400000	47400000	0.16701	rs7124681	10.961	rs896817	0.247	-4.77	-5.548	288	6	lasso	0.213	3.53e-06	5.55	2.88e-08	0	0	0.507	0.433	0.059	FALSE	0.29
GTEx.Brain_Cerebellar_Hemisphere	./WEIGHTS//GTEx.Brain_Cerebellar_Hemisphere/GTEx.Brain_Cerebellar_Hemisphere.ENSG00000255197.1.RP11-750H9.5.wgt.RDat	RP11-750H9.5	11	47400000	47400000	0.16701	rs7124681	13.196	rs896817	0.247	-4.77	-6.4772	288	6	lasso	0.213	3.53e-06	6.48	9.26e-11	0	0	0.507	0.433	0.059	FALSE	0.29
GTEx.Brain_Cerebellar_Hemisphere	./WEIGHTS//GTEx.Brain_Cerebellar_Hemisphere/GTEx.Brain_Cerebellar_Hemisphere.ENSG00000255284.1.AP006621.5.wgt.RDat	AP006621.5	11	778000	784000	0.51781	rs1138714	8.574	rs4963153	0.143	4.5	-7.644	394	38	enet	0.128	0.000362	-5.79	7.23e-09	0	0	0.412	0.099	0.489	FALSE	-0.57
GTEx.Brain_Cerebellar_Hemisphere	./WEIGHTS//GTEx.Brain_Cerebellar_Hemisphere/GTEx.Brain_Cerebellar_Hemisphere.ENSG00000255310.2.AF131215.2.wgt.RDat	AF131215.2	8	11000000	11000000	0.146863	rs2409722	6.271	rs17724226	0.17	-4.52	-5.133	618	3	lasso	0.0875	0.00298	5.48597	4.11e-08	0	0	0.374	0.164	0.461	FALSE	0.8
GTEx.Brain_Cerebellar_Hemisphere	./WEIGHTS//GTEx.Brain_Cerebellar_Hemisphere/GTEx.Brain_Cerebellar_Hemisphere.ENSG00000255310.2.AF131215.2.wgt.RDat	AF131215.2	8	11000000	11000000	0.146863	rs4841436	6.08	rs17724226	0.17	-4.52	-4.961	618	3	lasso	0.0875	0.00298	5.30937	1.1e-07	0.001	0	0.486	0.213	0.3	FALSE	0.59
GTEx.Brain_Cerebellar_Hemisphere	./WEIGHTS//GTEx.Brain_Cerebellar_Hemisphere/GTEx.Brain_Cerebellar_Hemisphere.ENSG00000255310.2.AF131215.2.wgt.RDat	AF131215.2	8	11000000	11000000	0.146863	rs4841436	8.39	rs17724226	0.17	-4.52	-6.278	618	3	lasso	0.0875	0.00298	6.92267	4.43e-12	0	0	0.467	0.205	0.328	FALSE	0.59
GTEx.Brain_Cerebellar_Hemisphere	./WEIGHTS//GTEx.Brain_Cerebellar_Hemisphere/GTEx.Brain_Cerebellar_Hemisphere.ENSG00000255310.2.AF131215.2.wgt.RDat	AF131215.2	8	11000000	11000000	0.146863	rs6601513	6.323	rs17724226	0.17	-4.52	-5.021	618	3	lasso	0.0875	0.00298	5.4275	5.71e-08	0	0	0.479	0.21	0.31	FALSE	0.59
GTEx.Brain_Cerebellar_Hemisphere	./WEIGHTS//GTEx.Brain_Cerebellar_Hemisphere/GTEx.Brain_Cerebellar_Hemisphere.ENSG00000255310.2.AF131215.2.wgt.RDat	AF131215.2	8	11000000	11000000	0.146863	rs6601513	6.83	rs17724226	0.17	-4.52	-4.855	618	3	lasso	0.0875	0.00298	5.40518	6.47e-08	0	0	0.586	0.257	0.157	FALSE	0.59
GTEx.Brain_Cerebellar_Hemisphere	./WEIGHTS//GTEx.Brain_Cerebellar_Hemisphere/GTEx.Brain_Cerebellar_Hemisphere.ENSG00000255310.2.AF131215.2.wgt.RDat	AF131215.2	8	11000000	11000000	0.146863	rs6601513	6.997	rs17724226	0.17	-4.52	-4.875	618	3	lasso	0.0875	0.00298	5.43318	5.54e-08	0	0	0.6	0.264	0.137	FALSE	0.59
GTEx.Brain_Cerebellar_Hemisphere	./WEIGHTS//GTEx.Brain_Cerebellar_Hemisphere/GTEx.Brain_Cerebellar_Hemisphere.ENSG00000255949.1.AP003419.16.wgt.RDat	AP003419.16	11	67200000	67200000	0.19598	rs7952436	-10.041	rs17501521	0.00538	-3.46	-5.405	222	4	lasso	0.0536	0.017	5.34	9.24e-08	0	0	0.788	0.039	0.173	FALSE	-0.2
GTEx.Brain_Cerebellar_Hemisphere	./WEIGHTS//GTEx.Brain_Cerebellar_Hemisphere/GTEx.Brain_Cerebellar_Hemisphere.ENSG00000255949.1.AP003419.16.wgt.RDat	AP003419.16	11	67200000	67200000	0.19598	rs7952436	-6.88	rs17501521	0.00538	-3.46	-5.36	222	4	lasso	0.0536	0.017	5.33	9.98e-08	0	0	0.787	0.039	0.173	FALSE	-0.2
GTEx.Brain_Cerebellar_Hemisphere	./WEIGHTS//GTEx.Brain_Cerebellar_Hemisphere/GTEx.Brain_Cerebellar_Hemisphere.ENSG00000255949.1.AP003419.16.wgt.RDat	AP003419.16	11	67200000	67200000	0.19598	rs7952436	-8.3	rs17501521	0.00538	-3.46	-5.93	222	4	lasso	0.0536	0.017	5.96	2.47e-09	0	0	0.788	0.039	0.173	FALSE	-0.2
GTEx.Brain_Cerebellar_Hemisphere	./WEIGHTS//GTEx.Brain_Cerebellar_Hemisphere/GTEx.Brain_Cerebellar_Hemisphere.ENSG00000256845.1.AC007401.1.wgt.RDat	AC007401.1	2	36800000	36800000	0.40456	rs10172196	5.983	rs14291	0.263	5.21	5.757	595	4	lasso	0.221	2.32e-06	5.61	1.97e-08	0	0	0.012	0.033	0.955	FALSE	0.89
GTEx.Brain_Cerebellar_Hemisphere	./WEIGHTS//GTEx.Brain_Cerebellar_Hemisphere/GTEx.Brain_Cerebellar_Hemisphere.ENSG00000256845.1.AC007401.1.wgt.RDat	AC007401.1	2	36800000	36800000	0.40456	rs10172196	6.056	rs14291	0.263	5.21	5.662	595	4	lasso	0.221	2.32e-06	5.66	1.55e-08	0	0	0.015	0.042	0.942	FALSE	0.89
GTEx.Brain_Cerebellar_Hemisphere	./WEIGHTS//GTEx.Brain_Cerebellar_Hemisphere/GTEx.Brain_Cerebellar_Hemisphere.ENSG00000256845.1.AC007401.1.wgt.RDat	AC007401.1	2	36800000	36800000	0.40456	rs10172196	6.275	rs14291	0.263	5.21	5.861	595	4	lasso	0.221	2.32e-06	5.75	8.94e-09	0	0	0.013	0.035	0.953	FALSE	0.89
GTEx.Brain_Cerebellar_Hemisphere	./WEIGHTS//GTEx.Brain_Cerebellar_Hemisphere/GTEx.Brain_Cerebellar_Hemisphere.ENSG00000256845.1.AC007401.1.wgt.RDat	AC007401.1	2	36800000	36800000	0.40456	rs10172196	6.488	rs14291	0.263	5.21	5.841	595	4	lasso	0.221	2.32e-06	5.78	7.68e-09	0	0	0.014	0.039	0.947	FALSE	0.89
GTEx.Brain_Cerebellar_Hemisphere	./WEIGHTS//GTEx.Brain_Cerebellar_Hemisphere/GTEx.Brain_Cerebellar_Hemisphere.ENSG00000256845.1.AC007401.1.wgt.RDat	AC007401.1	2	36800000	36800000	0.40456	rs10172196	7.219	rs14291	0.263	5.21	6.564	595	4	lasso	0.221	2.32e-06	6.61	3.85e-11	0	0	0.013	0.035	0.953	FALSE	0.89
GTEx.Brain_Cerebellar_Hemisphere	./WEIGHTS//GTEx.Brain_Cerebellar_Hemisphere/GTEx.Brain_Cerebellar_Hemisphere.ENSG00000256845.1.AC007401.1.wgt.RDat	AC007401.1	2	36800000	36800000	0.40456	rs10172196	7.672	rs14291	0.263	5.21	6.897	595	4	lasso	0.221	2.32e-06	6.9	5.2e-12	0	0	0.013	0.037	0.95	FALSE	0.89
GTEx.Brain_Cerebellar_Hemisphere	./WEIGHTS//GTEx.Brain_Cerebellar_Hemisphere/GTEx.Brain_Cerebellar_Hemisphere.ENSG00000256845.1.AC007401.1.wgt.RDat	AC007401.1	2	36800000	36800000	0.40456	rs4670626	-6.085	rs14291	0.263	5.21	5.778	595	4	lasso	0.221	2.32e-06	5.81	6.2e-09	0	0	0.013	0.035	0.952	FALSE	0
GTEx.Brain_Cerebellar_Hemisphere	./WEIGHTS//GTEx.Brain_Cerebellar_Hemisphere/GTEx.Brain_Cerebellar_Hemisphere.ENSG00000256845.1.AC007401.1.wgt.RDat	AC007401.1	2	36800000	36800000	0.40456	rs6544006	5.8736	rs14291	0.263	5.21	5.6792	595	4	lasso	0.221	2.32e-06	5.59	2.25e-08	0	0	0.013	0.037	0.95	FALSE	-0.02
GTEx.Brain_Cerebellar_Hemisphere	./WEIGHTS//GTEx.Brain_Cerebellar_Hemisphere/GTEx.Brain_Cerebellar_Hemisphere.ENSG00000256845.1.AC007401.1.wgt.RDat	AC007401.1	2	36800000	36800000	0.40456	rs9295	7.55	rs14291	0.263	5.21	6.936	595	4	lasso	0.221	2.32e-06	6.83599	8.14e-12	0	0	0.015	0.043	0.942	FALSE	0.87
GTEx.Brain_Cerebellar_Hemisphere	./WEIGHTS//GTEx.Brain_Cerebellar_Hemisphere/GTEx.Brain_Cerebellar_Hemisphere.ENSG00000259726.1.CSPG4P11.wgt.RDat	CSPG4P11	15	84900000	84900000	0.3029	rs17296856	-10.61	rs12911210	0.212	4.81	6.545	255	3	lasso	0.158	7.58e-05	6.64	3.22e-11	0	0	0.527	0.392	0.081	FALSE	-0.34
GTEx.Brain_Cerebellar_Hemisphere	./WEIGHTS//GTEx.Brain_Cerebellar_Hemisphere/GTEx.Brain_Cerebellar_Hemisphere.ENSG00000260025.1.RP11-490M8.1.wgt.RDat	RP11-490M8.1	2	36600000	36600000	0.37068	rs10172196	5.983	rs13406184	0.18	4.7	5.565	662	4	lasso	0.149	0.000121	5.7	1.19e-08	0	0	0.072	0.029	0.899	FALSE	0.92
GTEx.Brain_Cerebellar_Hemisphere	./WEIGHTS//GTEx.Brain_Cerebellar_Hemisphere/GTEx.Brain_Cerebellar_Hemisphere.ENSG00000260025.1.RP11-490M8.1.wgt.RDat	RP11-490M8.1	2	36600000	36600000	0.37068	rs10172196	6.056	rs13406184	0.18	4.7	5.679	662	4	lasso	0.149	0.000121	5.81	6.28e-09	0	0	0.072	0.028	0.9	FALSE	0.92
GTEx.Brain_Cerebellar_Hemisphere	./WEIGHTS//GTEx.Brain_Cerebellar_Hemisphere/GTEx.Brain_Cerebellar_Hemisphere.ENSG00000260025.1.RP11-490M8.1.wgt.RDat	RP11-490M8.1	2	36600000	36600000	0.37068	rs10172196	6.275	rs13406184	0.18	4.7	5.597	662	4	lasso	0.149	0.000121	5.75	8.91e-09	0	0	0.054	0.021	0.925	FALSE	0.92
GTEx.Brain_Cerebellar_Hemisphere	./WEIGHTS//GTEx.Brain_Cerebellar_Hemisphere/GTEx.Brain_Cerebellar_Hemisphere.ENSG00000260025.1.RP11-490M8.1.wgt.RDat	RP11-490M8.1	2	36600000	36600000	0.37068	rs10172196	6.488	rs13406184	0.18	4.7	5.691	662	4	lasso	0.149	0.000121	5.85	4.81e-09	0	0	0.049	0.019	0.932	FALSE	0.92
GTEx.Brain_Cerebellar_Hemisphere	./WEIGHTS//GTEx.Brain_Cerebellar_Hemisphere/GTEx.Brain_Cerebellar_Hemisphere.ENSG00000260025.1.RP11-490M8.1.wgt.RDat	RP11-490M8.1	2	36600000	36600000	0.37068	rs10172196	7.219	rs13406184	0.18	4.7	6.577	662	4	lasso	0.149	0.000121	6.75	1.52e-11	0	0	0.042	0.016	0.942	FALSE	0.92
GTEx.Brain_Cerebellar_Hemisphere	./WEIGHTS//GTEx.Brain_Cerebellar_Hemisphere/GTEx.Brain_Cerebellar_Hemisphere.ENSG00000260025.1.RP11-490M8.1.wgt.RDat	RP11-490M8.1	2	36600000	36600000	0.37068	rs10172196	7.672	rs13406184	0.18	4.7	6.821	662	4	lasso	0.149	0.000121	7.01	2.44e-12	0	0	0.041	0.016	0.943	FALSE	0.92
GTEx.Brain_Cerebellar_Hemisphere	./WEIGHTS//GTEx.Brain_Cerebellar_Hemisphere/GTEx.Brain_Cerebellar_Hemisphere.ENSG00000260025.1.RP11-490M8.1.wgt.RDat	RP11-490M8.1	2	36600000	36600000	0.37068	rs4670626	-6.085	rs13406184	0.18	4.7	5.86	662	4	lasso	0.149	0.000121	5.98	2.3e-09	0	0	0.071	0.028	0.901	FALSE	0.01
GTEx.Brain_Cerebellar_Hemisphere	./WEIGHTS//GTEx.Brain_Cerebellar_Hemisphere/GTEx.Brain_Cerebellar_Hemisphere.ENSG00000260025.1.RP11-490M8.1.wgt.RDat	RP11-490M8.1	2	36600000	36600000	0.37068	rs6544006	5.8736	rs13406184	0.18	4.7	5.3473	662	4	lasso	0.149	0.000121	5.38	7.36e-08	0.001	0.001	0.157	0.063	0.778	FALSE	-0.02
GTEx.Brain_Cerebellar_Hemisphere	./WEIGHTS//GTEx.Brain_Cerebellar_Hemisphere/GTEx.Brain_Cerebellar_Hemisphere.ENSG00000260025.1.RP11-490M8.1.wgt.RDat	RP11-490M8.1	2	36600000	36600000	0.37068	rs9295	7.55	rs13406184	0.18	4.7	6.628	662	4	lasso	0.149	0.000121	6.83059	8.46e-12	0	0	0.051	0.02	0.929	FALSE	0.9
GTEx.Brain_Cerebellar_Hemisphere	./WEIGHTS//GTEx.Brain_Cerebellar_Hemisphere/GTEx.Brain_Cerebellar_Hemisphere.ENSG00000260439.1.LA16c-366D3.1.wgt.RDat	LA16c-366D3.1	16	971033	984495	0.45289	rs7196963	5.919	rs2071978	0.0187	-3.84	4.527	406	9	lasso	0.119	0.000589	-5.18	2.23e-07	0.005	0.001	0.521	0.056	0.417	FALSE	-0.02
GTEx.Brain_Cerebellar_Hemisphere	./WEIGHTS//GTEx.Brain_Cerebellar_Hemisphere/GTEx.Brain_Cerebellar_Hemisphere.ENSG00000260911.1.RP11-196G11.2.wgt.RDat	RP11-196G11.2	16	31054471	31061201	0.18395	rs4889606	-10.296	rs7197717	0.0642	4.25	5.748	235	6	lasso	0.0987	0.00167	5.98194	2.2e-09	0	0	0.527	0.168	0.305	FALSE	-0.07
GTEx.Brain_Cerebellar_Hemisphere	./WEIGHTS//GTEx.Brain_Cerebellar_Hemisphere/GTEx.Brain_Cerebellar_Hemisphere.ENSG00000260911.1.RP11-196G11.2.wgt.RDat	RP11-196G11.2	16	31054471	31061201	0.18395	rs4889606	-10.74	rs7197717	0.0642	4.25	6.0388	235	6	lasso	0.0987	0.00167	6.27	3.61e-10	0	0	0.522	0.167	0.311	FALSE	0
GTEx.Brain_Cerebellar_Hemisphere	./WEIGHTS//GTEx.Brain_Cerebellar_Hemisphere/GTEx.Brain_Cerebellar_Hemisphere.ENSG00000260911.1.RP11-196G11.2.wgt.RDat	RP11-196G11.2	16	31054471	31061201	0.18395	rs4889606	-8.613	rs7197717	0.0642	4.25	6.262	235	6	lasso	0.0987	0.00167	6.29	3.09e-10	0	0	0.525	0.168	0.308	FALSE	0
GTEx.Brain_Cerebellar_Hemisphere	./WEIGHTS//GTEx.Brain_Cerebellar_Hemisphere/GTEx.Brain_Cerebellar_Hemisphere.ENSG00000260911.1.RP11-196G11.2.wgt.RDat	RP11-196G11.2	16	31054471	31061201	0.18395	rs4889606	-9.028	rs7197717	0.0642	4.25	6.113	235	6	lasso	0.0987	0.00167	6.32	2.65e-10	0	0	0.518	0.165	0.317	FALSE	-0.01
GTEx.Brain_Cerebellar_Hemisphere	./WEIGHTS//GTEx.Brain_Cerebellar_Hemisphere/GTEx.Brain_Cerebellar_Hemisphere.ENSG00000260911.1.RP11-196G11.2.wgt.RDat	RP11-196G11.2	16	31054471	31061201	0.18395	rs4889606	-9.064	rs7197717	0.0642	4.25	6.245	235	6	lasso	0.0987	0.00167	6.35	2.14e-10	0	0	0.525	0.168	0.308	FALSE	0
GTEx.Brain_Cerebellar_Hemisphere	./WEIGHTS//GTEx.Brain_Cerebellar_Hemisphere/GTEx.Brain_Cerebellar_Hemisphere.ENSG00000260911.1.RP11-196G11.2.wgt.RDat	RP11-196G11.2	16	31054471	31061201	0.18395	rs4889606	-9.174	rs7197717	0.0642	4.25	6.124	235	6	lasso	0.0987	0.00167	6.36	2.01e-10	0	0	0.521	0.167	0.312	FALSE	-0.01
GTEx.Brain_Cerebellar_Hemisphere	./WEIGHTS//GTEx.Brain_Cerebellar_Hemisphere/GTEx.Brain_Cerebellar_Hemisphere.ENSG00000260911.1.RP11-196G11.2.wgt.RDat	RP11-196G11.2	16	31054471	31061201	0.18395	rs4889606	-9.648	rs7197717	0.0642	4.25	5.915	235	6	lasso	0.0987	0.00167	5.94	2.92e-09	0	0	0.529	0.169	0.303	FALSE	0.13
GTEx.Brain_Cerebellar_Hemisphere	./WEIGHTS//GTEx.Brain_Cerebellar_Hemisphere/GTEx.Brain_Cerebellar_Hemisphere.ENSG00000260911.1.RP11-196G11.2.wgt.RDat	RP11-196G11.2	16	31054471	31061201	0.18395	rs4889606	-9.66	rs7197717	0.0642	4.25	6.62	235	6	lasso	0.0987	0.00167	6.56	5.25e-11	0	0	0.517	0.165	0.318	FALSE	0.13
GTEx.Brain_Cerebellar_Hemisphere	./WEIGHTS//GTEx.Brain_Cerebellar_Hemisphere/GTEx.Brain_Cerebellar_Hemisphere.ENSG00000260911.1.RP11-196G11.2.wgt.RDat	RP11-196G11.2	16	31054471	31061201	0.18395	rs4889606	-9.677	rs7197717	0.0642	4.25	6.194	235	6	lasso	0.0987	0.00167	6.34	2.25e-10	0	0	0.527	0.169	0.304	FALSE	0
GTEx.Brain_Cerebellar_Hemisphere	./WEIGHTS//GTEx.Brain_Cerebellar_Hemisphere/GTEx.Brain_Cerebellar_Hemisphere.ENSG00000260911.1.RP11-196G11.2.wgt.RDat	RP11-196G11.2	16	31054471	31061201	0.18395	rs4889606	-9.695	rs7197717	0.0642	4.25	5.968	235	6	lasso	0.0987	0.00167	6.14	8.14e-10	0	0	0.524	0.167	0.308	FALSE	0
GTEx.Brain_Cerebellar_Hemisphere	./WEIGHTS//GTEx.Brain_Cerebellar_Hemisphere/GTEx.Brain_Cerebellar_Hemisphere.ENSG00000261312.1.AC002550.5.wgt.RDat	AC002550.5	16	19717673	19726705	0.49752	rs12446632	-11.88	rs9931167	0.443	6.55	-8.3751	443	8	lasso	0.432	2.05e-12	-8.48	2.33e-17	0	0	0.001	0.998	0	FALSE	0.69
GTEx.Brain_Cerebellar_Hemisphere	./WEIGHTS//GTEx.Brain_Cerebellar_Hemisphere/GTEx.Brain_Cerebellar_Hemisphere.ENSG00000261312.1.AC002550.5.wgt.RDat	AC002550.5	16	19717673	19726705	0.49752	rs12446632	-7.819	rs9931167	0.443	6.55	-5.118	443	8	lasso	0.432	2.05e-12	-5.22907	1.7e-07	0	0	0.001	0.998	0	FALSE	0.69
GTEx.Brain_Cerebellar_Hemisphere	./WEIGHTS//GTEx.Brain_Cerebellar_Hemisphere/GTEx.Brain_Cerebellar_Hemisphere.ENSG00000261338.1.RP11-378A13.1.wgt.RDat	RP11-378A13.1	2	219000000	219000000	0.52733	rs897877	5.587	rs3731859	0.569	-7.27	4.5832	439	24	enet	0.604	3.32e-19	-5.12	3.07e-07	0	0.005	0	0.121	0.873	FALSE	0.01
GTEx.Brain_Cerebellar_Hemisphere	./WEIGHTS//GTEx.Brain_Cerebellar_Hemisphere/GTEx.Brain_Cerebellar_Hemisphere.ENSG00000261556.4.RP11-296I10.6.wgt.RDat	RP11-296I10.6	16	70253477	70279519	0.19028	rs1500337	-7.045	rs7189474	0.2	4.64	-5.211	200	5	lasso	0.188	1.49e-05	-5.31	1.1e-07	0	0	0.515	0.282	0.203	FALSE	0.25
GTEx.Brain_Cerebellar_Hemisphere	./WEIGHTS//GTEx.Brain_Cerebellar_Hemisphere/GTEx.Brain_Cerebellar_Hemisphere.ENSG00000261556.4.RP11-296I10.6.wgt.RDat	RP11-296I10.6	16	70253477	70279519	0.19028	rs1983016	-6.063	rs7189474	0.2	4.64	-5.592	200	5	lasso	0.188	1.49e-05	-5.74	9.43e-09	0	0	0.109	0.059	0.832	FALSE	0.24
GTEx.Brain_Cerebellar_Hemisphere	./WEIGHTS//GTEx.Brain_Cerebellar_Hemisphere/GTEx.Brain_Cerebellar_Hemisphere.ENSG00000261556.4.RP11-296I10.6.wgt.RDat	RP11-296I10.6	16	70253477	70279519	0.19028	rs1983016	-6.162	rs7189474	0.2	4.64	-5.791	200	5	lasso	0.188	1.49e-05	-5.91	3.44e-09	0	0	0.1	0.054	0.846	FALSE	0.24
GTEx.Brain_Cerebellar_Hemisphere	./WEIGHTS//GTEx.Brain_Cerebellar_Hemisphere/GTEx.Brain_Cerebellar_Hemisphere.ENSG00000261556.4.RP11-296I10.6.wgt.RDat	RP11-296I10.6	16	70253477	70279519	0.19028	rs2937121	-10.34	rs7189474	0.2	4.64	-9.0557	200	5	lasso	0.188	1.49e-05	-9.27	1.84e-20	0	0	0.292	0.16	0.547	FALSE	0.24
GTEx.Brain_Cerebellar_Hemisphere	./WEIGHTS//GTEx.Brain_Cerebellar_Hemisphere/GTEx.Brain_Cerebellar_Hemisphere.ENSG00000261556.4.RP11-296I10.6.wgt.RDat	RP11-296I10.6	16	70253477	70279519	0.19028	rs3790085	6.718	rs7189474	0.2	4.64	-5.178	200	5	lasso	0.188	1.49e-05	-5.27	1.4e-07	0	0	0.543	0.298	0.159	FALSE	0.24
GTEx.Brain_Cerebellar_Hemisphere	./WEIGHTS//GTEx.Brain_Cerebellar_Hemisphere/GTEx.Brain_Cerebellar_Hemisphere.ENSG00000261556.4.RP11-296I10.6.wgt.RDat	RP11-296I10.6	16	70253477	70279519	0.19028	rs3790085	6.834	rs7189474	0.2	4.64	-5.707	200	5	lasso	0.188	1.49e-05	-5.78	7.62e-09	0	0	0.484	0.265	0.251	FALSE	0.24
GTEx.Brain_Cerebellar_Hemisphere	./WEIGHTS//GTEx.Brain_Cerebellar_Hemisphere/GTEx.Brain_Cerebellar_Hemisphere.ENSG00000261556.4.RP11-296I10.6.wgt.RDat	RP11-296I10.6	16	70253477	70279519	0.19028	rs3790085	7.664	rs7189474	0.2	4.64	-5.873	200	5	lasso	0.188	1.49e-05	-5.95	2.63e-09	0	0	0.544	0.299	0.157	FALSE	0.24
GTEx.Brain_Cerebellar_Hemisphere	./WEIGHTS//GTEx.Brain_Cerebellar_Hemisphere/GTEx.Brain_Cerebellar_Hemisphere.ENSG00000261556.4.RP11-296I10.6.wgt.RDat	RP11-296I10.6	16	70253477	70279519	0.19028	rs3790085	7.817	rs7189474	0.2	4.64	-5.931	200	5	lasso	0.188	1.49e-05	-6	1.94e-09	0	0	0.559	0.307	0.134	FALSE	0.24
GTEx.Brain_Cerebellar_Hemisphere	./WEIGHTS//GTEx.Brain_Cerebellar_Hemisphere/GTEx.Brain_Cerebellar_Hemisphere.ENSG00000261556.4.RP11-296I10.6.wgt.RDat	RP11-296I10.6	16	70253477	70279519	0.19028	rs3790085	8.505	rs7189474	0.2	4.64	-6.9	200	5	lasso	0.188	1.49e-05	-7.04945	1.8e-12	0	0	0.538	0.295	0.167	FALSE	0.24
GTEx.Brain_Cerebellar_Hemisphere	./WEIGHTS//GTEx.Brain_Cerebellar_Hemisphere/GTEx.Brain_Cerebellar_Hemisphere.ENSG00000264701.1.RP11-6N17.10.wgt.RDat	RP11-6N17.10	17	46057764	46073562	0.20631	rs208015	7.194	rs2525105	0.156	-4.53	5.247	393	5	lasso	0.127	0.000382	-5.86528	4.48e-09	0	0	0.457	0.084	0.459	FALSE	-0.73
GTEx.Brain_Cerebellar_Hemisphere	./WEIGHTS//GTEx.Brain_Cerebellar_Hemisphere/GTEx.Brain_Cerebellar_Hemisphere.ENSG00000264701.1.RP11-6N17.10.wgt.RDat	RP11-6N17.10	17	46057764	46073562	0.20631	rs208015	7.255	rs2525105	0.156	-4.53	4.82	393	5	lasso	0.127	0.000382	-5.34714	8.94e-08	0	0	0.48	0.088	0.431	FALSE	-0.73
GTEx.Brain_Cerebellar_Hemisphere	./WEIGHTS//GTEx.Brain_Cerebellar_Hemisphere/GTEx.Brain_Cerebellar_Hemisphere.ENSG00000264701.1.RP11-6N17.10.wgt.RDat	RP11-6N17.10	17	46057764	46073562	0.20631	rs208015	7.443	rs2525105	0.156	-4.53	5.278	393	5	lasso	0.127	0.000382	-5.96	2.51e-09	0	0	0.467	0.086	0.447	FALSE	-0.73
GTEx.Brain_Cerebellar_Hemisphere	./WEIGHTS//GTEx.Brain_Cerebellar_Hemisphere/GTEx.Brain_Cerebellar_Hemisphere.ENSG00000264701.1.RP11-6N17.10.wgt.RDat	RP11-6N17.10	17	46057764	46073562	0.20631	rs208015	7.453	rs2525105	0.156	-4.53	4.881	393	5	lasso	0.127	0.000382	-5.36536	8.08e-08	0	0	0.482	0.089	0.429	FALSE	-0.73
GTEx.Brain_Cerebellar_Hemisphere	./WEIGHTS//GTEx.Brain_Cerebellar_Hemisphere/GTEx.Brain_Cerebellar_Hemisphere.ENSG00000264701.1.RP11-6N17.10.wgt.RDat	RP11-6N17.10	17	46057764	46073562	0.20631	rs208015	7.587	rs2525105	0.156	-4.53	5.233	393	5	lasso	0.127	0.000382	-5.89	3.91e-09	0	0	0.46	0.084	0.456	FALSE	-0.73
GTEx.Brain_Cerebellar_Hemisphere	./WEIGHTS//GTEx.Brain_Cerebellar_Hemisphere/GTEx.Brain_Cerebellar_Hemisphere.ENSG00000264701.1.RP11-6N17.10.wgt.RDat	RP11-6N17.10	17	46057764	46073562	0.20631	rs208015	7.65	rs2525105	0.156	-4.53	5.198	393	5	lasso	0.127	0.000382	-5.85561	4.75e-09	0	0	0.482	0.089	0.43	FALSE	-0.73
GTEx.Brain_Cerebellar_Hemisphere	./WEIGHTS//GTEx.Brain_Cerebellar_Hemisphere/GTEx.Brain_Cerebellar_Hemisphere.ENSG00000264701.1.RP11-6N17.10.wgt.RDat	RP11-6N17.10	17	46057764	46073562	0.20631	rs208015	7.697	rs2525105	0.156	-4.53	5.077	393	5	lasso	0.127	0.000382	-5.87995	4.1e-09	0	0	0.482	0.089	0.429	FALSE	-0.73
GTEx.Brain_Cerebellar_Hemisphere	./WEIGHTS//GTEx.Brain_Cerebellar_Hemisphere/GTEx.Brain_Cerebellar_Hemisphere.ENSG00000264701.1.RP11-6N17.10.wgt.RDat	RP11-6N17.10	17	46057764	46073562	0.20631	rs208015	9.245	rs2525105	0.156	-4.53	6.4416	393	5	lasso	0.127	0.000382	-7.05	1.73e-12	0	0	0.483	0.089	0.428	FALSE	0.09
GTEx.Brain_Cerebellar_Hemisphere	./WEIGHTS//GTEx.Brain_Cerebellar_Hemisphere/GTEx.Brain_Cerebellar_Hemisphere.ENSG00000267067.1.CTB-75G16.3.wgt.RDat	CTB-75G16.3	17	34990527	34991156	0.26835	rs17619821	-7.281	rs12601380	0.143	3.81	-7.092	306	4	lasso	0.0529	0.0176	-7.18298	6.82e-13	0	0	0.16	0.021	0.819	FALSE	0.97
GTEx.Brain_Cerebellar_Hemisphere	./WEIGHTS//GTEx.Brain_Cerebellar_Hemisphere/GTEx.Brain_Cerebellar_Hemisphere.ENSG00000267067.1.CTB-75G16.3.wgt.RDat	CTB-75G16.3	17	34990527	34991156	0.26835	rs17619821	-7.898	rs12601380	0.143	3.81	-7.77	306	4	lasso	0.0529	0.0176	-7.71621	1.2e-14	0	0	0.153	0.02	0.827	FALSE	0.97
GTEx.Brain_Cerebellar_Hemisphere	./WEIGHTS//GTEx.Brain_Cerebellar_Hemisphere/GTEx.Brain_Cerebellar_Hemisphere.ENSG00000267067.1.CTB-75G16.3.wgt.RDat	CTB-75G16.3	17	34990527	34991156	0.26835	rs17619821	-7.941	rs12601380	0.143	3.81	-7.79	306	4	lasso	0.0529	0.0176	-7.73453	1.04e-14	0	0	0.154	0.02	0.826	FALSE	0.97
GTEx.Brain_Cerebellar_Hemisphere	./WEIGHTS//GTEx.Brain_Cerebellar_Hemisphere/GTEx.Brain_Cerebellar_Hemisphere.ENSG00000267067.1.CTB-75G16.3.wgt.RDat	CTB-75G16.3	17	34990527	34991156	0.26835	rs2285639	-6.51	rs12601380	0.143	3.81	-6.305	306	4	lasso	0.0529	0.0176	-6.45382	1.09e-10	0	0	0.173	0.023	0.804	FALSE	0.97
GTEx.Brain_Cerebellar_Hemisphere	./WEIGHTS//GTEx.Brain_Cerebellar_Hemisphere/GTEx.Brain_Cerebellar_Hemisphere.ENSG00000267067.1.CTB-75G16.3.wgt.RDat	CTB-75G16.3	17	34990527	34991156	0.26835	rs2285639	-7.378	rs12601380	0.143	3.81	-7.245	306	4	lasso	0.0529	0.0176	-7.35	1.96e-13	0	0	0.166	0.022	0.812	FALSE	0.97
GTEx.Brain_Cerebellar_Hemisphere	./WEIGHTS//GTEx.Brain_Cerebellar_Hemisphere/GTEx.Brain_Cerebellar_Hemisphere.ENSG00000267067.1.CTB-75G16.3.wgt.RDat	CTB-75G16.3	17	34990527	34991156	0.26835	rs2285639	-8.144	rs12601380	0.143	3.81	-7.967	306	4	lasso	0.0529	0.0176	-7.9	2.86e-15	0	0	0.158	0.021	0.821	FALSE	0.97
GTEx.Brain_Cerebellar_Hemisphere	./WEIGHTS//GTEx.Brain_Cerebellar_Hemisphere/GTEx.Brain_Cerebellar_Hemisphere.ENSG00000267067.1.CTB-75G16.3.wgt.RDat	CTB-75G16.3	17	34990527	34991156	0.26835	rs2306593	6.634	rs12601380	0.143	3.81	-6.396	306	4	lasso	0.0529	0.0176	-6.31	2.88e-10	0	0	0.21	0.028	0.763	FALSE	-0.73
GTEx.Brain_Cerebellar_Hemisphere	./WEIGHTS//GTEx.Brain_Cerebellar_Hemisphere/GTEx.Brain_Cerebellar_Hemisphere.ENSG00000267067.1.CTB-75G16.3.wgt.RDat	CTB-75G16.3	17	34990527	34991156	0.26835	rs2306593	7.368	rs12601380	0.143	3.81	-7.086	306	4	lasso	0.0529	0.0176	-7.188	6.57e-13	0	0	0.202	0.027	0.771	FALSE	-0.73
GTEx.Brain_Cerebellar_Hemisphere	./WEIGHTS//GTEx.Brain_Cerebellar_Hemisphere/GTEx.Brain_Cerebellar_Hemisphere.ENSG00000267067.1.CTB-75G16.3.wgt.RDat	CTB-75G16.3	17	34990527	34991156	0.26835	rs2306593	7.854	rs12601380	0.143	3.81	-7.572	306	4	lasso	0.0529	0.0176	-7.59802	3.01e-14	0	0	0.199	0.027	0.774	FALSE	-0.73
GTEx.Brain_Cerebellar_Hemisphere	./WEIGHTS//GTEx.Brain_Cerebellar_Hemisphere/GTEx.Brain_Cerebellar_Hemisphere.ENSG00000267067.1.CTB-75G16.3.wgt.RDat	CTB-75G16.3	17	34990527	34991156	0.26835	rs2306593	8.452	rs12601380	0.143	3.81	-8.0762	306	4	lasso	0.0529	0.0176	-7.89	3.14e-15	0	0	0.184	0.024	0.792	FALSE	-0.73
GTEx.Brain_Cerebellar_Hemisphere	./WEIGHTS//GTEx.Brain_Cerebellar_Hemisphere/GTEx.Brain_Cerebellar_Hemisphere.ENSG00000272462.2.U91328.19.wgt.RDat	U91328.19	6	26000000	26000000	0.467	rs10946808	-10.11	rs1436306	0.33	-5.82	-5.985	677	44	enet	0.257	2.83e-07	7.42	1.19e-13	0	0	0.023	0.975	0.002	FALSE	-0.37
GTEx.Brain_Cerebellar_Hemisphere	./WEIGHTS//GTEx.Brain_Cerebellar_Hemisphere/GTEx.Brain_Cerebellar_Hemisphere.ENSG00000272462.2.U91328.19.wgt.RDat	U91328.19	6	26000000	26000000	0.467	rs10946808	-11.39	rs1436306	0.33	-5.82	-6.858	677	44	enet	0.257	2.83e-07	8.21	2.23e-16	0	0	0.023	0.975	0.002	FALSE	-0.37
GTEx.Brain_Cerebellar_Hemisphere	./WEIGHTS//GTEx.Brain_Cerebellar_Hemisphere/GTEx.Brain_Cerebellar_Hemisphere.ENSG00000272462.2.U91328.19.wgt.RDat	U91328.19	6	26000000	26000000	0.467	rs10946808	-11.498	rs1436306	0.33	-5.82	-7.021	677	44	enet	0.257	2.83e-07	8.41	4.12e-17	0	0	0.023	0.975	0.002	FALSE	-0.37
GTEx.Brain_Cerebellar_Hemisphere	./WEIGHTS//GTEx.Brain_Cerebellar_Hemisphere/GTEx.Brain_Cerebellar_Hemisphere.ENSG00000272462.2.U91328.19.wgt.RDat	U91328.19	6	26000000	26000000	0.467	rs10946808	-13.22	rs1436306	0.33	-5.82	-6.387	677	44	enet	0.257	2.83e-07	7.88	3.16e-15	0	0	0.023	0.975	0.002	FALSE	-0.37
GTEx.Brain_Cerebellar_Hemisphere	./WEIGHTS//GTEx.Brain_Cerebellar_Hemisphere/GTEx.Brain_Cerebellar_Hemisphere.ENSG00000272462.2.U91328.19.wgt.RDat	U91328.19	6	26000000	26000000	0.467	rs10946808	-14.09	rs1436306	0.33	-5.82	-7.675	677	44	enet	0.257	2.83e-07	8.98	2.63e-19	0	0	0.023	0.975	0.002	FALSE	-0.37
GTEx.Brain_Cerebellar_Hemisphere	./WEIGHTS//GTEx.Brain_Cerebellar_Hemisphere/GTEx.Brain_Cerebellar_Hemisphere.ENSG00000272462.2.U91328.19.wgt.RDat	U91328.19	6	26000000	26000000	0.467	rs10946808	-14.98	rs1436306	0.33	-5.82	-6.313	677	44	enet	0.257	2.83e-07	7.85	4.01e-15	0	0	0.023	0.975	0.002	FALSE	-0.37
GTEx.Brain_Cerebellar_Hemisphere	./WEIGHTS//GTEx.Brain_Cerebellar_Hemisphere/GTEx.Brain_Cerebellar_Hemisphere.ENSG00000272462.2.U91328.19.wgt.RDat	U91328.19	6	26000000	26000000	0.467	rs2183947	-10.446	rs1436306	0.33	-5.82	-6.038	677	44	enet	0.257	2.83e-07	7.26	3.91e-13	0	0	0.023	0.975	0.002	FALSE	-0.25
GTEx.Brain_Cerebellar_Hemisphere	./WEIGHTS//GTEx.Brain_Cerebellar_Hemisphere/GTEx.Brain_Cerebellar_Hemisphere.ENSG00000272462.2.U91328.19.wgt.RDat	U91328.19	6	26000000	26000000	0.467	rs707889	-6.76	rs1436306	0.33	-5.82	-5.561	677	44	enet	0.257	2.83e-07	6.48	8.9e-11	0	0	0.013	0.523	0.465	FALSE	-0.51
GTEx.Brain_Cerebellar_Hemisphere	./WEIGHTS//GTEx.Brain_Cerebellar_Hemisphere/GTEx.Brain_Cerebellar_Hemisphere.ENSG00000272871.1.RP11-408A13.4.wgt.RDat	RP11-408A13.4	9	14600000	14600000	0.70612	rs7031064	-6.558	rs12238310	0.0455	4.34	4.8075	689	20	lasso	0.126	0.000401	5.48	4.22e-08	0	0	0.751	0.131	0.117	FALSE	0.04
GTEx.Brain_Cerebellar_Hemisphere	./WEIGHTS//GTEx.Brain_Cerebellar_Hemisphere/GTEx.Brain_Cerebellar_Hemisphere.ENSG00000273486.1.RP11-731C17.2.wgt.RDat	RP11-731C17.2	3	137000000	137000000	0.155946	rs7621025	-7.171	rs1145101	0.0215	-3.91	-5.937	331	24	enet	0.0872	0.00303	6.39336	1.62e-10	0	0	0.256	0.076	0.667	TRUE	-0.85
GTEx.Brain_Cerebellar_Hemisphere	./WEIGHTS//GTEx.Brain_Cerebellar_Hemisphere/GTEx.Brain_Cerebellar_Hemisphere.ENSG00000273486.1.RP11-731C17.2.wgt.RDat	RP11-731C17.2	3	137000000	137000000	0.155946	rs7621025	-7.443	rs1145101	0.0215	-3.91	-6.2	331	24	enet	0.0872	0.00303	6.58	4.72e-11	0	0	0.264	0.079	0.658	FALSE	-0.85
GTEx.Brain_Cerebellum	./WEIGHTS//GTEx.Brain_Cerebellum/GTEx.Brain_Cerebellum.ENSG00000004534.10.RBM6.wgt.RDat	RBM6	3	50000000	50100000	0.249812	rs11713193	11.637	rs6446193	0.407	6.64	-11.425	375	32	enet	0.327	2.08e-10	-11.1	8.15e-29	0	0	0	0.035	0.965	FALSE	-0.95
GTEx.Brain_Cerebellum	./WEIGHTS//GTEx.Brain_Cerebellum/GTEx.Brain_Cerebellum.ENSG00000004534.10.RBM6.wgt.RDat	RBM6	3	50000000	50100000	0.249812	rs11713193	11.945	rs6446193	0.407	6.64	-11.698	375	32	enet	0.327	2.08e-10	-11.4	4.1e-30	0	0	0	0.036	0.964	FALSE	-0.95
GTEx.Brain_Cerebellum	./WEIGHTS//GTEx.Brain_Cerebellum/GTEx.Brain_Cerebellum.ENSG00000004534.10.RBM6.wgt.RDat	RBM6	3	50000000	50100000	0.249812	rs11713193	12.115	rs6446193	0.407	6.64	-11.848	375	32	enet	0.327	2.08e-10	-11.5	1.25e-30	0	0	0	0.037	0.963	FALSE	-0.95
GTEx.Brain_Cerebellum	./WEIGHTS//GTEx.Brain_Cerebellum/GTEx.Brain_Cerebellum.ENSG00000004534.10.RBM6.wgt.RDat	RBM6	3	50000000	50100000	0.249812	rs11713193	13.083	rs6446193	0.407	6.64	-12.541	375	32	enet	0.327	2.08e-10	-11.8	5.93e-32	0	0	0	0.035	0.965	FALSE	-0.95
GTEx.Brain_Cerebellum	./WEIGHTS//GTEx.Brain_Cerebellum/GTEx.Brain_Cerebellum.ENSG00000004534.10.RBM6.wgt.RDat	RBM6	3	50000000	50100000	0.249812	rs11713193	14.513	rs6446193	0.407	6.64	-13.8909	375	32	enet	0.327	2.08e-10	-13	8.13e-39	0	0	0	0.034	0.966	FALSE	-0.95
GTEx.Brain_Cerebellum	./WEIGHTS//GTEx.Brain_Cerebellum/GTEx.Brain_Cerebellum.ENSG00000004534.10.RBM6.wgt.RDat	RBM6	3	50000000	50100000	0.249812	rs11713193	9.569	rs6446193	0.407	6.64	-9.445	375	32	enet	0.327	2.08e-10	-9.11785	7.66e-20	0	0	0	0.035	0.965	FALSE	-0.95
GTEx.Brain_Cerebellum	./WEIGHTS//GTEx.Brain_Cerebellum/GTEx.Brain_Cerebellum.ENSG00000004534.10.RBM6.wgt.RDat	RBM6	3	50000000	50100000	0.249812	rs2777888	10.07	rs6446193	0.407	6.64	-9.769	375	32	enet	0.327	2.08e-10	-9.66	4.62e-22	0	0	0	0.04	0.96	FALSE	-0.94
GTEx.Brain_Cerebellum	./WEIGHTS//GTEx.Brain_Cerebellum/GTEx.Brain_Cerebellum.ENSG00000004534.10.RBM6.wgt.RDat	RBM6	3	50000000	50100000	0.249812	rs2777888	11.235	rs6446193	0.407	6.64	-10.92	375	32	enet	0.327	2.08e-10	-10.7	7.72e-27	0	0	0	0.039	0.961	FALSE	-0.94
GTEx.Brain_Cerebellum	./WEIGHTS//GTEx.Brain_Cerebellum/GTEx.Brain_Cerebellum.ENSG00000004534.10.RBM6.wgt.RDat	RBM6	3	50000000	50100000	0.249812	rs2777888	11.411	rs6446193	0.407	6.64	-11.103	375	32	enet	0.327	2.08e-10	-10.7	7.86e-27	0	0	0	0.038	0.962	FALSE	-0.94
GTEx.Brain_Cerebellum	./WEIGHTS//GTEx.Brain_Cerebellum/GTEx.Brain_Cerebellum.ENSG00000004534.10.RBM6.wgt.RDat	RBM6	3	50000000	50100000	0.249812	rs2777888	11.54	rs6446193	0.407	6.64	-11.151	375	32	enet	0.327	2.08e-10	-10.8	2.81e-27	0	0	0	0.039	0.961	FALSE	-0.94
GTEx.Brain_Cerebellum	./WEIGHTS//GTEx.Brain_Cerebellum/GTEx.Brain_Cerebellum.ENSG00000008988.5.RPS20.wgt.RDat	RPS20	8	57000000	57000000	0.257917	rs34571768	-10.27	rs34230678	0.0745	4.37	-6.106	370	17	enet	0.105	0.000538	-5.51849	3.42e-08	0	0	0.155	0.098	0.747	FALSE	0.64
GTEx.Brain_Cerebellum	./WEIGHTS//GTEx.Brain_Cerebellum/GTEx.Brain_Cerebellum.ENSG00000022976.11.ZNF839.wgt.RDat	ZNF839	14	103000000	103000000	0.21713	rs3803286	9.62	rs3759558	0.0386	4.06	5.491	332	4	lasso	0.0662	0.00521	5.23501	1.65e-07	0	0	0.786	0.115	0.099	TRUE	-0.06
GTEx.Brain_Cerebellum	./WEIGHTS//GTEx.Brain_Cerebellum/GTEx.Brain_Cerebellum.ENSG00000023228.9.NDUFS1.wgt.RDat	NDUFS1	2	207000000	207000000	0.13077	rs3732083	7.178	rs6718656	0.152	-4.3	6.2549	431	2	lasso	0.105	0.000527	-6.31	2.79e-10	0	0	0.089	0.04	0.871	FALSE	-0.9
GTEx.Brain_Cerebellum	./WEIGHTS//GTEx.Brain_Cerebellum/GTEx.Brain_Cerebellum.ENSG00000037042.8.TUBG2.wgt.RDat	TUBG2	17	40811323	40819024	0.18052	rs12602084	-5.927	rs3760384	0.107	4.67	-5.425	249	10	enet	0.0707	0.004	-5.4	6.49e-08	0	0	0.075	0.098	0.826	FALSE	0.78
GTEx.Brain_Cerebellum	./WEIGHTS//GTEx.Brain_Cerebellum/GTEx.Brain_Cerebellum.ENSG00000037042.8.TUBG2.wgt.RDat	TUBG2	17	40811323	40819024	0.18052	rs646123	5.782	rs3760384	0.107	4.67	-5.721	249	10	enet	0.0707	0.004	-5.40413	6.51e-08	0	0	0.022	0.028	0.949	FALSE	-0.73
GTEx.Brain_Cerebellum	./WEIGHTS//GTEx.Brain_Cerebellum/GTEx.Brain_Cerebellum.ENSG00000037042.8.TUBG2.wgt.RDat	TUBG2	17	40811323	40819024	0.18052	rs646123	6.319	rs3760384	0.107	4.67	-5.252	249	10	enet	0.0707	0.004	-5.44	5.38e-08	0	0	0.087	0.114	0.798	FALSE	-0.06
GTEx.Brain_Cerebellum	./WEIGHTS//GTEx.Brain_Cerebellum/GTEx.Brain_Cerebellum.ENSG00000037042.8.TUBG2.wgt.RDat	TUBG2	17	40811323	40819024	0.18052	rs646123	6.35	rs3760384	0.107	4.67	-5.456	249	10	enet	0.0707	0.004	-5.49858	3.83e-08	0	0	0.078	0.102	0.82	FALSE	-0.06
GTEx.Brain_Cerebellum	./WEIGHTS//GTEx.Brain_Cerebellum/GTEx.Brain_Cerebellum.ENSG00000055118.10.KCNH2.wgt.RDat	KCNH2	7	151000000	151000000	0.349649	rs6951150	-6.178	rs1800779	0.205	5.71	-5.861	543	24	enet	0.284	4.79e-09	-5.12	3.08e-07	0	0	0.001	0.01	0.989	TRUE	0.83
GTEx.Brain_Cerebellum	./WEIGHTS//GTEx.Brain_Cerebellum/GTEx.Brain_Cerebellum.ENSG00000055118.10.KCNH2.wgt.RDat	KCNH2	7	151000000	151000000	0.349649	rs6951150	-6.266	rs1800779	0.205	5.71	-5.922	543	24	enet	0.284	4.79e-09	-5.31072	1.09e-07	0	0	0.001	0.008	0.991	TRUE	0.83
GTEx.Brain_Cerebellum	./WEIGHTS//GTEx.Brain_Cerebellum/GTEx.Brain_Cerebellum.ENSG00000055118.10.KCNH2.wgt.RDat	KCNH2	7	151000000	151000000	0.349649	rs6951150	-9.237	rs1800779	0.205	5.71	-9.051	543	24	enet	0.284	4.79e-09	-7.76	8.71e-15	0	0	0	0.004	0.996	TRUE	0.83
GTEx.Brain_Cerebellum	./WEIGHTS//GTEx.Brain_Cerebellum/GTEx.Brain_Cerebellum.ENSG00000055483.15.USP36.wgt.RDat	USP36	17	76783463	76837523	0.30872	rs7218899	6.789	rs1110274	0.199	-4.71	5.952	604	18	enet	0.133	9.74e-05	-5.37	7.71e-08	0	0	0.114	0.065	0.821	FALSE	-0.77
GTEx.Brain_Cerebellum	./WEIGHTS//GTEx.Brain_Cerebellum/GTEx.Brain_Cerebellum.ENSG00000058453.12.CROCC.wgt.RDat	CROCC	1	17100000	17300000	0.29814	rs9435732	-6.346	rs6691985	0.251	5.31	-5.7906	408	3	lasso	0.23	1.99e-07	-5.88	4.19e-09	0	0	0.014	0.016	0.97	FALSE	0.87
GTEx.Brain_Cerebellum	./WEIGHTS//GTEx.Brain_Cerebellum/GTEx.Brain_Cerebellum.ENSG00000064989.8.CALCRL.wgt.RDat	CALCRL	2	188000000	188000000	0.10954	rs4441433	-11.025	rs16828714	0.0998	-4.2	-7.9602	271	23	enet	0.0819	0.00207	5.96	2.57e-09	0	0	0.219	0.05	0.731	FALSE	-0.54
GTEx.Brain_Cerebellum	./WEIGHTS//GTEx.Brain_Cerebellum/GTEx.Brain_Cerebellum.ENSG00000065060.12.UHRF1BP1.wgt.RDat	UHRF1BP1	6	34800000	34800000	0.14161	rs2744943	11.276	rs9469859	0.0859	3.97	11.13	382	23	enet	0.125	0.000153	9.64	5.44e-22	0	0	0.119	0.035	0.846	FALSE	0.88
GTEx.Brain_Cerebellum	./WEIGHTS//GTEx.Brain_Cerebellum/GTEx.Brain_Cerebellum.ENSG00000065060.12.UHRF1BP1.wgt.RDat	UHRF1BP1	6	34800000	34800000	0.14161	rs2744943	14.088	rs9469859	0.0859	3.97	13.9582	382	23	enet	0.125	0.000153	12.4	2.11e-35	0	0	0.123	0.037	0.841	FALSE	0.88
GTEx.Brain_Cerebellum	./WEIGHTS//GTEx.Brain_Cerebellum/GTEx.Brain_Cerebellum.ENSG00000065060.12.UHRF1BP1.wgt.RDat	UHRF1BP1	6	34800000	34800000	0.14161	rs2814943	11.111	rs9469859	0.0859	3.97	8.858	382	23	enet	0.125	0.000153	8.04803	8.41e-16	0	0	0.555	0.169	0.276	FALSE	0.51
GTEx.Brain_Cerebellum	./WEIGHTS//GTEx.Brain_Cerebellum/GTEx.Brain_Cerebellum.ENSG00000065060.12.UHRF1BP1.wgt.RDat	UHRF1BP1	6	34800000	34800000	0.14161	rs2814943	12.61	rs9469859	0.0859	3.97	11.055	382	23	enet	0.125	0.000153	9.61	7.08e-22	0	0	0.547	0.167	0.287	FALSE	0.51
GTEx.Brain_Cerebellum	./WEIGHTS//GTEx.Brain_Cerebellum/GTEx.Brain_Cerebellum.ENSG00000065060.12.UHRF1BP1.wgt.RDat	UHRF1BP1	6	34800000	34800000	0.14161	rs2814943	12.71	rs9469859	0.0859	3.97	10.803	382	23	enet	0.125	0.000153	9.48	2.54e-21	0	0	0.547	0.167	0.286	FALSE	0.51
GTEx.Brain_Cerebellum	./WEIGHTS//GTEx.Brain_Cerebellum/GTEx.Brain_Cerebellum.ENSG00000065060.12.UHRF1BP1.wgt.RDat	UHRF1BP1	6	34800000	34800000	0.14161	rs2814943	12.809	rs9469859	0.0859	3.97	10.798	382	23	enet	0.125	0.000153	9.52	1.81e-21	0	0	0.547	0.167	0.286	FALSE	0.51
GTEx.Brain_Cerebellum	./WEIGHTS//GTEx.Brain_Cerebellum/GTEx.Brain_Cerebellum.ENSG00000065060.12.UHRF1BP1.wgt.RDat	UHRF1BP1	6	34800000	34800000	0.14161	rs2814943	13.073	rs9469859	0.0859	3.97	11.138	382	23	enet	0.125	0.000153	9.76	1.62e-22	0	0	0.547	0.167	0.286	FALSE	0.51
GTEx.Brain_Cerebellum	./WEIGHTS//GTEx.Brain_Cerebellum/GTEx.Brain_Cerebellum.ENSG00000065060.12.UHRF1BP1.wgt.RDat	UHRF1BP1	6	34800000	34800000	0.14161	rs2814943	13.61	rs9469859	0.0859	3.97	10.961	382	23	enet	0.125	0.000153	9.52	1.66e-21	0	0	0.546	0.166	0.288	FALSE	0.51
GTEx.Brain_Cerebellum	./WEIGHTS//GTEx.Brain_Cerebellum/GTEx.Brain_Cerebellum.ENSG00000065060.12.UHRF1BP1.wgt.RDat	UHRF1BP1	6	34800000	34800000	0.14161	rs2814943	17.43	rs9469859	0.0859	3.97	11.487	382	23	enet	0.125	0.000153	9.75	1.93e-22	0	0	0.55	0.167	0.283	FALSE	0.51
GTEx.Brain_Cerebellum	./WEIGHTS//GTEx.Brain_Cerebellum/GTEx.Brain_Cerebellum.ENSG00000065060.12.UHRF1BP1.wgt.RDat	UHRF1BP1	6	34800000	34800000	0.14161	rs2814993	14.4	rs9469859	0.0859	3.97	10.942	382	23	enet	0.125	0.000153	9.61	7.08e-22	0	0	0.543	0.166	0.291	FALSE	0.51
GTEx.Brain_Cerebellum	./WEIGHTS//GTEx.Brain_Cerebellum/GTEx.Brain_Cerebellum.ENSG00000067221.9.STOML1.wgt.RDat	STOML1	15	74300000	74300000	0.19859	rs12440667	-6.319	rs734854	0.19	5.31	-4.6547	383	9	enet	0.16	1.83e-05	-5.65772	1.53e-08	0	0	0.007	0.024	0.969	FALSE	0.18
GTEx.Brain_Cerebellum	./WEIGHTS//GTEx.Brain_Cerebellum/GTEx.Brain_Cerebellum.ENSG00000067596.6.DHX8.wgt.RDat	DHX8	17	41561233	41621831	0.12695	rs2670854	-5.153	rs382571	-0.0097	-3.21	-3.2108	359	7	lasso	-0.00885	0.736	5.48	4.22e-08	0.345	0.031	0.418	0.037	0.169	FALSE	-0.02
GTEx.Brain_Cerebellum	./WEIGHTS//GTEx.Brain_Cerebellum/GTEx.Brain_Cerebellum.ENSG00000078699.17.CBFA2T2.wgt.RDat	CBFA2T2	20	32077881	32237842	0.27092	rs7274811	-8.74	rs910397	0.0725	-4.68	-3.782	373	25	enet	0.101	0.000674	5.67445	1.39e-08	0	0	0.166	0.17	0.664	FALSE	0.03
GTEx.Brain_Cerebellum	./WEIGHTS//GTEx.Brain_Cerebellum/GTEx.Brain_Cerebellum.ENSG00000089486.12.CDIP1.wgt.RDat	CDIP1	16	4560676	4588829	0.47182	rs7200336	10.517	rs4786500	0.54	7.42	7.4127	405	7	lasso	0.519	8.28e-18	8.31645	9.06e-17	0	0	0	0.966	0.034	FALSE	0.62
GTEx.Brain_Cerebellum	./WEIGHTS//GTEx.Brain_Cerebellum/GTEx.Brain_Cerebellum.ENSG00000090238.7.YPEL3.wgt.RDat	YPEL3	16	30103635	30108236	0.15647	rs12716974	-10.324	rs7205802	0.173	4.47	6.715	214	2	lasso	0.162	1.65e-05	6.81	9.86e-12	0	0	0.518	0.335	0.147	FALSE	0.07
GTEx.Brain_Cerebellum	./WEIGHTS//GTEx.Brain_Cerebellum/GTEx.Brain_Cerebellum.ENSG00000090238.7.YPEL3.wgt.RDat	YPEL3	16	30103635	30108236	0.15647	rs12716974	-10.795	rs7205802	0.173	4.47	6.884	214	2	lasso	0.162	1.65e-05	6.98	2.98e-12	0	0	0.533	0.345	0.122	FALSE	0.07
GTEx.Brain_Cerebellum	./WEIGHTS//GTEx.Brain_Cerebellum/GTEx.Brain_Cerebellum.ENSG00000090238.7.YPEL3.wgt.RDat	YPEL3	16	30103635	30108236	0.15647	rs12716974	-11.125	rs7205802	0.173	4.47	7.239	214	2	lasso	0.162	1.65e-05	7.35	2.05e-13	0	0	0.527	0.341	0.132	FALSE	0.07
GTEx.Brain_Cerebellum	./WEIGHTS//GTEx.Brain_Cerebellum/GTEx.Brain_Cerebellum.ENSG00000090238.7.YPEL3.wgt.RDat	YPEL3	16	30103635	30108236	0.15647	rs12716974	-11.964	rs7205802	0.173	4.47	7.317	214	2	lasso	0.162	1.65e-05	7.41242	1.24e-13	0	0	0.537	0.347	0.116	FALSE	-0.51
GTEx.Brain_Cerebellum	./WEIGHTS//GTEx.Brain_Cerebellum/GTEx.Brain_Cerebellum.ENSG00000090238.7.YPEL3.wgt.RDat	YPEL3	16	30103635	30108236	0.15647	rs12716974	-12.396	rs7205802	0.173	4.47	8.151	214	2	lasso	0.162	1.65e-05	8.26	1.42e-16	0	0	0.536	0.347	0.117	FALSE	0.07
GTEx.Brain_Cerebellum	./WEIGHTS//GTEx.Brain_Cerebellum/GTEx.Brain_Cerebellum.ENSG00000090238.7.YPEL3.wgt.RDat	YPEL3	16	30103635	30108236	0.15647	rs12716974	-12.447	rs7205802	0.173	4.47	8.162	214	2	lasso	0.162	1.65e-05	8.27	1.32e-16	0	0	0.534	0.345	0.121	FALSE	0.07
GTEx.Brain_Cerebellum	./WEIGHTS//GTEx.Brain_Cerebellum/GTEx.Brain_Cerebellum.ENSG00000090238.7.YPEL3.wgt.RDat	YPEL3	16	30103635	30108236	0.15647	rs6565173	14.039	rs7205802	0.173	4.47	10.379	214	2	lasso	0.162	1.65e-05	10.5	9.51e-26	0	0	0.211	0.136	0.653	FALSE	0.66
GTEx.Brain_Cerebellum	./WEIGHTS//GTEx.Brain_Cerebellum/GTEx.Brain_Cerebellum.ENSG00000090238.7.YPEL3.wgt.RDat	YPEL3	16	30103635	30108236	0.15647	rs7190185	12.452	rs7205802	0.173	4.47	7.711	214	2	lasso	0.162	1.65e-05	7.84	4.41e-15	0	0	0.231	0.149	0.62	FALSE	0.66
GTEx.Brain_Cerebellum	./WEIGHTS//GTEx.Brain_Cerebellum/GTEx.Brain_Cerebellum.ENSG00000090238.7.YPEL3.wgt.RDat	YPEL3	16	30103635	30108236	0.15647	rs9936474	-10.471	rs7205802	0.173	4.47	6.912	214	2	lasso	0.162	1.65e-05	7.01	2.31e-12	0	0	0.508	0.329	0.163	FALSE	0.07
GTEx.Brain_Cerebellum	./WEIGHTS//GTEx.Brain_Cerebellum/GTEx.Brain_Cerebellum.ENSG00000090238.7.YPEL3.wgt.RDat	YPEL3	16	30103635	30108236	0.15647	rs9936474	-12.19	rs7205802	0.173	4.47	8.7177	214	2	lasso	0.162	1.65e-05	8.79	1.45e-18	0	0	0.541	0.35	0.108	FALSE	0.07
GTEx.Brain_Cerebellum	./WEIGHTS//GTEx.Brain_Cerebellum/GTEx.Brain_Cerebellum.ENSG00000090857.9.PDPR.wgt.RDat	PDPR	16	70147529	70195203	0.22899	rs1437134	-5.183	rs7189474	0.0585	3.93	-4.876	200	20	enet	0.111	0.000374	-5.39	7.1e-08	0.067	0.007	0.322	0.033	0.571	FALSE	0.21
GTEx.Brain_Cerebellum	./WEIGHTS//GTEx.Brain_Cerebellum/GTEx.Brain_Cerebellum.ENSG00000090857.9.PDPR.wgt.RDat	PDPR	16	70147529	70195203	0.22899	rs244415	-11.96	rs7189474	0.0585	3.93	-9.0557	200	20	enet	0.111	0.000374	-11.4	2.6e-30	0	0	0.801	0.083	0.117	FALSE	0.21
GTEx.Brain_Cerebellum	./WEIGHTS//GTEx.Brain_Cerebellum/GTEx.Brain_Cerebellum.ENSG00000090857.9.PDPR.wgt.RDat	PDPR	16	70147529	70195203	0.22899	rs244415	-7.037	rs7189474	0.0585	3.93	-5.592	200	20	enet	0.111	0.000374	-7.13	9.92e-13	0	0	0.799	0.082	0.118	FALSE	0.21
GTEx.Brain_Cerebellum	./WEIGHTS//GTEx.Brain_Cerebellum/GTEx.Brain_Cerebellum.ENSG00000090857.9.PDPR.wgt.RDat	PDPR	16	70147529	70195203	0.22899	rs244415	-7.168	rs7189474	0.0585	3.93	-5.791	200	20	enet	0.111	0.000374	-7.44	9.71e-14	0	0	0.799	0.082	0.118	FALSE	0.21
GTEx.Brain_Cerebellum	./WEIGHTS//GTEx.Brain_Cerebellum/GTEx.Brain_Cerebellum.ENSG00000090857.9.PDPR.wgt.RDat	PDPR	16	70147529	70195203	0.22899	rs244415	-7.427	rs7189474	0.0585	3.93	-5.178	200	20	enet	0.111	0.000374	-7.15	8.8e-13	0	0	0.8	0.083	0.117	FALSE	0.21
GTEx.Brain_Cerebellum	./WEIGHTS//GTEx.Brain_Cerebellum/GTEx.Brain_Cerebellum.ENSG00000090857.9.PDPR.wgt.RDat	PDPR	16	70147529	70195203	0.22899	rs244415	-7.499	rs7189474	0.0585	3.93	-5.707	200	20	enet	0.111	0.000374	-7.68	1.6e-14	0	0	0.8	0.083	0.117	FALSE	0.21
GTEx.Brain_Cerebellum	./WEIGHTS//GTEx.Brain_Cerebellum/GTEx.Brain_Cerebellum.ENSG00000090857.9.PDPR.wgt.RDat	PDPR	16	70147529	70195203	0.22899	rs244415	-7.856	rs7189474	0.0585	3.93	-5.211	200	20	enet	0.111	0.000374	-7.26	3.88e-13	0	0	0.801	0.083	0.117	FALSE	0.22
GTEx.Brain_Cerebellum	./WEIGHTS//GTEx.Brain_Cerebellum/GTEx.Brain_Cerebellum.ENSG00000090857.9.PDPR.wgt.RDat	PDPR	16	70147529	70195203	0.22899	rs244415	-8.25	rs7189474	0.0585	3.93	-5.873	200	20	enet	0.111	0.000374	-7.85	4.03e-15	0	0	0.8	0.083	0.117	FALSE	0.21
GTEx.Brain_Cerebellum	./WEIGHTS//GTEx.Brain_Cerebellum/GTEx.Brain_Cerebellum.ENSG00000090857.9.PDPR.wgt.RDat	PDPR	16	70147529	70195203	0.22899	rs244415	-8.371	rs7189474	0.0585	3.93	-5.931	200	20	enet	0.111	0.000374	-7.83	5.02e-15	0	0	0.8	0.083	0.117	FALSE	0.21
GTEx.Brain_Cerebellum	./WEIGHTS//GTEx.Brain_Cerebellum/GTEx.Brain_Cerebellum.ENSG00000090857.9.PDPR.wgt.RDat	PDPR	16	70147529	70195203	0.22899	rs244415	-9.302	rs7189474	0.0585	3.93	-6.9	200	20	enet	0.111	0.000374	-8.82742	1.07e-18	0	0	0.801	0.083	0.117	FALSE	0.21
GTEx.Brain_Cerebellum	./WEIGHTS//GTEx.Brain_Cerebellum/GTEx.Brain_Cerebellum.ENSG00000100983.5.GSS.wgt.RDat	GSS	20	33516236	33543620	0.18557	rs143384	-9.67	rs6120828	0.125	4.57	-4.3242	349	15	enet	0.189	2.93e-06	-5.45496	4.9e-08	0	0	0.554	0.283	0.163	FALSE	0.33
GTEx.Brain_Cerebellum	./WEIGHTS//GTEx.Brain_Cerebellum/GTEx.Brain_Cerebellum.ENSG00000100983.5.GSS.wgt.RDat	GSS	20	33516236	33543620	0.18557	rs143384	15.39	rs6120828	0.125	4.57	3.757	349	15	enet	0.189	2.93e-06	5.4385	5.37e-08	0	0	0.554	0.283	0.163	FALSE	0.33
GTEx.Brain_Cerebellum	./WEIGHTS//GTEx.Brain_Cerebellum/GTEx.Brain_Cerebellum.ENSG00000101460.8.MAP1LC3A.wgt.RDat	MAP1LC3A	20	33134658	33148149	0.29998	rs6119535	9.12	rs6059918	0.307	6.27	8.06	305	29	enet	0.392	1.15e-12	6.50312	7.87e-11	0	0	0	0.325	0.675	FALSE	0.25
GTEx.Brain_Cerebellum	./WEIGHTS//GTEx.Brain_Cerebellum/GTEx.Brain_Cerebellum.ENSG00000102543.10.CDADC1.wgt.RDat	CDADC1	13	49800000	49900000	0.23506	rs9568298	-5.511	rs7999710	0.27	-5.5	5.0483	442	8	lasso	0.248733	5.74e-08	-5.11859	3.08e-07	0	0.003	0.002	0.045	0.949	TRUE	0.05
GTEx.Brain_Cerebellum	./WEIGHTS//GTEx.Brain_Cerebellum/GTEx.Brain_Cerebellum.ENSG00000103227.14.LMF1.wgt.RDat	LMF1	16	903634	1020999	0.17114	rs7206329	-6.642	rs5029140	0.0951	-4.62	5.025	456	16	enet	0.137	7.54e-05	-5.38	7.36e-08	0	0	0.37	0.544	0.086	FALSE	-0.01
GTEx.Brain_Cerebellum	./WEIGHTS//GTEx.Brain_Cerebellum/GTEx.Brain_Cerebellum.ENSG00000103245.9.NARFL.wgt.RDat	NARFL	16	779753	791329	0.23146	rs7206329	-6.642	rs2071951	0.272	5.51	5.452	432	2	lasso	0.236	1.32e-07	5.44	5.46e-08	0	0	0.2	0.493	0.307	FALSE	0
GTEx.Brain_Cerebellum	./WEIGHTS//GTEx.Brain_Cerebellum/GTEx.Brain_Cerebellum.ENSG00000103415.7.HMOX2.wgt.RDat	HMOX2	16	4533638	4560348	0.21448	rs7200336	10.517	rs7205189	0.147	4.91	7.5817	406	3	lasso	0.138	7.15e-05	7.68245	1.56e-14	0	0	0.247	0.315	0.438	FALSE	0.67
GTEx.Brain_Cerebellum	./WEIGHTS//GTEx.Brain_Cerebellum/GTEx.Brain_Cerebellum.ENSG00000103496.10.STX4.wgt.RDat	STX4	16	31044210	31054296	0.13721	rs4889606	-10.296	rs12445568	0.247	5.33	5.805	236	1	lasso	0.243	8.31e-08	5.805	6.44e-09	0	0	0.177	0.778	0.045	FALSE	-0.06
GTEx.Brain_Cerebellum	./WEIGHTS//GTEx.Brain_Cerebellum/GTEx.Brain_Cerebellum.ENSG00000103496.10.STX4.wgt.RDat	STX4	16	31044210	31054296	0.13721	rs4889606	-10.74	rs12445568	0.247	5.33	6.3463	236	1	lasso	0.243	8.31e-08	6.35	2.21e-10	0	0	0.177	0.777	0.047	FALSE	-0.02
GTEx.Brain_Cerebellum	./WEIGHTS//GTEx.Brain_Cerebellum/GTEx.Brain_Cerebellum.ENSG00000103496.10.STX4.wgt.RDat	STX4	16	31044210	31054296	0.13721	rs4889606	-8.613	rs12445568	0.247	5.33	6.276	236	1	lasso	0.243	8.31e-08	6.28	3.47e-10	0	0	0.178	0.782	0.04	FALSE	-0.02
GTEx.Brain_Cerebellum	./WEIGHTS//GTEx.Brain_Cerebellum/GTEx.Brain_Cerebellum.ENSG00000103496.10.STX4.wgt.RDat	STX4	16	31044210	31054296	0.13721	rs4889606	-9.028	rs12445568	0.247	5.33	6.196	236	1	lasso	0.243	8.31e-08	6.2	5.79e-10	0	0	0.178	0.783	0.039	FALSE	-0.02
GTEx.Brain_Cerebellum	./WEIGHTS//GTEx.Brain_Cerebellum/GTEx.Brain_Cerebellum.ENSG00000103496.10.STX4.wgt.RDat	STX4	16	31044210	31054296	0.13721	rs4889606	-9.064	rs12445568	0.247	5.33	6.232	236	1	lasso	0.243	8.31e-08	6.23	4.61e-10	0	0	0.178	0.782	0.041	FALSE	-0.02
GTEx.Brain_Cerebellum	./WEIGHTS//GTEx.Brain_Cerebellum/GTEx.Brain_Cerebellum.ENSG00000103496.10.STX4.wgt.RDat	STX4	16	31044210	31054296	0.13721	rs4889606	-9.174	rs12445568	0.247	5.33	6.341	236	1	lasso	0.243	8.31e-08	6.34	2.28e-10	0	0	0.177	0.779	0.043	FALSE	-0.02
GTEx.Brain_Cerebellum	./WEIGHTS//GTEx.Brain_Cerebellum/GTEx.Brain_Cerebellum.ENSG00000103496.10.STX4.wgt.RDat	STX4	16	31044210	31054296	0.13721	rs4889606	-9.648	rs12445568	0.247	5.33	6.057	236	1	lasso	0.243	8.31e-08	6.06	1.39e-09	0	0	0.177	0.78	0.043	FALSE	0.1
GTEx.Brain_Cerebellum	./WEIGHTS//GTEx.Brain_Cerebellum/GTEx.Brain_Cerebellum.ENSG00000103496.10.STX4.wgt.RDat	STX4	16	31044210	31054296	0.13721	rs4889606	-9.66	rs12445568	0.247	5.33	6.642	236	1	lasso	0.243	8.31e-08	6.64	3.09e-11	0	0	0.178	0.785	0.037	FALSE	0.1
GTEx.Brain_Cerebellum	./WEIGHTS//GTEx.Brain_Cerebellum/GTEx.Brain_Cerebellum.ENSG00000103496.10.STX4.wgt.RDat	STX4	16	31044210	31054296	0.13721	rs4889606	-9.677	rs12445568	0.247	5.33	6.213	236	1	lasso	0.243	8.31e-08	6.21	5.2e-10	0	0	0.177	0.78	0.042	FALSE	-0.02
GTEx.Brain_Cerebellum	./WEIGHTS//GTEx.Brain_Cerebellum/GTEx.Brain_Cerebellum.ENSG00000103496.10.STX4.wgt.RDat	STX4	16	31044210	31054296	0.13721	rs4889606	-9.695	rs12445568	0.247	5.33	5.969	236	1	lasso	0.243	8.31e-08	5.97	2.39e-09	0	0	0.177	0.778	0.045	FALSE	-0.02
GTEx.Brain_Cerebellum	./WEIGHTS//GTEx.Brain_Cerebellum/GTEx.Brain_Cerebellum.ENSG00000103502.9.CDIPT.wgt.RDat	CDIPT	16	29869678	29875057	0.23558	rs12716974	-11.125	rs4788188	0.169	-4.58	5.722	149	9	enet	0.178	6.17e-06	-5.57	2.48e-08	0	0	0.556	0.399	0.045	FALSE	-0.09
GTEx.Brain_Cerebellum	./WEIGHTS//GTEx.Brain_Cerebellum/GTEx.Brain_Cerebellum.ENSG00000103502.9.CDIPT.wgt.RDat	CDIPT	16	29869678	29875057	0.23558	rs12716974	-11.964	rs4788188	0.169	-4.58	5.342	149	9	enet	0.178	6.17e-06	-5.25561	1.48e-07	0	0	0.557	0.4	0.044	FALSE	0.28
GTEx.Brain_Cerebellum	./WEIGHTS//GTEx.Brain_Cerebellum/GTEx.Brain_Cerebellum.ENSG00000103502.9.CDIPT.wgt.RDat	CDIPT	16	29869678	29875057	0.23558	rs12716974	-12.396	rs4788188	0.169	-4.58	5.676	149	9	enet	0.178	6.17e-06	-5.53	3.25e-08	0	0	0.557	0.399	0.044	FALSE	-0.09
GTEx.Brain_Cerebellum	./WEIGHTS//GTEx.Brain_Cerebellum/GTEx.Brain_Cerebellum.ENSG00000103502.9.CDIPT.wgt.RDat	CDIPT	16	29869678	29875057	0.23558	rs12716974	-12.447	rs4788188	0.169	-4.58	5.978	149	9	enet	0.178	6.17e-06	-5.8	6.45e-09	0	0	0.557	0.4	0.043	FALSE	-0.09
GTEx.Brain_Cerebellum	./WEIGHTS//GTEx.Brain_Cerebellum/GTEx.Brain_Cerebellum.ENSG00000103502.9.CDIPT.wgt.RDat	CDIPT	16	29869678	29875057	0.23558	rs6565173	14.039	rs4788188	0.169	-4.58	6.654	149	9	enet	0.178	6.17e-06	-6.44	1.17e-10	0	0	0.563	0.404	0.034	FALSE	-0.32
GTEx.Brain_Cerebellum	./WEIGHTS//GTEx.Brain_Cerebellum/GTEx.Brain_Cerebellum.ENSG00000103502.9.CDIPT.wgt.RDat	CDIPT	16	29869678	29875057	0.23558	rs7190185	12.452	rs4788188	0.169	-4.58	7.45	149	9	enet	0.178	6.17e-06	-7.13	1.02e-12	0	0	0.561	0.403	0.036	FALSE	-0.32
GTEx.Brain_Cerebellum	./WEIGHTS//GTEx.Brain_Cerebellum/GTEx.Brain_Cerebellum.ENSG00000103502.9.CDIPT.wgt.RDat	CDIPT	16	29869678	29875057	0.23558	rs9936474	-10.471	rs4788188	0.169	-4.58	5.497	149	9	enet	0.178	6.17e-06	-5.34	9.37e-08	0	0	0.555	0.398	0.046	FALSE	-0.09
GTEx.Brain_Cerebellum	./WEIGHTS//GTEx.Brain_Cerebellum/GTEx.Brain_Cerebellum.ENSG00000103502.9.CDIPT.wgt.RDat	CDIPT	16	29869678	29875057	0.23558	rs9936474	-12.19	rs4788188	0.169	-4.58	6.0324	149	9	enet	0.178	6.17e-06	-6.05	1.46e-09	0	0	0.556	0.399	0.045	FALSE	-0.09
GTEx.Brain_Cerebellum	./WEIGHTS//GTEx.Brain_Cerebellum/GTEx.Brain_Cerebellum.ENSG00000103510.15.KAT8.wgt.RDat	KAT8	16	31127075	31142714	0.20713	rs4889606	-10.296	rs4527034	0.00998	-4.23	-9.785	240	9	lasso	0.0496	0.0139	9.47778	2.6e-21	0	0	0.108	0.04	0.852	FALSE	-0.13
GTEx.Brain_Cerebellum	./WEIGHTS//GTEx.Brain_Cerebellum/GTEx.Brain_Cerebellum.ENSG00000103510.15.KAT8.wgt.RDat	KAT8	16	31127075	31142714	0.20713	rs4889606	-10.74	rs4527034	0.00998	-4.23	-10.1988	240	9	lasso	0.0496	0.0139	10	1.42e-23	0	0	0.103	0.038	0.859	FALSE	0.04
GTEx.Brain_Cerebellum	./WEIGHTS//GTEx.Brain_Cerebellum/GTEx.Brain_Cerebellum.ENSG00000103510.15.KAT8.wgt.RDat	KAT8	16	31127075	31142714	0.20713	rs4889606	-8.613	rs4527034	0.00998	-4.23	-8.253	240	9	lasso	0.0496	0.0139	8.83	1.08e-18	0	0	0.101	0.038	0.861	FALSE	0.04
GTEx.Brain_Cerebellum	./WEIGHTS//GTEx.Brain_Cerebellum/GTEx.Brain_Cerebellum.ENSG00000103510.15.KAT8.wgt.RDat	KAT8	16	31127075	31142714	0.20713	rs4889606	-9.028	rs4527034	0.00998	-4.23	-8.783	240	9	lasso	0.0496	0.0139	9.11	8.35e-20	0	0	0.091	0.034	0.875	FALSE	0.03
GTEx.Brain_Cerebellum	./WEIGHTS//GTEx.Brain_Cerebellum/GTEx.Brain_Cerebellum.ENSG00000103510.15.KAT8.wgt.RDat	KAT8	16	31127075	31142714	0.20713	rs4889606	-9.064	rs4527034	0.00998	-4.23	-8.724	240	9	lasso	0.0496	0.0139	9.09	9.81e-20	0	0	0.102	0.038	0.861	FALSE	0.04
GTEx.Brain_Cerebellum	./WEIGHTS//GTEx.Brain_Cerebellum/GTEx.Brain_Cerebellum.ENSG00000103510.15.KAT8.wgt.RDat	KAT8	16	31127075	31142714	0.20713	rs4889606	-9.174	rs4527034	0.00998	-4.23	-8.786	240	9	lasso	0.0496	0.0139	9.12	7.37e-20	0	0	0.098	0.036	0.866	FALSE	0.03
GTEx.Brain_Cerebellum	./WEIGHTS//GTEx.Brain_Cerebellum/GTEx.Brain_Cerebellum.ENSG00000103510.15.KAT8.wgt.RDat	KAT8	16	31127075	31142714	0.20713	rs4889606	-9.648	rs4527034	0.00998	-4.23	-9.25	240	9	lasso	0.0496	0.0139	9.75	1.9e-22	0	0	0.106	0.039	0.855	FALSE	0.18
GTEx.Brain_Cerebellum	./WEIGHTS//GTEx.Brain_Cerebellum/GTEx.Brain_Cerebellum.ENSG00000103510.15.KAT8.wgt.RDat	KAT8	16	31127075	31142714	0.20713	rs4889606	-9.66	rs4527034	0.00998	-4.23	-9.435	240	9	lasso	0.0496	0.0139	9.69	3.38e-22	0	0	0.088	0.032	0.88	FALSE	0.18
GTEx.Brain_Cerebellum	./WEIGHTS//GTEx.Brain_Cerebellum/GTEx.Brain_Cerebellum.ENSG00000103510.15.KAT8.wgt.RDat	KAT8	16	31127075	31142714	0.20713	rs4889606	-9.677	rs4527034	0.00998	-4.23	-9.27	240	9	lasso	0.0496	0.0139	9.55	1.32e-21	0	0	0.106	0.04	0.854	FALSE	0.04
GTEx.Brain_Cerebellum	./WEIGHTS//GTEx.Brain_Cerebellum/GTEx.Brain_Cerebellum.ENSG00000103510.15.KAT8.wgt.RDat	KAT8	16	31127075	31142714	0.20713	rs4889606	-9.695	rs4527034	0.00998	-4.23	-9.217	240	9	lasso	0.0496	0.0139	9.46	3.21e-21	0	0	0.105	0.039	0.857	FALSE	0.04
GTEx.Brain_Cerebellum	./WEIGHTS//GTEx.Brain_Cerebellum/GTEx.Brain_Cerebellum.ENSG00000103550.9.KNOP1.wgt.RDat	KNOP1	16	19721831	19726359	0.44131	rs12446632	-11.88	rs3829539	0.382	6.42	-8.4687	442	3	lasso	0.336	1.05e-10	-7.73	1.1e-14	0	0	0.004	0.992	0.003	FALSE	0.68
GTEx.Brain_Cerebellum	./WEIGHTS//GTEx.Brain_Cerebellum/GTEx.Brain_Cerebellum.ENSG00000106367.9.AP1S1.wgt.RDat	AP1S1	7	101000000	101000000	0.392556	rs1048303	5.057	rs1048303	0.224	5.26	5.057	367	16	enet	0.235	1.44e-07	5.27	1.39e-07	0.002	0.004	0.002	0.003	0.99	FALSE	0.91
GTEx.Brain_Cerebellum	./WEIGHTS//GTEx.Brain_Cerebellum/GTEx.Brain_Cerebellum.ENSG00000106367.9.AP1S1.wgt.RDat	AP1S1	7	101000000	101000000	0.392556	rs1048303	5.9277	rs1048303	0.224	5.26	5.9277	367	16	enet	0.235	1.44e-07	5.9	3.6e-09	0	0	0.001	0.002	0.997	FALSE	0.91
GTEx.Brain_Cerebellum	./WEIGHTS//GTEx.Brain_Cerebellum/GTEx.Brain_Cerebellum.ENSG00000107902.9.LHPP.wgt.RDat	LHPP	10	126000000	126000000	0.41163	rs10901818	-5.539	rs17622597	0.0251	4.45	3.935	576	34	enet	0.109	0.000412	5.78439	7.28e-09	0.012	0.004	0.605	0.176	0.204	TRUE	-0.37
GTEx.Brain_Cerebellum	./WEIGHTS//GTEx.Brain_Cerebellum/GTEx.Brain_Cerebellum.ENSG00000107902.9.LHPP.wgt.RDat	LHPP	10	126000000	126000000	0.41163	rs10901818	-5.65	rs17622597	0.0251	4.45	3.801	576	34	enet	0.109	0.000412	5.75761	8.53e-09	0.008	0.002	0.646	0.188	0.157	TRUE	-0.37
GTEx.Brain_Cerebellum	./WEIGHTS//GTEx.Brain_Cerebellum/GTEx.Brain_Cerebellum.ENSG00000107902.9.LHPP.wgt.RDat	LHPP	10	126000000	126000000	0.41163	rs3781446	-5.569	rs17622597	0.0251	4.45	3.588	576	34	enet	0.109	0.000412	5.13566	2.81e-07	0.021	0.006	0.678	0.197	0.098	FALSE	-0.15
GTEx.Brain_Cerebellum	./WEIGHTS//GTEx.Brain_Cerebellum/GTEx.Brain_Cerebellum.ENSG00000107902.9.LHPP.wgt.RDat	LHPP	10	126000000	126000000	0.41163	rs7898003	-5.985	rs17622597	0.0251	4.45	4.029	576	34	enet	0.109	0.000412	5.34619	8.98e-08	0.001	0	0.699	0.203	0.096	FALSE	-0.37
GTEx.Brain_Cerebellum	./WEIGHTS//GTEx.Brain_Cerebellum/GTEx.Brain_Cerebellum.ENSG00000107902.9.LHPP.wgt.RDat	LHPP	10	126000000	126000000	0.41163	rs7898003	-6.296	rs17622597	0.0251	4.45	4.196	576	34	enet	0.109	0.000412	5.18	2.21e-07	0	0	0.703	0.204	0.093	FALSE	-0.37
GTEx.Brain_Cerebellum	./WEIGHTS//GTEx.Brain_Cerebellum/GTEx.Brain_Cerebellum.ENSG00000108272.9.DHRS11.wgt.RDat	DHRS11	17	34948228	34957235	0.32583	rs17619821	-7.281	rs1005551	0.228	-5.13	-7.269	302	4	lasso	0.196	1.89e-06	7.26599	3.7e-13	0	0	0.003	0.011	0.987	FALSE	-1
GTEx.Brain_Cerebellum	./WEIGHTS//GTEx.Brain_Cerebellum/GTEx.Brain_Cerebellum.ENSG00000108272.9.DHRS11.wgt.RDat	DHRS11	17	34948228	34957235	0.32583	rs17619821	-7.898	rs1005551	0.228	-5.13	-7.893	302	4	lasso	0.196	1.89e-06	7.86934	3.57e-15	0	0	0.002	0.01	0.988	FALSE	-1
GTEx.Brain_Cerebellum	./WEIGHTS//GTEx.Brain_Cerebellum/GTEx.Brain_Cerebellum.ENSG00000108272.9.DHRS11.wgt.RDat	DHRS11	17	34948228	34957235	0.32583	rs17619821	-7.941	rs1005551	0.228	-5.13	-7.929	302	4	lasso	0.196	1.89e-06	7.91379	2.5e-15	0	0	0.002	0.01	0.988	FALSE	-1
GTEx.Brain_Cerebellum	./WEIGHTS//GTEx.Brain_Cerebellum/GTEx.Brain_Cerebellum.ENSG00000108272.9.DHRS11.wgt.RDat	DHRS11	17	34948228	34957235	0.32583	rs2285639	-6.51	rs1005551	0.228	-5.13	-6.493	302	4	lasso	0.196	1.89e-06	6.50587	7.72e-11	0	0	0.003	0.013	0.984	FALSE	-1
GTEx.Brain_Cerebellum	./WEIGHTS//GTEx.Brain_Cerebellum/GTEx.Brain_Cerebellum.ENSG00000108272.9.DHRS11.wgt.RDat	DHRS11	17	34948228	34957235	0.32583	rs2285639	-7.378	rs1005551	0.228	-5.13	-7.37	302	4	lasso	0.196	1.89e-06	7.34	2.11e-13	0	0	0.003	0.012	0.985	FALSE	-1
GTEx.Brain_Cerebellum	./WEIGHTS//GTEx.Brain_Cerebellum/GTEx.Brain_Cerebellum.ENSG00000108272.9.DHRS11.wgt.RDat	DHRS11	17	34948228	34957235	0.32583	rs2285639	-8.144	rs1005551	0.228	-5.13	-8.128	302	4	lasso	0.196	1.89e-06	8.09	6.19e-16	0	0	0.003	0.01	0.987	FALSE	-1
GTEx.Brain_Cerebellum	./WEIGHTS//GTEx.Brain_Cerebellum/GTEx.Brain_Cerebellum.ENSG00000108272.9.DHRS11.wgt.RDat	DHRS11	17	34948228	34957235	0.32583	rs2306593	6.634	rs1005551	0.228	-5.13	-6.475	302	4	lasso	0.196	1.89e-06	6.43	1.24e-10	0	0	0.006	0.024	0.97	FALSE	0.77
GTEx.Brain_Cerebellum	./WEIGHTS//GTEx.Brain_Cerebellum/GTEx.Brain_Cerebellum.ENSG00000108272.9.DHRS11.wgt.RDat	DHRS11	17	34948228	34957235	0.32583	rs2306593	7.368	rs1005551	0.228	-5.13	-7.221	302	4	lasso	0.196	1.89e-06	7.19737	6.14e-13	0	0	0.005	0.021	0.974	FALSE	0.77
GTEx.Brain_Cerebellum	./WEIGHTS//GTEx.Brain_Cerebellum/GTEx.Brain_Cerebellum.ENSG00000108272.9.DHRS11.wgt.RDat	DHRS11	17	34948228	34957235	0.32583	rs2306593	7.854	rs1005551	0.228	-5.13	-7.702	302	4	lasso	0.196	1.89e-06	7.66108	1.84e-14	0	0	0.004	0.019	0.977	FALSE	0.77
GTEx.Brain_Cerebellum	./WEIGHTS//GTEx.Brain_Cerebellum/GTEx.Brain_Cerebellum.ENSG00000108272.9.DHRS11.wgt.RDat	DHRS11	17	34948228	34957235	0.32583	rs2306593	8.452	rs1005551	0.228	-5.13	-8.3368	302	4	lasso	0.196	1.89e-06	8.26	1.51e-16	0	0	0.004	0.015	0.982	FALSE	0.77
GTEx.Brain_Cerebellum	./WEIGHTS//GTEx.Brain_Cerebellum/GTEx.Brain_Cerebellum.ENSG00000108465.10.CDK5RAP3.wgt.RDat	CDK5RAP3	17	46045176	46059138	0.38867	rs208015	7.697	rs886444	0.3	5.61	-4.981	387	8	lasso	0.281	6.22e-09	-5.40835	6.36e-08	0	0	0.153	0.828	0.019	FALSE	-0.23
GTEx.Brain_Cerebellum	./WEIGHTS//GTEx.Brain_Cerebellum/GTEx.Brain_Cerebellum.ENSG00000108785.7.HSD17B1P1.wgt.RDat	HSD17B1P1	17	40698782	40700724	0.16858	rs12602084	-5.927	rs7224577	0.165	4.79	-5.835	245	4	lasso	0.198	1.68e-06	-5.99	2.06e-09	0	0	0.019	0.04	0.941	FALSE	0.94
GTEx.Brain_Cerebellum	./WEIGHTS//GTEx.Brain_Cerebellum/GTEx.Brain_Cerebellum.ENSG00000108785.7.HSD17B1P1.wgt.RDat	HSD17B1P1	17	40698782	40700724	0.16858	rs646123	5.782	rs7224577	0.165	4.79	-5.19	245	4	lasso	0.198	1.68e-06	-5.52055	3.38e-08	0	0	0.019	0.042	0.938	FALSE	-0.48
GTEx.Brain_Cerebellum	./WEIGHTS//GTEx.Brain_Cerebellum/GTEx.Brain_Cerebellum.ENSG00000108785.7.HSD17B1P1.wgt.RDat	HSD17B1P1	17	40698782	40700724	0.16858	rs646123	6.319	rs7224577	0.165	4.79	-5.239	245	4	lasso	0.198	1.68e-06	-5.29	1.22e-07	0	0	0.184	0.403	0.413	FALSE	-0.09
GTEx.Brain_Cerebellum	./WEIGHTS//GTEx.Brain_Cerebellum/GTEx.Brain_Cerebellum.ENSG00000108785.7.HSD17B1P1.wgt.RDat	HSD17B1P1	17	40698782	40700724	0.16858	rs646123	6.35	rs7224577	0.165	4.79	-5.463	245	4	lasso	0.198	1.68e-06	-5.51258	3.54e-08	0	0	0.126	0.276	0.597	FALSE	-0.09
GTEx.Brain_Cerebellum	./WEIGHTS//GTEx.Brain_Cerebellum/GTEx.Brain_Cerebellum.ENSG00000108830.7.RND2.wgt.RDat	RND2	17	41177258	41180215	0.12705	rs646123	5.159	rs12936816	0.0233	3.82	-3.2283	259	15	enet	0.124	0.000167	-5.25	1.51e-07	0.165	0.052	0.486	0.153	0.144	FALSE	0.04
GTEx.Brain_Cerebellum	./WEIGHTS//GTEx.Brain_Cerebellum/GTEx.Brain_Cerebellum.ENSG00000108830.7.RND2.wgt.RDat	RND2	17	41177258	41180215	0.12705	rs646123	6.35	rs12936816	0.0233	3.82	-2.662	259	15	enet	0.124	0.000167	-5.22986	1.7e-07	0	0	0.61	0.192	0.198	FALSE	0.04
GTEx.Brain_Cerebellum	./WEIGHTS//GTEx.Brain_Cerebellum/GTEx.Brain_Cerebellum.ENSG00000109180.10.OCIAD1.wgt.RDat	OCIAD1	4	48800000	48900000	0.09856	rs7655341	6.089	rs2712156	0.0399	-3.58	5.182	216	5	lasso	0.0157	0.109	-5.27414	1.33e-07	0.001	0	0.568	0.069	0.362	FALSE	-0.5
GTEx.Brain_Cerebellum	./WEIGHTS//GTEx.Brain_Cerebellum/GTEx.Brain_Cerebellum.ENSG00000110514.14.MADD.wgt.RDat	MADD	11	47300000	47400000	0.20986	rs11039266	-9.041	rs2957873	0.00178	-4.19	-2.172	302	13	enet	0.113	0.000331	5.19016	2.1e-07	0	0	0.691	0.192	0.117	TRUE	-0.14
GTEx.Brain_Cerebellum	./WEIGHTS//GTEx.Brain_Cerebellum/GTEx.Brain_Cerebellum.ENSG00000110514.14.MADD.wgt.RDat	MADD	11	47300000	47400000	0.20986	rs7124681	10.207	rs2957873	0.00178	-4.19	-3.5	302	13	enet	0.113	0.000331	7.24	4.43e-13	0	0	0.25	0.069	0.681	FALSE	0.63
GTEx.Brain_Cerebellum	./WEIGHTS//GTEx.Brain_Cerebellum/GTEx.Brain_Cerebellum.ENSG00000110514.14.MADD.wgt.RDat	MADD	11	47300000	47400000	0.20986	rs7124681	10.253	rs2957873	0.00178	-4.19	-3.437	302	13	enet	0.113	0.000331	7.32	2.44e-13	0	0	0.287	0.079	0.634	TRUE	0.63
GTEx.Brain_Cerebellum	./WEIGHTS//GTEx.Brain_Cerebellum/GTEx.Brain_Cerebellum.ENSG00000110514.14.MADD.wgt.RDat	MADD	11	47300000	47400000	0.20986	rs7124681	10.573	rs2957873	0.00178	-4.19	-4.094	302	13	enet	0.113	0.000331	7.89	3.01e-15	0	0	0.249	0.069	0.682	FALSE	0.63
GTEx.Brain_Cerebellum	./WEIGHTS//GTEx.Brain_Cerebellum/GTEx.Brain_Cerebellum.ENSG00000110514.14.MADD.wgt.RDat	MADD	11	47300000	47400000	0.20986	rs7124681	10.682	rs2957873	0.00178	-4.19	-3.889	302	13	enet	0.113	0.000331	7.81	5.51e-15	0	0	0.25	0.069	0.682	FALSE	0.63
GTEx.Brain_Cerebellum	./WEIGHTS//GTEx.Brain_Cerebellum/GTEx.Brain_Cerebellum.ENSG00000110514.14.MADD.wgt.RDat	MADD	11	47300000	47400000	0.20986	rs7124681	10.961	rs2957873	0.00178	-4.19	-4.1	302	13	enet	0.113	0.000331	8.07	6.95e-16	0	0	0.249	0.069	0.682	FALSE	0.63
GTEx.Brain_Cerebellum	./WEIGHTS//GTEx.Brain_Cerebellum/GTEx.Brain_Cerebellum.ENSG00000110514.14.MADD.wgt.RDat	MADD	11	47300000	47400000	0.20986	rs7124681	13.196	rs2957873	0.00178	-4.19	-5.002	302	13	enet	0.113	0.000331	10.1	4.55e-24	0	0	0.249	0.069	0.682	FALSE	0.63
GTEx.Brain_Cerebellum	./WEIGHTS//GTEx.Brain_Cerebellum/GTEx.Brain_Cerebellum.ENSG00000110514.14.MADD.wgt.RDat	MADD	11	47300000	47400000	0.20986	rs7124681	9.325	rs2957873	0.00178	-4.19	-3.032	302	13	enet	0.113	0.000331	6.41	1.43e-10	0	0	0.249	0.069	0.682	FALSE	0.63
GTEx.Brain_Cerebellum	./WEIGHTS//GTEx.Brain_Cerebellum/GTEx.Brain_Cerebellum.ENSG00000110514.14.MADD.wgt.RDat	MADD	11	47300000	47400000	0.20986	rs7124681	9.625	rs2957873	0.00178	-4.19	-3.014	302	13	enet	0.113	0.000331	6.54	6.16e-11	0	0	0.249	0.069	0.682	FALSE	0.63
GTEx.Brain_Cerebellum	./WEIGHTS//GTEx.Brain_Cerebellum/GTEx.Brain_Cerebellum.ENSG00000111358.9.GTF2H3.wgt.RDat	GTF2H3	12	124000000	124000000	0.130658	rs7133378	-19.791	rs4930737	0.177	-4.46	6.8053	392	2	lasso	0.139	6.93e-05	-6.69	2.16e-11	0	0	0.694	0.147	0.159	FALSE	0.09
GTEx.Brain_Cerebellum	./WEIGHTS//GTEx.Brain_Cerebellum/GTEx.Brain_Cerebellum.ENSG00000114735.5.HEMK1.wgt.RDat	HEMK1	3	50600000	50600000	0.135707	rs2240329	-13.88	rs399484	0.105	-3.68	-5.525	315	3	lasso	0.0663	0.00519	5.42	5.94e-08	0	0	0.849	0.105	0.047	FALSE	-0.16
GTEx.Brain_Cerebellum	./WEIGHTS//GTEx.Brain_Cerebellum/GTEx.Brain_Cerebellum.ENSG00000114796.11.KLHL24.wgt.RDat	KLHL24	3	183000000	183000000	0.524472	rs11917105	-5.58	rs11920784	0.137	-4.93	-5.575	484	26	enet	0.16	1.91e-05	5.58	2.4e-08	0	0	0.006	0.023	0.971	FALSE	0.15
GTEx.Brain_Cerebellum	./WEIGHTS//GTEx.Brain_Cerebellum/GTEx.Brain_Cerebellum.ENSG00000114796.11.KLHL24.wgt.RDat	KLHL24	3	183000000	183000000	0.524472	rs11917105	-5.626	rs11920784	0.137	-4.93	-5.624	484	26	enet	0.16	1.91e-05	5.57	2.48e-08	0	0	0.006	0.023	0.971	FALSE	0.15
GTEx.Brain_Cerebellum	./WEIGHTS//GTEx.Brain_Cerebellum/GTEx.Brain_Cerebellum.ENSG00000114796.11.KLHL24.wgt.RDat	KLHL24	3	183000000	183000000	0.524472	rs2606228	5.731	rs11920784	0.137	-4.93	-5.3	484	26	enet	0.16	1.91e-05	5.17	2.4e-07	0	0.001	0.015	0.064	0.92	FALSE	0.31
GTEx.Brain_Cerebellum	./WEIGHTS//GTEx.Brain_Cerebellum/GTEx.Brain_Cerebellum.ENSG00000114796.11.KLHL24.wgt.RDat	KLHL24	3	183000000	183000000	0.524472	rs9856997	-5.773	rs11920784	0.137	-4.93	-5.768	484	26	enet	0.16	1.91e-05	5.8	6.45e-09	0	0	0.006	0.023	0.971	FALSE	-0.89
GTEx.Brain_Cerebellum	./WEIGHTS//GTEx.Brain_Cerebellum/GTEx.Brain_Cerebellum.ENSG00000114796.11.KLHL24.wgt.RDat	KLHL24	3	183000000	183000000	0.524472	rs9856997	-5.789	rs11920784	0.137	-4.93	-5.783	484	26	enet	0.16	1.91e-05	6.01	1.89e-09	0	0	0.005	0.021	0.974	FALSE	0.03
GTEx.Brain_Cerebellum	./WEIGHTS//GTEx.Brain_Cerebellum/GTEx.Brain_Cerebellum.ENSG00000114796.11.KLHL24.wgt.RDat	KLHL24	3	183000000	183000000	0.524472	rs9856997	-6.19	rs11920784	0.137	-4.93	-6.186	484	26	enet	0.16	1.91e-05	6.17	6.86e-10	0	0	0.005	0.021	0.973	FALSE	-0.89
GTEx.Brain_Cerebellum	./WEIGHTS//GTEx.Brain_Cerebellum/GTEx.Brain_Cerebellum.ENSG00000115073.6.ACTR1B.wgt.RDat	ACTR1B	2	98300000	98300000	0.36214	rs11683207	5.6693	rs11692435	0.382	6.27	5.5788	138	2	lasso	0.379	3.59e-12	5.57	2.61e-08	0	0	0	0.002	0.998	FALSE	0.69
GTEx.Brain_Cerebellum	./WEIGHTS//GTEx.Brain_Cerebellum/GTEx.Brain_Cerebellum.ENSG00000115486.7.GGCX.wgt.RDat	GGCX	2	85800000	85800000	0.54186	rs6705971	5.129	rs6757263	0.303	6.42	4.775	459	10	lasso	0.343	6.05e-11	5.37922	7.48e-08	0	0.006	0	0.019	0.975	FALSE	0.9
GTEx.Brain_Cerebellum	./WEIGHTS//GTEx.Brain_Cerebellum/GTEx.Brain_Cerebellum.ENSG00000122565.14.CBX3.wgt.RDat	CBX3	7	26200000	26300000	0.276003	rs1534696	13.684	rs2698732	0.0132	-3.67	-0.3089	506	5	lasso	0.134	9.07e-05	7.12	1.11e-12	0	0	0.76	0.058	0.182	FALSE	0.43
GTEx.Brain_Cerebellum	./WEIGHTS//GTEx.Brain_Cerebellum/GTEx.Brain_Cerebellum.ENSG00000123965.12.PMS2P5.wgt.RDat	PMS2P5	7	74300000	74400000	0.6206	rs4717907	6.333	rs13238568	0.0809	-4.45	5.427	95	6	lasso	0.223	3.25e-07	-5.95	2.69e-09	0	0	0.221	0.035	0.744	FALSE	0.13
GTEx.Brain_Cerebellum	./WEIGHTS//GTEx.Brain_Cerebellum/GTEx.Brain_Cerebellum.ENSG00000123965.12.PMS2P5.wgt.RDat	PMS2P5	7	74300000	74400000	0.6206	rs6964833	7.0773	rs13238568	0.0809	-4.45	6.5678	95	6	lasso	0.223	3.25e-07	-7.02	2.28e-12	0	0	0.277	0.044	0.679	TRUE	0.13
GTEx.Brain_Cerebellum	./WEIGHTS//GTEx.Brain_Cerebellum/GTEx.Brain_Cerebellum.ENSG00000126001.11.CEP250.wgt.RDat	CEP250	20	34042985	34099804	0.38996	rs143384	15.39	rs10359	0.163	-6.05	9.622	334	28	enet	0.243	8.76e-08	-8.90161	5.5e-19	0	0	0.005	0.985	0.01	FALSE	-0.62
GTEx.Brain_Cerebellum	./WEIGHTS//GTEx.Brain_Cerebellum/GTEx.Brain_Cerebellum.ENSG00000126005.11.MMP24-AS1.wgt.RDat	MMP24-AS1	20	33804265	33865934	0.32547	rs143384	15.39	rs6060341	0.178	-5.1	5.923	361	18	enet	0.197	1.8e-06	-7.678	1.62e-14	0	0	0.304	0.647	0.049	FALSE	-0.36
GTEx.Brain_Cerebellum	./WEIGHTS//GTEx.Brain_Cerebellum/GTEx.Brain_Cerebellum.ENSG00000126432.9.PRDX5.wgt.RDat	PRDX5	11	64100000	64100000	0.14492	rs34292685	-7.304	rs3824854	0.16	-4.66	-5.2243	336	5	lasso	0.132	0.000101	5.37	7.81e-08	0	0	0.032	0.025	0.943	FALSE	-0.02
GTEx.Brain_Cerebellum	./WEIGHTS//GTEx.Brain_Cerebellum/GTEx.Brain_Cerebellum.ENSG00000127081.9.ZNF484.wgt.RDat	ZNF484	9	95600000	95600000	0.20613	rs10821003	9.05	rs10992475	0.0149	3.51	6.2836	415	9	lasso	0.00892	0.17	6.99643	2.63e-12	0	0	0.63	0.081	0.289	FALSE	0.79
GTEx.Brain_Cerebellum	./WEIGHTS//GTEx.Brain_Cerebellum/GTEx.Brain_Cerebellum.ENSG00000127124.9.HIVEP3.wgt.RDat	HIVEP3	1	42000000	42500000	0.23216	rs10736422	7.106	rs997385	0.161	4.83	3.375	577	6	lasso	0.19	2.8e-06	5.23674	1.63e-07	0	0	0.068	0.096	0.836	FALSE	0.68
GTEx.Brain_Cerebellum	./WEIGHTS//GTEx.Brain_Cerebellum/GTEx.Brain_Cerebellum.ENSG00000127124.9.HIVEP3.wgt.RDat	HIVEP3	1	42000000	42500000	0.23216	rs2154319	8.179	rs997385	0.161	4.83	4.509	577	6	lasso	0.19	2.8e-06	5.75754	8.53e-09	0	0	0.404	0.571	0.026	TRUE	0.06
GTEx.Brain_Cerebellum	./WEIGHTS//GTEx.Brain_Cerebellum/GTEx.Brain_Cerebellum.ENSG00000130177.10.CDC16.wgt.RDat	CDC16	13	115000000	115000000	0.18043	rs7994573	-5.575	rs9314909	0.0458	4.56	-5.453	200	4	lasso	0.073298	0.00343	-5.21991	1.79e-07	0	0	0.025	0.016	0.958	FALSE	0.95
GTEx.Brain_Cerebellum	./WEIGHTS//GTEx.Brain_Cerebellum/GTEx.Brain_Cerebellum.ENSG00000132170.15.PPARG.wgt.RDat	PPARG	3	12300000	12500000	0.636468	rs17036326	8.249	rs17793693	0.568	7.6	-5.048	528	7	lasso	0.567	4.12e-20	-5.48	4.21e-08	0	0	0	1	0	TRUE	-0.12
GTEx.Brain_Cerebellum	./WEIGHTS//GTEx.Brain_Cerebellum/GTEx.Brain_Cerebellum.ENSG00000132170.15.PPARG.wgt.RDat	PPARG	3	12300000	12500000	0.636468	rs7647481	9.07	rs17793693	0.568	7.6	-5.467	528	7	lasso	0.567	4.12e-20	-5.91	3.39e-09	0	0	0	1	0	TRUE	-0.12
GTEx.Brain_Cerebellum	./WEIGHTS//GTEx.Brain_Cerebellum/GTEx.Brain_Cerebellum.ENSG00000132481.2.TRIM47.wgt.RDat	TRIM47	17	73870242	73874656	0.30338	rs3744017	5.271	rs936393	0.168	-4.85	5.2262	367	2	lasso	0.169	1.08e-05	-5.14	2.82e-07	0.004	0.003	0.012	0.009	0.972	FALSE	-0.97
GTEx.Brain_Cerebellum	./WEIGHTS//GTEx.Brain_Cerebellum/GTEx.Brain_Cerebellum.ENSG00000132481.2.TRIM47.wgt.RDat	TRIM47	17	73870242	73874656	0.30338	rs936393	5.497	rs936393	0.168	-4.85	5.497	367	2	lasso	0.169	1.08e-05	-5.24899	1.53e-07	0.001	0.001	0.009	0.007	0.982	FALSE	-0.96
GTEx.Brain_Cerebellum	./WEIGHTS//GTEx.Brain_Cerebellum/GTEx.Brain_Cerebellum.ENSG00000132600.12.PRMT7.wgt.RDat	PRMT7	16	68344877	68390700	0.37242	rs5923	-6.474	rs11075664	0.161	-5	3.0218	326	25	enet	0.229	2.24e-07	-5.16003	2.47e-07	0	0	0.272	0.348	0.38	FALSE	0.25
GTEx.Brain_Cerebellum	./WEIGHTS//GTEx.Brain_Cerebellum/GTEx.Brain_Cerebellum.ENSG00000132740.4.IGHMBP2.wgt.RDat	IGHMBP2	11	68700000	68700000	0.30714	rs7938117	6.048	rs11228413	0.113	-4.99	-4.947	406	17	enet	0.168	1.15e-05	6.07	1.25e-09	0	0	0.077	0.18	0.743	FALSE	0.03
GTEx.Brain_Cerebellum	./WEIGHTS//GTEx.Brain_Cerebellum/GTEx.Brain_Cerebellum.ENSG00000134198.5.TSPAN2.wgt.RDat	TSPAN2	1	116000000	116000000	0.659	rs3738704	-5.201	rs10494167	0.483	7.39	-4.546	485	20	lasso	0.55	3.04e-19	-5.15	2.62e-07	0	0.025	0	0.056	0.919	FALSE	0.93
GTEx.Brain_Cerebellum	./WEIGHTS//GTEx.Brain_Cerebellum/GTEx.Brain_Cerebellum.ENSG00000135213.8.POM121C.wgt.RDat	POM121C	7	75000000	75100000	0.304452	rs17207196	-11.569	rs17207196	0.146	4.34	-11.569	184	8	lasso	0.0794	0.00239	-9.98	1.91e-23	0	0	0.025	0.001	0.974	FALSE	0.9
GTEx.Brain_Cerebellum	./WEIGHTS//GTEx.Brain_Cerebellum/GTEx.Brain_Cerebellum.ENSG00000135213.8.POM121C.wgt.RDat	POM121C	7	75000000	75100000	0.304452	rs17207196	-7.229	rs17207196	0.146	4.34	-7.229	184	8	lasso	0.0794	0.00239	-6.58	4.59e-11	0	0	0.025	0.001	0.974	FALSE	0.9
GTEx.Brain_Cerebellum	./WEIGHTS//GTEx.Brain_Cerebellum/GTEx.Brain_Cerebellum.ENSG00000135213.8.POM121C.wgt.RDat	POM121C	7	75000000	75100000	0.304452	rs17207196	-7.461	rs17207196	0.146	4.34	-7.461	184	8	lasso	0.0794	0.00239	-6.64	3.12e-11	0	0	0.025	0.001	0.974	FALSE	0.9
GTEx.Brain_Cerebellum	./WEIGHTS//GTEx.Brain_Cerebellum/GTEx.Brain_Cerebellum.ENSG00000135213.8.POM121C.wgt.RDat	POM121C	7	75000000	75100000	0.304452	rs17207196	-7.929	rs17207196	0.146	4.34	-7.929	184	8	lasso	0.0794	0.00239	-7.02039	2.21e-12	0	0	0.025	0.001	0.974	FALSE	0.9
GTEx.Brain_Cerebellum	./WEIGHTS//GTEx.Brain_Cerebellum/GTEx.Brain_Cerebellum.ENSG00000135213.8.POM121C.wgt.RDat	POM121C	7	75000000	75100000	0.304452	rs17207196	-7.937	rs17207196	0.146	4.34	-7.937	184	8	lasso	0.0794	0.00239	-6.98323	2.88e-12	0	0	0.025	0.001	0.974	FALSE	0.9
GTEx.Brain_Cerebellum	./WEIGHTS//GTEx.Brain_Cerebellum/GTEx.Brain_Cerebellum.ENSG00000135213.8.POM121C.wgt.RDat	POM121C	7	75000000	75100000	0.304452	rs17207196	-7.968	rs17207196	0.146	4.34	-7.968	184	8	lasso	0.0794	0.00239	-7.35	2e-13	0	0	0.025	0.001	0.974	FALSE	0.9
GTEx.Brain_Cerebellum	./WEIGHTS//GTEx.Brain_Cerebellum/GTEx.Brain_Cerebellum.ENSG00000135213.8.POM121C.wgt.RDat	POM121C	7	75000000	75100000	0.304452	rs17207196	-8.199	rs17207196	0.146	4.34	-8.199	184	8	lasso	0.0794	0.00239	-7.03	2.01e-12	0	0	0.025	0.001	0.974	FALSE	0.9
GTEx.Brain_Cerebellum	./WEIGHTS//GTEx.Brain_Cerebellum/GTEx.Brain_Cerebellum.ENSG00000135213.8.POM121C.wgt.RDat	POM121C	7	75000000	75100000	0.304452	rs17207196	-8.287	rs17207196	0.146	4.34	-8.287	184	8	lasso	0.0794	0.00239	-7.40521	1.31e-13	0	0	0.025	0.001	0.974	FALSE	0.9
GTEx.Brain_Cerebellum	./WEIGHTS//GTEx.Brain_Cerebellum/GTEx.Brain_Cerebellum.ENSG00000135213.8.POM121C.wgt.RDat	POM121C	7	75000000	75100000	0.304452	rs17207196	-8.498	rs17207196	0.146	4.34	-8.498	184	8	lasso	0.0794	0.00239	-7.59	3.3e-14	0	0	0.025	0.001	0.974	FALSE	0.9
GTEx.Brain_Cerebellum	./WEIGHTS//GTEx.Brain_Cerebellum/GTEx.Brain_Cerebellum.ENSG00000135213.8.POM121C.wgt.RDat	POM121C	7	75000000	75100000	0.304452	rs17207196	-9.945	rs17207196	0.146	4.34	-9.945	184	8	lasso	0.0794	0.00239	-8.75	2.08e-18	0	0	0.025	0.001	0.974	FALSE	0.9
GTEx.Brain_Cerebellum	./WEIGHTS//GTEx.Brain_Cerebellum/GTEx.Brain_Cerebellum.ENSG00000137713.11.PPP2R1B.wgt.RDat	PPP2R1B	11	112000000	112000000	0.13754	rs3829258	-11.885	rs615642	0.135	4.28	8.2889	376	4	lasso	0.125	0.000162	6.41	1.46e-10	0	0	0.734	0.182	0.084	FALSE	-0.39
GTEx.Brain_Cerebellum	./WEIGHTS//GTEx.Brain_Cerebellum/GTEx.Brain_Cerebellum.ENSG00000137764.15.MAP2K5.wgt.RDat	MAP2K5	15	67800000	68100000	0.26945	rs16951304	-8.94	rs8031500	0.122	-4.41	-7.356	472	5	lasso	0.136	7.92e-05	7.95	1.8e-15	0	0	0.314	0.322	0.364	FALSE	-0.69
GTEx.Brain_Cerebellum	./WEIGHTS//GTEx.Brain_Cerebellum/GTEx.Brain_Cerebellum.ENSG00000137764.15.MAP2K5.wgt.RDat	MAP2K5	15	67800000	68100000	0.26945	rs2241420	-13.436	rs8031500	0.122	-4.41	-4.2422	472	5	lasso	0.136	7.92e-05	7.37002	1.71e-13	0	0	0.271	0.278	0.451	TRUE	-0.66
GTEx.Brain_Cerebellum	./WEIGHTS//GTEx.Brain_Cerebellum/GTEx.Brain_Cerebellum.ENSG00000137764.15.MAP2K5.wgt.RDat	MAP2K5	15	67800000	68100000	0.26945	rs3784692	-8.84	rs8031500	0.122	-4.41	-4.758	472	5	lasso	0.136	7.92e-05	6.04	1.53e-09	0	0	0.387	0.396	0.218	FALSE	-0.54
GTEx.Brain_Cerebellum	./WEIGHTS//GTEx.Brain_Cerebellum/GTEx.Brain_Cerebellum.ENSG00000137764.15.MAP2K5.wgt.RDat	MAP2K5	15	67800000	68100000	0.26945	rs3784692	-8.885	rs8031500	0.122	-4.41	-6.05	472	5	lasso	0.136	7.92e-05	7.20724	5.71e-13	0	0	0.429	0.439	0.133	FALSE	-0.54
GTEx.Brain_Cerebellum	./WEIGHTS//GTEx.Brain_Cerebellum/GTEx.Brain_Cerebellum.ENSG00000137764.15.MAP2K5.wgt.RDat	MAP2K5	15	67800000	68100000	0.26945	rs3784692	-9.365	rs8031500	0.122	-4.41	-6.633	472	5	lasso	0.136	7.92e-05	7.6199	2.54e-14	0	0	0.418	0.428	0.155	FALSE	-0.54
GTEx.Brain_Cerebellum	./WEIGHTS//GTEx.Brain_Cerebellum/GTEx.Brain_Cerebellum.ENSG00000137764.15.MAP2K5.wgt.RDat	MAP2K5	15	67800000	68100000	0.26945	rs3784692	-9.559	rs8031500	0.122	-4.41	-5.516	472	5	lasso	0.136	7.92e-05	6.83699	8.09e-12	0	0	0.414	0.424	0.163	FALSE	-0.54
GTEx.Brain_Cerebellum	./WEIGHTS//GTEx.Brain_Cerebellum/GTEx.Brain_Cerebellum.ENSG00000137764.15.MAP2K5.wgt.RDat	MAP2K5	15	67800000	68100000	0.26945	rs3784692	-9.581	rs8031500	0.122	-4.41	-5.453	472	5	lasso	0.136	7.92e-05	6.78199	1.19e-11	0	0	0.425	0.435	0.14	FALSE	-0.54
GTEx.Brain_Cerebellum	./WEIGHTS//GTEx.Brain_Cerebellum/GTEx.Brain_Cerebellum.ENSG00000137764.15.MAP2K5.wgt.RDat	MAP2K5	15	67800000	68100000	0.26945	rs3784692	-9.73	rs8031500	0.122	-4.41	-5.611	472	5	lasso	0.136	7.92e-05	7.13379	9.76e-13	0	0	0.429	0.439	0.132	FALSE	-0.54
GTEx.Brain_Cerebellum	./WEIGHTS//GTEx.Brain_Cerebellum/GTEx.Brain_Cerebellum.ENSG00000137764.15.MAP2K5.wgt.RDat	MAP2K5	15	67800000	68100000	0.26945	rs3784692	-9.793	rs8031500	0.122	-4.41	-5.316	472	5	lasso	0.136	7.92e-05	6.89187	5.51e-12	0	0	0.429	0.439	0.132	FALSE	-0.54
GTEx.Brain_Cerebellum	./WEIGHTS//GTEx.Brain_Cerebellum/GTEx.Brain_Cerebellum.ENSG00000137764.15.MAP2K5.wgt.RDat	MAP2K5	15	67800000	68100000	0.26945	rs3784692	-9.917	rs8031500	0.122	-4.41	-3.193	472	5	lasso	0.136	7.92e-05	5.74391	9.25e-09	0	0	0.365	0.374	0.26	TRUE	-0.54
GTEx.Brain_Cerebellum	./WEIGHTS//GTEx.Brain_Cerebellum/GTEx.Brain_Cerebellum.ENSG00000137764.15.MAP2K5.wgt.RDat	MAP2K5	15	67800000	68100000	0.26945	rs7181556	-7.068	rs8031500	0.122	-4.41	-6.7895	472	5	lasso	0.136	7.92e-05	5.26255	1.42e-07	0	0	0.034	0.034	0.933	FALSE	-0.85
GTEx.Brain_Cerebellum	./WEIGHTS//GTEx.Brain_Cerebellum/GTEx.Brain_Cerebellum.ENSG00000137802.9.MAPKBP1.wgt.RDat	MAPKBP1	15	42100000	42100000	0.23209	rs1918310	6.719	rs4924575	0.0903	-4.67	6.5419	417	8	lasso	0.12	0.000218	-7.30197	2.84e-13	0	0	0.017	0.012	0.971	FALSE	-0.91
GTEx.Brain_Cerebellum	./WEIGHTS//GTEx.Brain_Cerebellum/GTEx.Brain_Cerebellum.ENSG00000138175.8.ARL3.wgt.RDat	ARL3	10	104000000	104000000	0.19973	rs11191499	7.357	rs284855	0.0921	4.5	5.205	366	32	enet	0.0721	0.00368	5.49	3.99e-08	0	0	0.484	0.372	0.144	FALSE	0
GTEx.Brain_Cerebellum	./WEIGHTS//GTEx.Brain_Cerebellum/GTEx.Brain_Cerebellum.ENSG00000138175.8.ARL3.wgt.RDat	ARL3	10	104000000	104000000	0.19973	rs11191548	5.166	rs284855	0.0921	4.5	5.015	366	32	enet	0.0721	0.00368	5.42	5.97e-08	0.015	0.011	0.099	0.075	0.799	TRUE	0.38
GTEx.Brain_Cerebellum	./WEIGHTS//GTEx.Brain_Cerebellum/GTEx.Brain_Cerebellum.ENSG00000138175.8.ARL3.wgt.RDat	ARL3	10	104000000	104000000	0.19973	rs4290163	5.095	rs284855	0.0921	4.5	5.094	366	32	enet	0.0721	0.00368	5.44071	5.31e-08	0.011	0.009	0.064	0.048	0.868	TRUE	0.57
GTEx.Brain_Cerebellum	./WEIGHTS//GTEx.Brain_Cerebellum/GTEx.Brain_Cerebellum.ENSG00000138175.8.ARL3.wgt.RDat	ARL3	10	104000000	104000000	0.19973	rs4290163	5.335	rs284855	0.0921	4.5	5.157	366	32	enet	0.0721	0.00368	5.81519	6.06e-09	0.006	0.004	0.063	0.047	0.88	TRUE	0.57
GTEx.Brain_Cerebellum	./WEIGHTS//GTEx.Brain_Cerebellum/GTEx.Brain_Cerebellum.ENSG00000138175.8.ARL3.wgt.RDat	ARL3	10	104000000	104000000	0.19973	rs4290163	5.536	rs284855	0.0921	4.5	5.242	366	32	enet	0.0721	0.00368	5.78266	7.35e-09	0.003	0.002	0.071	0.054	0.87	TRUE	0.57
GTEx.Brain_Cerebellum	./WEIGHTS//GTEx.Brain_Cerebellum/GTEx.Brain_Cerebellum.ENSG00000138175.8.ARL3.wgt.RDat	ARL3	10	104000000	104000000	0.19973	rs4290163	7.022	rs284855	0.0921	4.5	6.502	366	32	enet	0.0721	0.00368	6.512	7.42e-11	0	0	0.128	0.097	0.775	FALSE	0.57
GTEx.Brain_Cerebellum	./WEIGHTS//GTEx.Brain_Cerebellum/GTEx.Brain_Cerebellum.ENSG00000139531.8.SUOX.wgt.RDat	SUOX	12	56400000	56400000	0.236149	rs2292238	-8.231	rs705699	0.199	-5.21	-6.6398	283	6	lasso	0.203	1.22e-06	5.94	2.93e-09	0	0	0.4	0.56	0.04	FALSE	-0.39
GTEx.Brain_Cerebellum	./WEIGHTS//GTEx.Brain_Cerebellum/GTEx.Brain_Cerebellum.ENSG00000140382.10.HMG20A.wgt.RDat	HMG20A	15	77700000	77800000	0.14024	rs884141	-5.89	rs4886847	0.026	-3.93	-3.636	320	7	enet	0.102	0.000637	5.34637	8.97e-08	0.003	0.001	0.335	0.061	0.6	TRUE	-0.65
GTEx.Brain_Cerebellum	./WEIGHTS//GTEx.Brain_Cerebellum/GTEx.Brain_Cerebellum.ENSG00000140691.12.ARMC5.wgt.RDat	ARMC5	16	31469401	31478487	0.22761	rs4889606	-10.74	rs8045738	0.0381	-3.79	-1.2136	269	13	lasso	0.0397	0.0251	5.3	1.14e-07	0	0	0.709	0.111	0.18	FALSE	-0.03
GTEx.Brain_Cerebellum	./WEIGHTS//GTEx.Brain_Cerebellum/GTEx.Brain_Cerebellum.ENSG00000141013.10.GAS8.wgt.RDat	GAS8	16	90087238	90111383	0.60443	rs4248913	-5.475	rs1805007	0.412	6.59	-5.107	243	10	lasso	0.369	8.02e-12	-5.13	2.84e-07	0	0.002	0	0.009	0.989	FALSE	0.71
GTEx.Brain_Cerebellum	./WEIGHTS//GTEx.Brain_Cerebellum/GTEx.Brain_Cerebellum.ENSG00000141452.5.C18orf8.wgt.RDat	C18orf8	18	21083473	21110576	0.23145	rs1631685	-9.092	rs1788783	0.182	5.08	-8.853	343	13	enet	0.206	9.9e-07	-9.10084	8.96e-20	0	0	0.004	0.021	0.975	FALSE	0.91
GTEx.Brain_Cerebellum	./WEIGHTS//GTEx.Brain_Cerebellum/GTEx.Brain_Cerebellum.ENSG00000141452.5.C18orf8.wgt.RDat	C18orf8	18	21083473	21110576	0.23145	rs1652376	-8.57	rs1788783	0.182	5.08	-8.203	343	13	enet	0.206	9.9e-07	-8.65	4.96e-18	0	0	0.005	0.026	0.969	FALSE	0.85
GTEx.Brain_Cerebellum	./WEIGHTS//GTEx.Brain_Cerebellum/GTEx.Brain_Cerebellum.ENSG00000141452.5.C18orf8.wgt.RDat	C18orf8	18	21083473	21110576	0.23145	rs1652376	-8.892	rs1788783	0.182	5.08	-8.58	343	13	enet	0.206	9.9e-07	-8.835	1e-18	0	0	0.005	0.025	0.97	FALSE	0.85
GTEx.Brain_Cerebellum	./WEIGHTS//GTEx.Brain_Cerebellum/GTEx.Brain_Cerebellum.ENSG00000141452.5.C18orf8.wgt.RDat	C18orf8	18	21083473	21110576	0.23145	rs1652376	-9.039	rs1788783	0.182	5.08	-8.659	343	13	enet	0.206	9.9e-07	-8.98119	2.68e-19	0	0	0.005	0.029	0.966	TRUE	0.85
GTEx.Brain_Cerebellum	./WEIGHTS//GTEx.Brain_Cerebellum/GTEx.Brain_Cerebellum.ENSG00000141452.5.C18orf8.wgt.RDat	C18orf8	18	21083473	21110576	0.23145	rs1652376	-9.27	rs1788783	0.182	5.08	-8.929	343	13	enet	0.206	9.9e-07	-9.34	9.28e-21	0	0	0.006	0.03	0.965	FALSE	0.85
GTEx.Brain_Cerebellum	./WEIGHTS//GTEx.Brain_Cerebellum/GTEx.Brain_Cerebellum.ENSG00000141452.5.C18orf8.wgt.RDat	C18orf8	18	21083473	21110576	0.23145	rs1652376	-9.548	rs1788783	0.182	5.08	-9.201	343	13	enet	0.206	9.9e-07	-9.59869	8.1e-22	0	0	0.005	0.027	0.968	FALSE	0.85
GTEx.Brain_Cerebellum	./WEIGHTS//GTEx.Brain_Cerebellum/GTEx.Brain_Cerebellum.ENSG00000141452.5.C18orf8.wgt.RDat	C18orf8	18	21083473	21110576	0.23145	rs4420634	-10.67	rs1788783	0.182	5.08	-9.635	343	13	enet	0.206	9.9e-07	-10.2	2.97e-24	0	0	0.146	0.803	0.051	FALSE	0.26
GTEx.Brain_Cerebellum	./WEIGHTS//GTEx.Brain_Cerebellum/GTEx.Brain_Cerebellum.ENSG00000141452.5.C18orf8.wgt.RDat	C18orf8	18	21083473	21110576	0.23145	rs6507720	-10.69	rs1788783	0.182	5.08	-10.3591	343	13	enet	0.206	9.9e-07	-10.4111	2.21e-25	0	0	0.004	0.021	0.975	FALSE	0.91
GTEx.Brain_Cerebellum	./WEIGHTS//GTEx.Brain_Cerebellum/GTEx.Brain_Cerebellum.ENSG00000141452.5.C18orf8.wgt.RDat	C18orf8	18	21083473	21110576	0.23145	rs891387	-7.577	rs1788783	0.182	5.08	-7.338	343	13	enet	0.206	9.9e-07	-7.65164	1.98e-14	0	0	0.004	0.021	0.975	FALSE	0.91
GTEx.Brain_Cerebellum	./WEIGHTS//GTEx.Brain_Cerebellum/GTEx.Brain_Cerebellum.ENSG00000141452.5.C18orf8.wgt.RDat	C18orf8	18	21083473	21110576	0.23145	rs891387	-9.178	rs1788783	0.182	5.08	-8.891	343	13	enet	0.206	9.9e-07	-9.25695	2.1e-20	0	0	0.004	0.021	0.975	FALSE	0.91
GTEx.Brain_Cerebellum	./WEIGHTS//GTEx.Brain_Cerebellum/GTEx.Brain_Cerebellum.ENSG00000141458.8.NPC1.wgt.RDat	NPC1	18	21086148	21166862	0.1995	rs1631685	-9.092	rs2435307	0.101	4.56	-8.947	375	9	enet	0.122	0.000186	-8.27454	1.29e-16	0	0	0.031	0.024	0.945	FALSE	0.93
GTEx.Brain_Cerebellum	./WEIGHTS//GTEx.Brain_Cerebellum/GTEx.Brain_Cerebellum.ENSG00000141458.8.NPC1.wgt.RDat	NPC1	18	21086148	21166862	0.1995	rs1652376	-8.57	rs2435307	0.101	4.56	-8.311	375	9	enet	0.122	0.000186	-7.96	1.75e-15	0	0	0.033	0.026	0.941	FALSE	0.89
GTEx.Brain_Cerebellum	./WEIGHTS//GTEx.Brain_Cerebellum/GTEx.Brain_Cerebellum.ENSG00000141458.8.NPC1.wgt.RDat	NPC1	18	21086148	21166862	0.1995	rs1652376	-8.892	rs2435307	0.101	4.56	-8.618	375	9	enet	0.122	0.000186	-8.24196	1.69e-16	0	0	0.034	0.027	0.939	FALSE	0.89
GTEx.Brain_Cerebellum	./WEIGHTS//GTEx.Brain_Cerebellum/GTEx.Brain_Cerebellum.ENSG00000141458.8.NPC1.wgt.RDat	NPC1	18	21086148	21166862	0.1995	rs1652376	-9.039	rs2435307	0.101	4.56	-8.692	375	9	enet	0.122	0.000186	-7.93208	2.16e-15	0	0	0.041	0.032	0.928	FALSE	0.89
GTEx.Brain_Cerebellum	./WEIGHTS//GTEx.Brain_Cerebellum/GTEx.Brain_Cerebellum.ENSG00000141458.8.NPC1.wgt.RDat	NPC1	18	21086148	21166862	0.1995	rs1652376	-9.27	rs2435307	0.101	4.56	-8.941	375	9	enet	0.122	0.000186	-8.33	7.83e-17	0	0	0.04	0.031	0.929	FALSE	0.89
GTEx.Brain_Cerebellum	./WEIGHTS//GTEx.Brain_Cerebellum/GTEx.Brain_Cerebellum.ENSG00000141458.8.NPC1.wgt.RDat	NPC1	18	21086148	21166862	0.1995	rs1652376	-9.548	rs2435307	0.101	4.56	-9.25	375	9	enet	0.122	0.000186	-8.66675	4.45e-18	0	0	0.038	0.03	0.932	FALSE	0.89
GTEx.Brain_Cerebellum	./WEIGHTS//GTEx.Brain_Cerebellum/GTEx.Brain_Cerebellum.ENSG00000141458.8.NPC1.wgt.RDat	NPC1	18	21086148	21166862	0.1995	rs4420634	-10.67	rs2435307	0.101	4.56	-9.652	375	9	enet	0.122	0.000186	-8.81	1.28e-18	0	0	0.524	0.419	0.057	FALSE	0.23
GTEx.Brain_Cerebellum	./WEIGHTS//GTEx.Brain_Cerebellum/GTEx.Brain_Cerebellum.ENSG00000141458.8.NPC1.wgt.RDat	NPC1	18	21086148	21166862	0.1995	rs6507720	-10.69	rs2435307	0.101	4.56	-10.4747	375	9	enet	0.122	0.000186	-10.2407	1.3e-24	0	0	0.028	0.022	0.95	FALSE	0.95
GTEx.Brain_Cerebellum	./WEIGHTS//GTEx.Brain_Cerebellum/GTEx.Brain_Cerebellum.ENSG00000141458.8.NPC1.wgt.RDat	NPC1	18	21086148	21166862	0.1995	rs891387	-7.577	rs2435307	0.101	4.56	-7.456	375	9	enet	0.122	0.000186	-7.22221	5.12e-13	0	0	0.029	0.023	0.948	FALSE	0.93
GTEx.Brain_Cerebellum	./WEIGHTS//GTEx.Brain_Cerebellum/GTEx.Brain_Cerebellum.ENSG00000141458.8.NPC1.wgt.RDat	NPC1	18	21086148	21166862	0.1995	rs891387	-9.178	rs2435307	0.101	4.56	-8.973	375	9	enet	0.122	0.000186	-8.42213	3.7e-17	0	0	0.033	0.025	0.942	FALSE	0.93
GTEx.Brain_Cerebellum	./WEIGHTS//GTEx.Brain_Cerebellum/GTEx.Brain_Cerebellum.ENSG00000143028.7.SYPL2.wgt.RDat	SYPL2	1	110000000	110000000	0.15573	rs2297797	-6.149	rs6666119	0.0198	4.22	5.5896	411	9	enet	0.0278	0.0514	5.67	1.44e-08	0	0	0.136	0.079	0.784	FALSE	-0.65
GTEx.Brain_Cerebellum	./WEIGHTS//GTEx.Brain_Cerebellum/GTEx.Brain_Cerebellum.ENSG00000143369.10.ECM1.wgt.RDat	ECM1	1	150000000	150000000	0.33916	rs12724450	4.696	rs12733421	0.207	5.17	4.469	269	6	lasso	0.188	3.23e-06	5.25368	1.49e-07	0.014	0.024	0.01	0.016	0.936	FALSE	0.17
GTEx.Brain_Cerebellum	./WEIGHTS//GTEx.Brain_Cerebellum/GTEx.Brain_Cerebellum.ENSG00000143369.10.ECM1.wgt.RDat	ECM1	1	150000000	150000000	0.33916	rs12746973	5.133	rs12733421	0.207	5.17	5.088	269	6	lasso	0.188	3.23e-06	5.59	2.22e-08	0.002	0.003	0.006	0.009	0.98	FALSE	0.18
GTEx.Brain_Cerebellum	./WEIGHTS//GTEx.Brain_Cerebellum/GTEx.Brain_Cerebellum.ENSG00000144134.14.RABL2A.wgt.RDat	RABL2A	2	114000000	114000000	0.20467	rs4849294	-7.863	rs4849293	0.0262	-3.64	-5.7203	333	7	lasso	0.0304	0.0438	5.8	6.76e-09	0	0	0.808	0.058	0.134	FALSE	-0.68
GTEx.Brain_Cerebellum	./WEIGHTS//GTEx.Brain_Cerebellum/GTEx.Brain_Cerebellum.ENSG00000144668.7.ITGA9.wgt.RDat	ITGA9	3	37500000	37900000	0.387504	rs2507948	6.74	rs155524	0.176	-4.62	-6.6328	519	5	lasso	0.208	8.82e-07	5.92	3.3e-09	0	0	0.036	0.017	0.947	TRUE	0.16
GTEx.Brain_Cerebellum	./WEIGHTS//GTEx.Brain_Cerebellum/GTEx.Brain_Cerebellum.ENSG00000145020.10.AMT.wgt.RDat	AMT	3	49500000	49500000	0.36547	rs6446204	-8.624	rs1464569	0.36	-6.19	-6.907	279	18	lasso	0.339	8.2e-11	6.95	3.69e-12	0	0	0.001	0.652	0.347	FALSE	0.02
GTEx.Brain_Cerebellum	./WEIGHTS//GTEx.Brain_Cerebellum/GTEx.Brain_Cerebellum.ENSG00000145217.9.SLC26A1.wgt.RDat	SLC26A1	4	973000	987000	0.60812	rs11724804	-8.952	rs3796622	0.41	6.64	4.5648	380	22	enet	0.463	2.12e-15	6.04585	1.49e-09	0	0	0.002	0.87	0.128	FALSE	-0.69
GTEx.Brain_Cerebellum	./WEIGHTS//GTEx.Brain_Cerebellum/GTEx.Brain_Cerebellum.ENSG00000145217.9.SLC26A1.wgt.RDat	SLC26A1	4	973000	987000	0.60812	rs6843423	-4.908	rs3796622	0.41	6.64	4.37	380	22	enet	0.463	2.12e-15	5.75962	8.43e-09	0	0.055	0	0.032	0.913	TRUE	-0.67
GTEx.Brain_Cerebellum	./WEIGHTS//GTEx.Brain_Cerebellum/GTEx.Brain_Cerebellum.ENSG00000145217.9.SLC26A1.wgt.RDat	SLC26A1	4	973000	987000	0.60812	rs7690704	5.004	rs3796622	0.41	6.64	4.217	380	22	enet	0.463	2.12e-15	5.20348	1.96e-07	0	0.111	0	0.056	0.833	FALSE	0.57
GTEx.Brain_Cerebellum	./WEIGHTS//GTEx.Brain_Cerebellum/GTEx.Brain_Cerebellum.ENSG00000145730.16.PAM.wgt.RDat	PAM	5	102000000	102000000	0.26403	rs17154889	-8.089	rs2657437	0.167	5.05	-6.3705	373	4	lasso	0.149	3.54e-05	-6.57	4.93e-11	0	0	0.142	0.368	0.49	FALSE	0.44
GTEx.Brain_Cerebellum	./WEIGHTS//GTEx.Brain_Cerebellum/GTEx.Brain_Cerebellum.ENSG00000149084.7.HSD17B12.wgt.RDat	HSD17B12	11	43600000	43900000	0.52266	rs1061810	8.891	rs10768983	0.387	-6.62	8.463	651	16	lasso	0.355	2.38e-11	-8.61	7.34e-18	0	0	0	0.029	0.971	FALSE	-0.95
GTEx.Brain_Cerebellum	./WEIGHTS//GTEx.Brain_Cerebellum/GTEx.Brain_Cerebellum.ENSG00000149084.7.HSD17B12.wgt.RDat	HSD17B12	11	43600000	43900000	0.52266	rs2862961	11.066	rs10768983	0.387	-6.62	10.2322	651	16	lasso	0.355	2.38e-11	-10.1	7.27e-24	0	0	0	0.944	0.056	FALSE	-0.82
GTEx.Brain_Cerebellum	./WEIGHTS//GTEx.Brain_Cerebellum/GTEx.Brain_Cerebellum.ENSG00000149084.7.HSD17B12.wgt.RDat	HSD17B12	11	43600000	43900000	0.52266	rs7116641	8.218	rs10768983	0.387	-6.62	8.019	651	16	lasso	0.355	2.38e-11	-7.99143	1.33e-15	0	0	0	0.038	0.962	FALSE	-0.84
GTEx.Brain_Cerebellum	./WEIGHTS//GTEx.Brain_Cerebellum/GTEx.Brain_Cerebellum.ENSG00000149084.7.HSD17B12.wgt.RDat	HSD17B12	11	43600000	43900000	0.52266	rs7116641	8.732	rs10768983	0.387	-6.62	7.842	651	16	lasso	0.355	2.38e-11	-7.83	4.92e-15	0	0	0	0.823	0.177	FALSE	-0.84
GTEx.Brain_Cerebellum	./WEIGHTS//GTEx.Brain_Cerebellum/GTEx.Brain_Cerebellum.ENSG00000149084.7.HSD17B12.wgt.RDat	HSD17B12	11	43600000	43900000	0.52266	rs7116641	9.043	rs10768983	0.387	-6.62	8.421	651	16	lasso	0.355	2.38e-11	-8.52	1.65e-17	0	0	0	0.621	0.379	FALSE	-0.84
GTEx.Brain_Cerebellum	./WEIGHTS//GTEx.Brain_Cerebellum/GTEx.Brain_Cerebellum.ENSG00000149084.7.HSD17B12.wgt.RDat	HSD17B12	11	43600000	43900000	0.52266	rs7116641	9.048	rs10768983	0.387	-6.62	8.5	651	16	lasso	0.355	2.38e-11	-8.59	8.9e-18	0	0	0	0.449	0.551	FALSE	-0.84
GTEx.Brain_Cerebellum	./WEIGHTS//GTEx.Brain_Cerebellum/GTEx.Brain_Cerebellum.ENSG00000149084.7.HSD17B12.wgt.RDat	HSD17B12	11	43600000	43900000	0.52266	rs7116641	9.26	rs10768983	0.387	-6.62	8.547	651	16	lasso	0.355	2.38e-11	-8.58	9.74e-18	0	0	0	0.699	0.301	FALSE	-0.84
GTEx.Brain_Cerebellum	./WEIGHTS//GTEx.Brain_Cerebellum/GTEx.Brain_Cerebellum.ENSG00000149084.7.HSD17B12.wgt.RDat	HSD17B12	11	43600000	43900000	0.52266	rs7116641	9.442	rs10768983	0.387	-6.62	8.733	651	16	lasso	0.355	2.38e-11	-8.76	1.95e-18	0	0	0	0.713	0.287	FALSE	-0.84
GTEx.Brain_Cerebellum	./WEIGHTS//GTEx.Brain_Cerebellum/GTEx.Brain_Cerebellum.ENSG00000149084.7.HSD17B12.wgt.RDat	HSD17B12	11	43600000	43900000	0.52266	rs7116641	9.521	rs10768983	0.387	-6.62	8.839	651	16	lasso	0.355	2.38e-11	-8.84	9.38e-19	0	0	0	0.66	0.34	FALSE	-0.84
GTEx.Brain_Cerebellum	./WEIGHTS//GTEx.Brain_Cerebellum/GTEx.Brain_Cerebellum.ENSG00000149084.7.HSD17B12.wgt.RDat	HSD17B12	11	43600000	43900000	0.52266	rs7116641	9.567	rs10768983	0.387	-6.62	8.795	651	16	lasso	0.355	2.38e-11	-8.8	1.37e-18	0	0	0	0.807	0.193	FALSE	-0.84
GTEx.Brain_Cerebellum	./WEIGHTS//GTEx.Brain_Cerebellum/GTEx.Brain_Cerebellum.ENSG00000151632.12.AKR1C2.wgt.RDat	AKR1C2	10	5030000	5060000	0.26815	rs12774134	-7.254	rs6650153	0.043	4.4	-7.1418	648	12	enet	0.109	0.000408	-7.89	3.1e-15	0	0	0.024	0.007	0.968	FALSE	0.7
GTEx.Brain_Cerebellum	./WEIGHTS//GTEx.Brain_Cerebellum/GTEx.Brain_Cerebellum.ENSG00000152219.4.ARL14EP.wgt.RDat	ARL14EP	11	30300000	30400000	0.33055	rs2065418	-6.19	rs571174	0.247	-5.69	5.153	388	10	lasso	0.255	3.72e-08	-5.3	1.16e-07	0	0.001	0.01	0.408	0.581	FALSE	0.4
GTEx.Brain_Cerebellum	./WEIGHTS//GTEx.Brain_Cerebellum/GTEx.Brain_Cerebellum.ENSG00000152219.4.ARL14EP.wgt.RDat	ARL14EP	11	30300000	30400000	0.33055	rs2065418	-6.701	rs571174	0.247	-5.69	6.463	388	10	lasso	0.255	3.72e-08	-6.78754	1.14e-11	0	0	0.001	0.021	0.978	FALSE	0.4
GTEx.Brain_Cerebellum	./WEIGHTS//GTEx.Brain_Cerebellum/GTEx.Brain_Cerebellum.ENSG00000152219.4.ARL14EP.wgt.RDat	ARL14EP	11	30300000	30400000	0.33055	rs2065418	-8.768	rs571174	0.247	-5.69	6.2154	388	10	lasso	0.255	3.72e-08	-6.47	1.01e-10	0	0	0.024	0.972	0.004	FALSE	0.4
GTEx.Brain_Cerebellum	./WEIGHTS//GTEx.Brain_Cerebellum/GTEx.Brain_Cerebellum.ENSG00000152219.4.ARL14EP.wgt.RDat	ARL14EP	11	30300000	30400000	0.33055	rs4244552	5.84	rs571174	0.247	-5.69	5.486	388	10	lasso	0.255	3.72e-08	-5.77	7.88e-09	0	0	0	0.014	0.986	TRUE	-0.96
GTEx.Brain_Cerebellum	./WEIGHTS//GTEx.Brain_Cerebellum/GTEx.Brain_Cerebellum.ENSG00000152219.4.ARL14EP.wgt.RDat	ARL14EP	11	30300000	30400000	0.33055	rs4244552	6.002	rs571174	0.247	-5.69	5.636	388	10	lasso	0.255	3.72e-08	-5.93	3.06e-09	0	0	0	0.013	0.987	FALSE	-0.96
GTEx.Brain_Cerebellum	./WEIGHTS//GTEx.Brain_Cerebellum/GTEx.Brain_Cerebellum.ENSG00000152219.4.ARL14EP.wgt.RDat	ARL14EP	11	30300000	30400000	0.33055	rs4244552	6.076	rs571174	0.247	-5.69	5.793	388	10	lasso	0.255	3.72e-08	-6	1.96e-09	0	0	0	0.016	0.984	TRUE	-0.96
GTEx.Brain_Cerebellum	./WEIGHTS//GTEx.Brain_Cerebellum/GTEx.Brain_Cerebellum.ENSG00000152219.4.ARL14EP.wgt.RDat	ARL14EP	11	30300000	30400000	0.33055	rs4244552	6.148	rs571174	0.247	-5.69	5.762	388	10	lasso	0.255	3.72e-08	-6.11	1.02e-09	0	0	0	0.016	0.984	TRUE	-0.96
GTEx.Brain_Cerebellum	./WEIGHTS//GTEx.Brain_Cerebellum/GTEx.Brain_Cerebellum.ENSG00000152219.4.ARL14EP.wgt.RDat	ARL14EP	11	30300000	30400000	0.33055	rs4244552	6.298	rs571174	0.247	-5.69	6.197	388	10	lasso	0.255	3.72e-08	-6.39	1.7e-10	0	0	0	0.017	0.982	TRUE	-0.96
GTEx.Brain_Cerebellum	./WEIGHTS//GTEx.Brain_Cerebellum/GTEx.Brain_Cerebellum.ENSG00000152219.4.ARL14EP.wgt.RDat	ARL14EP	11	30300000	30400000	0.33055	rs546725	6.562	rs571174	0.247	-5.69	6.074	388	10	lasso	0.255	3.72e-08	-6.26	3.89e-10	0	0	0.002	0.101	0.896	TRUE	-0.69
GTEx.Brain_Cerebellum	./WEIGHTS//GTEx.Brain_Cerebellum/GTEx.Brain_Cerebellum.ENSG00000152219.4.ARL14EP.wgt.RDat	ARL14EP	11	30300000	30400000	0.33055	rs546725	7.771	rs571174	0.247	-5.69	6.701	388	10	lasso	0.255	3.72e-08	-7.06	1.66e-12	0	0	0.016	0.648	0.336	FALSE	-0.69
GTEx.Brain_Cerebellum	./WEIGHTS//GTEx.Brain_Cerebellum/GTEx.Brain_Cerebellum.ENSG00000153406.9.NMRAL1.wgt.RDat	NMRAL1	16	4511681	4545764	0.80693	rs7200336	10.517	rs4785966	0.552	7.89	8.3396	417	10	lasso	0.622	4.56e-23	8.8143	1.2e-18	0	0	0	0.994	0.006	FALSE	0.64
GTEx.Brain_Cerebellum	./WEIGHTS//GTEx.Brain_Cerebellum/GTEx.Brain_Cerebellum.ENSG00000153879.4.CEBPG.wgt.RDat	CEBPG	19	33864236	33873592	0.48466	rs3786897	16.368	rs33825	0.0251	-3.64	10.4327	454	9	lasso	0.0832	0.00191	-7.77	8.01e-15	0	0	0.733	0.047	0.22	FALSE	-0.31
GTEx.Brain_Cerebellum	./WEIGHTS//GTEx.Brain_Cerebellum/GTEx.Brain_Cerebellum.ENSG00000155085.11.AK9.wgt.RDat	AK9	6	110000000	110000000	0.37644	rs2236084	-6.77	rs7755941	0.0608	-4.13	-6.026	456	9	lasso	0.12	0.000208	5.24	1.64e-07	0	0	0.551	0.154	0.294	FALSE	0.03
GTEx.Brain_Cerebellum	./WEIGHTS//GTEx.Brain_Cerebellum/GTEx.Brain_Cerebellum.ENSG00000157873.13.TNFRSF14.wgt.RDat	TNFRSF14	1	2490000	2500000	0.1715	rs3762444	-7.827	rs6667605	0.0679	4.39	5.5601	344	6	enet	0.0986	0.000765	5.57	2.59e-08	0	0	0.589	0.153	0.258	FALSE	-0.66
GTEx.Brain_Cerebellum	./WEIGHTS//GTEx.Brain_Cerebellum/GTEx.Brain_Cerebellum.ENSG00000159199.9.ATP5G1.wgt.RDat	ATP5G1	17	46970127	46973233	0.22104	rs4643373	-9.876	rs1973404	0.263	-5.47	-7.1598	379	3	lasso	0.243	8.24e-08	7.22	5.36e-13	0	0	0.078	0.765	0.157	FALSE	-0.59
GTEx.Brain_Cerebellum	./WEIGHTS//GTEx.Brain_Cerebellum/GTEx.Brain_Cerebellum.ENSG00000159199.9.ATP5G1.wgt.RDat	ATP5G1	17	46970127	46973233	0.22104	rs4794018	-7.493	rs1973404	0.263	-5.47	-5.381	379	3	lasso	0.243	8.24e-08	5.31	1.11e-07	0	0	0.083	0.816	0.101	FALSE	-0.55
GTEx.Brain_Cerebellum	./WEIGHTS//GTEx.Brain_Cerebellum/GTEx.Brain_Cerebellum.ENSG00000160796.12.NBEAL2.wgt.RDat	NBEAL2	3	47000000	47100000	0.166359	rs11130126	-7.557	rs7632501	0.0763	3.92	-7.4717	273	6	enet	0.0271	0.0535	-6.93	4.16e-12	0	0	0.124	0.029	0.847	FALSE	-0.04
GTEx.Brain_Cerebellum	./WEIGHTS//GTEx.Brain_Cerebellum/GTEx.Brain_Cerebellum.ENSG00000162430.12.SEPN1.wgt.RDat	SEPN1	1	26100000	26100000	0.35583	rs3767876	-5.605	rs2115804	0.228	4.92	-4.2661	360	12	lasso	0.257	3.29e-08	-5.34	9.25e-08	0.001	0.004	0.065	0.234	0.696	FALSE	0.62
GTEx.Brain_Cerebellum	./WEIGHTS//GTEx.Brain_Cerebellum/GTEx.Brain_Cerebellum.ENSG00000163933.5.RFT1.wgt.RDat	RFT1	3	53100000	53200000	0.718613	rs2256332	8.423	rs2564921	0.596	7.82	-5.3287	373	20	enet	0.644	2.32e-24	-6.32	2.54e-10	0	0	0	0.999	0.001	FALSE	-0.07
GTEx.Brain_Cerebellum	./WEIGHTS//GTEx.Brain_Cerebellum/GTEx.Brain_Cerebellum.ENSG00000163938.12.GNL3.wgt.RDat	GNL3	3	52700000	52700000	0.139812	rs2256332	8.423	rs2083180	0.0706	-4.31	5.7809	378	43	enet	0.0898	0.00129	-7.31	2.67e-13	0	0	0.143	0.255	0.601	FALSE	-0.14
GTEx.Brain_Cerebellum	./WEIGHTS//GTEx.Brain_Cerebellum/GTEx.Brain_Cerebellum.ENSG00000163938.12.GNL3.wgt.RDat	GNL3	3	52700000	52700000	0.139812	rs2590838	10.974	rs2083180	0.0706	-4.31	-7.2444	378	43	enet	0.0898	0.00129	8.13	4.3e-16	0	0	0.06	0.107	0.833	FALSE	0.89
GTEx.Brain_Cerebellum	./WEIGHTS//GTEx.Brain_Cerebellum/GTEx.Brain_Cerebellum.ENSG00000164068.11.RNF123.wgt.RDat	RNF123	3	49700000	49800000	0.360452	rs11713193	11.637	rs11716575	0.307	6.05	9.914	319	43	enet	0.355	2.45e-11	9.99	1.62e-23	0	0	0.002	0.738	0.26	FALSE	0.76
GTEx.Brain_Cerebellum	./WEIGHTS//GTEx.Brain_Cerebellum/GTEx.Brain_Cerebellum.ENSG00000164068.11.RNF123.wgt.RDat	RNF123	3	49700000	49800000	0.360452	rs11713193	11.945	rs11716575	0.307	6.05	10.52	319	43	enet	0.355	2.45e-11	10.8	4.35e-27	0	0	0.002	0.75	0.249	FALSE	0.76
GTEx.Brain_Cerebellum	./WEIGHTS//GTEx.Brain_Cerebellum/GTEx.Brain_Cerebellum.ENSG00000164068.11.RNF123.wgt.RDat	RNF123	3	49700000	49800000	0.360452	rs11713193	12.115	rs11716575	0.307	6.05	10.628	319	43	enet	0.355	2.45e-11	10.8	4.23e-27	0	0	0.002	0.75	0.248	FALSE	0.76
GTEx.Brain_Cerebellum	./WEIGHTS//GTEx.Brain_Cerebellum/GTEx.Brain_Cerebellum.ENSG00000164068.11.RNF123.wgt.RDat	RNF123	3	49700000	49800000	0.360452	rs11713193	13.083	rs11716575	0.307	6.05	10.953	319	43	enet	0.355	2.45e-11	11.8	4.41e-32	0	0	0.002	0.731	0.267	FALSE	0.76
GTEx.Brain_Cerebellum	./WEIGHTS//GTEx.Brain_Cerebellum/GTEx.Brain_Cerebellum.ENSG00000164068.11.RNF123.wgt.RDat	RNF123	3	49700000	49800000	0.360452	rs11713193	14.513	rs11716575	0.307	6.05	11.925	319	43	enet	0.355	2.45e-11	12.8	9.4e-38	0	0	0.002	0.722	0.276	FALSE	0.76
GTEx.Brain_Cerebellum	./WEIGHTS//GTEx.Brain_Cerebellum/GTEx.Brain_Cerebellum.ENSG00000164068.11.RNF123.wgt.RDat	RNF123	3	49700000	49800000	0.360452	rs11713193	9.569	rs11716575	0.307	6.05	8.112	319	43	enet	0.355	2.45e-11	8.15229	3.57e-16	0	0	0.002	0.728	0.27	FALSE	0.76
GTEx.Brain_Cerebellum	./WEIGHTS//GTEx.Brain_Cerebellum/GTEx.Brain_Cerebellum.ENSG00000164068.11.RNF123.wgt.RDat	RNF123	3	49700000	49800000	0.360452	rs2777888	10.07	rs11716575	0.307	6.05	8.988	319	43	enet	0.355	2.45e-11	8.51	1.8e-17	0	0	0.002	0.746	0.253	FALSE	0.77
GTEx.Brain_Cerebellum	./WEIGHTS//GTEx.Brain_Cerebellum/GTEx.Brain_Cerebellum.ENSG00000164068.11.RNF123.wgt.RDat	RNF123	3	49700000	49800000	0.360452	rs2777888	11.235	rs11716575	0.307	6.05	9.955	319	43	enet	0.355	2.45e-11	9.81	1.01e-22	0	0	0.002	0.758	0.241	FALSE	0.77
GTEx.Brain_Cerebellum	./WEIGHTS//GTEx.Brain_Cerebellum/GTEx.Brain_Cerebellum.ENSG00000164068.11.RNF123.wgt.RDat	RNF123	3	49700000	49800000	0.360452	rs2777888	11.411	rs11716575	0.307	6.05	10.001	319	43	enet	0.355	2.45e-11	10.1	6.7e-24	0	0	0.002	0.763	0.236	FALSE	0.77
GTEx.Brain_Cerebellum	./WEIGHTS//GTEx.Brain_Cerebellum/GTEx.Brain_Cerebellum.ENSG00000164068.11.RNF123.wgt.RDat	RNF123	3	49700000	49800000	0.360452	rs2777888	11.54	rs11716575	0.307	6.05	9.993	319	43	enet	0.355	2.45e-11	10.1	8.52e-24	0	0	0.002	0.769	0.23	FALSE	0.77
GTEx.Brain_Cerebellum	./WEIGHTS//GTEx.Brain_Cerebellum/GTEx.Brain_Cerebellum.ENSG00000164078.8.MST1R.wgt.RDat	MST1R	3	49900000	49900000	0.193202	rs11713193	11.637	rs2856236	0.24	-5.42	-11.212	326	22	enet	0.197	1.81e-06	11.7	1.04e-31	0	0	0.002	0.049	0.949	FALSE	0.94
GTEx.Brain_Cerebellum	./WEIGHTS//GTEx.Brain_Cerebellum/GTEx.Brain_Cerebellum.ENSG00000164078.8.MST1R.wgt.RDat	MST1R	3	49900000	49900000	0.193202	rs11713193	11.945	rs2856236	0.24	-5.42	-11.6409	326	22	enet	0.197	1.81e-06	12.5	6.11e-36	0	0	0.002	0.044	0.954	TRUE	0.94
GTEx.Brain_Cerebellum	./WEIGHTS//GTEx.Brain_Cerebellum/GTEx.Brain_Cerebellum.ENSG00000164078.8.MST1R.wgt.RDat	MST1R	3	49900000	49900000	0.193202	rs11713193	12.115	rs2856236	0.24	-5.42	-11.7897	326	22	enet	0.197	1.81e-06	12.6	1.5e-36	0	0	0.002	0.044	0.955	TRUE	0.94
GTEx.Brain_Cerebellum	./WEIGHTS//GTEx.Brain_Cerebellum/GTEx.Brain_Cerebellum.ENSG00000164078.8.MST1R.wgt.RDat	MST1R	3	49900000	49900000	0.193202	rs11713193	13.083	rs2856236	0.24	-5.42	-12.4981	326	22	enet	0.197	1.81e-06	13.4	7.4e-41	0	0	0.002	0.044	0.954	TRUE	0.94
GTEx.Brain_Cerebellum	./WEIGHTS//GTEx.Brain_Cerebellum/GTEx.Brain_Cerebellum.ENSG00000164078.8.MST1R.wgt.RDat	MST1R	3	49900000	49900000	0.193202	rs11713193	14.513	rs2856236	0.24	-5.42	-13.553	326	22	enet	0.197	1.81e-06	14.5	1.39e-47	0	0	0.002	0.045	0.953	TRUE	0.94
GTEx.Brain_Cerebellum	./WEIGHTS//GTEx.Brain_Cerebellum/GTEx.Brain_Cerebellum.ENSG00000164078.8.MST1R.wgt.RDat	MST1R	3	49900000	49900000	0.193202	rs11713193	9.569	rs2856236	0.24	-5.42	-9.3578	326	22	enet	0.197	1.81e-06	9.52911	1.59e-21	0	0	0.002	0.053	0.945	FALSE	0.94
GTEx.Brain_Cerebellum	./WEIGHTS//GTEx.Brain_Cerebellum/GTEx.Brain_Cerebellum.ENSG00000164078.8.MST1R.wgt.RDat	MST1R	3	49900000	49900000	0.193202	rs2777888	10.07	rs2856236	0.24	-5.42	-9.7887	326	22	enet	0.197	1.81e-06	10.5	6.7e-26	0	0	0.002	0.042	0.956	TRUE	0.94
GTEx.Brain_Cerebellum	./WEIGHTS//GTEx.Brain_Cerebellum/GTEx.Brain_Cerebellum.ENSG00000164078.8.MST1R.wgt.RDat	MST1R	3	49900000	49900000	0.193202	rs2777888	11.235	rs2856236	0.24	-5.42	-10.94	326	22	enet	0.197	1.81e-06	11.8	5.48e-32	0	0	0.002	0.041	0.957	TRUE	0.94
GTEx.Brain_Cerebellum	./WEIGHTS//GTEx.Brain_Cerebellum/GTEx.Brain_Cerebellum.ENSG00000164078.8.MST1R.wgt.RDat	MST1R	3	49900000	49900000	0.193202	rs2777888	11.411	rs2856236	0.24	-5.42	-11.061	326	22	enet	0.197	1.81e-06	11.9	1.56e-32	0	0	0.002	0.041	0.957	TRUE	0.94
GTEx.Brain_Cerebellum	./WEIGHTS//GTEx.Brain_Cerebellum/GTEx.Brain_Cerebellum.ENSG00000164078.8.MST1R.wgt.RDat	MST1R	3	49900000	49900000	0.193202	rs2777888	11.54	rs2856236	0.24	-5.42	-11.0785	326	22	enet	0.197	1.81e-06	11.9	8.2e-33	0	0	0.002	0.04	0.958	TRUE	0.94
GTEx.Brain_Cerebellum	./WEIGHTS//GTEx.Brain_Cerebellum/GTEx.Brain_Cerebellum.ENSG00000164924.13.YWHAZ.wgt.RDat	YWHAZ	8	102000000	102000000	0.370564	rs4734500	-5.993	rs3105460	0.212	5.72	-5.891	479	30	enet	0.207	9.36e-07	-5.40433	6.5e-08	0	0	0	0.007	0.992	FALSE	0.93
GTEx.Brain_Cerebellum	./WEIGHTS//GTEx.Brain_Cerebellum/GTEx.Brain_Cerebellum.ENSG00000164989.11.CCDC171.wgt.RDat	CCDC171	9	15600000	16100000	0.46284	rs10756687	-8.726	rs10481557	0.215	5.43	-8.583	838	7	lasso	0.15	3.45e-05	-8.97411	2.86e-19	0	0	0.005	0.06	0.935	FALSE	0.97
GTEx.Brain_Cerebellum	./WEIGHTS//GTEx.Brain_Cerebellum/GTEx.Brain_Cerebellum.ENSG00000164989.11.CCDC171.wgt.RDat	CCDC171	9	15600000	16100000	0.46284	rs10756687	-8.888	rs10481557	0.215	5.43	-8.76	838	7	lasso	0.15	3.45e-05	-9.18028	4.3e-20	0	0	0.004	0.051	0.945	FALSE	0.97
GTEx.Brain_Cerebellum	./WEIGHTS//GTEx.Brain_Cerebellum/GTEx.Brain_Cerebellum.ENSG00000164989.11.CCDC171.wgt.RDat	CCDC171	9	15600000	16100000	0.46284	rs10810461	-9.081	rs10481557	0.215	5.43	-8.872	838	7	lasso	0.15	3.45e-05	-9.38	6.75e-21	0	0	0.003	0.037	0.959	FALSE	0.97
GTEx.Brain_Cerebellum	./WEIGHTS//GTEx.Brain_Cerebellum/GTEx.Brain_Cerebellum.ENSG00000164989.11.CCDC171.wgt.RDat	CCDC171	9	15600000	16100000	0.46284	rs10810461	-9.234	rs10481557	0.215	5.43	-8.828	838	7	lasso	0.15	3.45e-05	-9.4	5.38e-21	0	0	0.002	0.02	0.978	FALSE	0.97
GTEx.Brain_Cerebellum	./WEIGHTS//GTEx.Brain_Cerebellum/GTEx.Brain_Cerebellum.ENSG00000164989.11.CCDC171.wgt.RDat	CCDC171	9	15600000	16100000	0.46284	rs10962142	-8.978	rs10481557	0.215	5.43	-8.736	838	7	lasso	0.15	3.45e-05	-9.16	5.02e-20	0	0	0.005	0.055	0.94	FALSE	0.95
GTEx.Brain_Cerebellum	./WEIGHTS//GTEx.Brain_Cerebellum/GTEx.Brain_Cerebellum.ENSG00000164989.11.CCDC171.wgt.RDat	CCDC171	9	15600000	16100000	0.46284	rs10962142	-8.98	rs10481557	0.215	5.43	-8.708	838	7	lasso	0.15	3.45e-05	-9.11	8.02e-20	0	0	0.005	0.054	0.942	FALSE	0.95
GTEx.Brain_Cerebellum	./WEIGHTS//GTEx.Brain_Cerebellum/GTEx.Brain_Cerebellum.ENSG00000164989.11.CCDC171.wgt.RDat	CCDC171	9	15600000	16100000	0.46284	rs4741546	-6.56	rs10481557	0.215	5.43	-5.967	838	7	lasso	0.15	3.45e-05	-6.21474	5.14e-10	0	0	0.006	0.074	0.92	FALSE	0.73
GTEx.Brain_Cerebellum	./WEIGHTS//GTEx.Brain_Cerebellum/GTEx.Brain_Cerebellum.ENSG00000164989.11.CCDC171.wgt.RDat	CCDC171	9	15600000	16100000	0.46284	rs4741546	-7.01	rs10481557	0.215	5.43	-6.157	838	7	lasso	0.15	3.45e-05	-6.54	6.05e-11	0	0	0.007	0.078	0.916	FALSE	0.73
GTEx.Brain_Cerebellum	./WEIGHTS//GTEx.Brain_Cerebellum/GTEx.Brain_Cerebellum.ENSG00000164989.11.CCDC171.wgt.RDat	CCDC171	9	15600000	16100000	0.46284	rs4741546	-8.782	rs10481557	0.215	5.43	-8.395	838	7	lasso	0.15	3.45e-05	-8.69253	3.54e-18	0	0	0.006	0.073	0.92	FALSE	0.73
GTEx.Brain_Cerebellum	./WEIGHTS//GTEx.Brain_Cerebellum/GTEx.Brain_Cerebellum.ENSG00000164989.11.CCDC171.wgt.RDat	CCDC171	9	15600000	16100000	0.46284	rs7874533	-10.089	rs10481557	0.215	5.43	-9.9541	838	7	lasso	0.15	3.45e-05	-10.1	5.5e-24	0	0	0.005	0.064	0.931	FALSE	0.97
GTEx.Brain_Cerebellum	./WEIGHTS//GTEx.Brain_Cerebellum/GTEx.Brain_Cerebellum.ENSG00000166452.7.AKIP1.wgt.RDat	AKIP1	11	8930000	8940000	0.14821	rs1883099	5.881	rs1560569	0.0317	3.74	4.6166	360	7	lasso	0.0256	0.059	5.55	2.9e-08	0.005	0.001	0.259	0.04	0.696	TRUE	0.07
GTEx.Brain_Cerebellum	./WEIGHTS//GTEx.Brain_Cerebellum/GTEx.Brain_Cerebellum.ENSG00000166582.5.CENPV.wgt.RDat	CENPV	17	16247911	16256813	0.14533	rs1075901	-6.811	rs3112521	0.0776	4	-3.3144	274	14	enet	0.0834	0.00188	-5.49	4.11e-08	0	0	0.172	0.063	0.765	FALSE	0.81
GTEx.Brain_Cerebellum	./WEIGHTS//GTEx.Brain_Cerebellum/GTEx.Brain_Cerebellum.ENSG00000166913.8.YWHAB.wgt.RDat	YWHAB	20	43514317	43537173	0.43372	rs12481468	5.83	rs16989474	0.186	-4.6	5.602	427	7	lasso	0.161	1.74e-05	-5.94474	2.77e-09	0	0	0.012	0.008	0.98	FALSE	-0.97
GTEx.Brain_Cerebellum	./WEIGHTS//GTEx.Brain_Cerebellum/GTEx.Brain_Cerebellum.ENSG00000166913.8.YWHAB.wgt.RDat	YWHAB	20	43514317	43537173	0.43372	rs12481468	5.83	rs16989474	0.186	-4.6	5.632	427	7	lasso	0.161	1.74e-05	-5.98845	2.12e-09	0	0	0.012	0.008	0.98	TRUE	-0.97
GTEx.Brain_Cerebellum	./WEIGHTS//GTEx.Brain_Cerebellum/GTEx.Brain_Cerebellum.ENSG00000166913.8.YWHAB.wgt.RDat	YWHAB	20	43514317	43537173	0.43372	rs12481468	5.91	rs16989474	0.186	-4.6	5.73	427	7	lasso	0.161	1.74e-05	-6.08933	1.13e-09	0	0	0.012	0.008	0.98	FALSE	-0.97
GTEx.Brain_Cerebellum	./WEIGHTS//GTEx.Brain_Cerebellum/GTEx.Brain_Cerebellum.ENSG00000166913.8.YWHAB.wgt.RDat	YWHAB	20	43514317	43537173	0.43372	rs12481468	6.12	rs16989474	0.186	-4.6	5.984	427	7	lasso	0.161	1.74e-05	-6.35818	2.04e-10	0	0	0.012	0.008	0.98	FALSE	-0.97
GTEx.Brain_Cerebellum	./WEIGHTS//GTEx.Brain_Cerebellum/GTEx.Brain_Cerebellum.ENSG00000166913.8.YWHAB.wgt.RDat	YWHAB	20	43514317	43537173	0.43372	rs12481468	6.47	rs16989474	0.186	-4.6	6.307	427	7	lasso	0.161	1.74e-05	-6.65451	2.84e-11	0	0	0.012	0.008	0.98	TRUE	-0.97
GTEx.Brain_Cerebellum	./WEIGHTS//GTEx.Brain_Cerebellum/GTEx.Brain_Cerebellum.ENSG00000166913.8.YWHAB.wgt.RDat	YWHAB	20	43514317	43537173	0.43372	rs12481468	7.25	rs16989474	0.186	-4.6	7.108	427	7	lasso	0.161	1.74e-05	-7.46782	8.15e-14	0	0	0.012	0.008	0.98	TRUE	-0.97
GTEx.Brain_Cerebellum	./WEIGHTS//GTEx.Brain_Cerebellum/GTEx.Brain_Cerebellum.ENSG00000166913.8.YWHAB.wgt.RDat	YWHAB	20	43514317	43537173	0.43372	rs6031855	5.73	rs16989474	0.186	-4.6	5.5574	427	7	lasso	0.161	1.74e-05	-5.97787	2.26e-09	0	0	0.012	0.008	0.98	TRUE	-0.97
GTEx.Brain_Cerebellum	./WEIGHTS//GTEx.Brain_Cerebellum/GTEx.Brain_Cerebellum.ENSG00000166913.8.YWHAB.wgt.RDat	YWHAB	20	43514317	43537173	0.43372	rs6031855	6.61	rs16989474	0.186	-4.6	6.472	427	7	lasso	0.161	1.74e-05	-6.75139	1.46e-11	0	0	0.012	0.008	0.98	FALSE	-0.97
GTEx.Brain_Cerebellum	./WEIGHTS//GTEx.Brain_Cerebellum/GTEx.Brain_Cerebellum.ENSG00000167118.6.URM1.wgt.RDat	URM1	9	131000000	131000000	0.34242	rs12005136	7.031	rs2240944	0.0874	-4.29	3.8915	257	5	lasso	0.128	0.000129	-5.88	4.01e-09	0	0	0.047	0.01	0.943	TRUE	-0.79
GTEx.Brain_Cerebellum	./WEIGHTS//GTEx.Brain_Cerebellum/GTEx.Brain_Cerebellum.ENSG00000167136.6.ENDOG.wgt.RDat	ENDOG	9	132000000	132000000	0.2761	rs4836625	-5.58	rs2282394	0.15	-4.86	5.0921	287	4	lasso	0.141	5.86e-05	-5.54612	2.92e-08	0.003	0.002	0.044	0.029	0.922	TRUE	0.75
GTEx.Brain_Cerebellum	./WEIGHTS//GTEx.Brain_Cerebellum/GTEx.Brain_Cerebellum.ENSG00000167487.7.KLHL26.wgt.RDat	KLHL26	19	18747775	18781309	0.31455	rs9636202	-8.309	rs1473116	0.148	4.15	5.0127	371	6	lasso	0.102	0.00062	6.2	5.77e-10	0	0	0.861	0.073	0.066	FALSE	-0.59
GTEx.Brain_Cerebellum	./WEIGHTS//GTEx.Brain_Cerebellum/GTEx.Brain_Cerebellum.ENSG00000167720.8.SRR.wgt.RDat	SRR	17	2210330	2224910	0.26192	rs4790292	-9.631	rs12450028	0.201	-5.01	-6.0852	406	3	lasso	0.208	8.7e-07	6.61	3.78e-11	0	0	0.574	0.386	0.039	FALSE	-0.03
GTEx.Brain_Cerebellum	./WEIGHTS//GTEx.Brain_Cerebellum/GTEx.Brain_Cerebellum.ENSG00000167792.7.NDUFV1.wgt.RDat	NDUFV1	11	67400000	67400000	0.19348	rs7952436	-10.041	rs684928	0.0066	-3.55	3.484	241	29	enet	0.0467	0.0165	-5.61	1.99e-08	0	0	0.871	0.069	0.06	FALSE	0.3
GTEx.Brain_Cerebellum	./WEIGHTS//GTEx.Brain_Cerebellum/GTEx.Brain_Cerebellum.ENSG00000167792.7.NDUFV1.wgt.RDat	NDUFV1	11	67400000	67400000	0.19348	rs7952436	-6.684	rs684928	0.0066	-3.55	3.55	241	29	enet	0.0467	0.0165	-5.4814	4.22e-08	0	0	0.87	0.069	0.061	FALSE	0.3
GTEx.Brain_Cerebellum	./WEIGHTS//GTEx.Brain_Cerebellum/GTEx.Brain_Cerebellum.ENSG00000167792.7.NDUFV1.wgt.RDat	NDUFV1	11	67400000	67400000	0.19348	rs7952436	-6.88	rs684928	0.0066	-3.55	4.086	241	29	enet	0.0467	0.0165	-5.71	1.12e-08	0	0	0.87	0.069	0.061	FALSE	0.18
GTEx.Brain_Cerebellum	./WEIGHTS//GTEx.Brain_Cerebellum/GTEx.Brain_Cerebellum.ENSG00000167792.7.NDUFV1.wgt.RDat	NDUFV1	11	67400000	67400000	0.19348	rs7952436	-8.3	rs684928	0.0066	-3.55	4.505	241	29	enet	0.0467	0.0165	-6.31	2.84e-10	0	0	0.871	0.069	0.06	FALSE	0.3
GTEx.Brain_Cerebellum	./WEIGHTS//GTEx.Brain_Cerebellum/GTEx.Brain_Cerebellum.ENSG00000167840.9.ZNF232.wgt.RDat	ZNF232	17	5008836	5026411	0.18477	rs12600578	7.123	rs17707385	0.0209	-3.81	4.2363	422	15	enet	0.0494	0.014	-5.5	3.75e-08	0	0	0.338	0.066	0.596	FALSE	-0.57
GTEx.Brain_Cerebellum	./WEIGHTS//GTEx.Brain_Cerebellum/GTEx.Brain_Cerebellum.ENSG00000167984.12.NLRC3.wgt.RDat	NLRC3	16	3589033	3627401	0.36448	rs879620	-11.82	rs12933120	0.361	-6.11	5.2768	358	4	lasso	0.362	1.38e-11	-5.64	1.68e-08	0	0	0.033	0.966	0.002	FALSE	-0.02
GTEx.Brain_Cerebellum	./WEIGHTS//GTEx.Brain_Cerebellum/GTEx.Brain_Cerebellum.ENSG00000168237.13.GLYCTK.wgt.RDat	GLYCTK	3	52300000	52300000	0.151924	rs2590838	10.974	rs1060330	0.0991	4.54	9.9057	331	12	lasso	0.113	0.000324	-8.97	3.05e-19	0	0	0.056	0.053	0.891	FALSE	-0.7
GTEx.Brain_Cerebellum	./WEIGHTS//GTEx.Brain_Cerebellum/GTEx.Brain_Cerebellum.ENSG00000168237.13.GLYCTK.wgt.RDat	GLYCTK	3	52300000	52300000	0.151924	rs2710323	-8.279	rs1060330	0.0991	4.54	-4.1617	331	12	lasso	0.113	0.000324	5.76	8.2e-09	0	0	0.068	0.064	0.868	FALSE	0.1
GTEx.Brain_Cerebellum	./WEIGHTS//GTEx.Brain_Cerebellum/GTEx.Brain_Cerebellum.ENSG00000168778.7.TCTN2.wgt.RDat	TCTN2	12	124000000	124000000	0.231301	rs7133378	-19.791	rs7975233	0.146	4.42	7.0172	403	14	enet	0.167	1.21e-05	6.07	1.24e-09	0	0	0.501	0.453	0.046	FALSE	-0.06
GTEx.Brain_Cerebellum	./WEIGHTS//GTEx.Brain_Cerebellum/GTEx.Brain_Cerebellum.ENSG00000169592.10.INO80E.wgt.RDat	INO80E	16	30007868	30015978	0.22961	rs12716974	-10.324	rs4787491	0.0974	4.77	-7.712	195	8	enet	0.142	5.73e-05	-8.05	8.2e-16	0	0	0.229	0.364	0.407	FALSE	-0.05
GTEx.Brain_Cerebellum	./WEIGHTS//GTEx.Brain_Cerebellum/GTEx.Brain_Cerebellum.ENSG00000169592.10.INO80E.wgt.RDat	INO80E	16	30007868	30015978	0.22961	rs12716974	-10.795	rs4787491	0.0974	4.77	-7.932	195	8	enet	0.142	5.73e-05	-8.34	7.2e-17	0	0	0.27	0.431	0.299	FALSE	-0.05
GTEx.Brain_Cerebellum	./WEIGHTS//GTEx.Brain_Cerebellum/GTEx.Brain_Cerebellum.ENSG00000169592.10.INO80E.wgt.RDat	INO80E	16	30007868	30015978	0.22961	rs12716974	-11.125	rs4787491	0.0974	4.77	-8.469	195	8	enet	0.142	5.73e-05	-8.83	1.09e-18	0	0	0.252	0.401	0.347	FALSE	-0.07
GTEx.Brain_Cerebellum	./WEIGHTS//GTEx.Brain_Cerebellum/GTEx.Brain_Cerebellum.ENSG00000169592.10.INO80E.wgt.RDat	INO80E	16	30007868	30015978	0.22961	rs12716974	-11.964	rs4787491	0.0974	4.77	-8.385	195	8	enet	0.142	5.73e-05	-9.04237	1.53e-19	0	0	0.285	0.454	0.26	FALSE	0.66
GTEx.Brain_Cerebellum	./WEIGHTS//GTEx.Brain_Cerebellum/GTEx.Brain_Cerebellum.ENSG00000169592.10.INO80E.wgt.RDat	INO80E	16	30007868	30015978	0.22961	rs12716974	-12.396	rs4787491	0.0974	4.77	-9.307	195	8	enet	0.142	5.73e-05	-9.77	1.48e-22	0	0	0.282	0.448	0.27	FALSE	-0.07
GTEx.Brain_Cerebellum	./WEIGHTS//GTEx.Brain_Cerebellum/GTEx.Brain_Cerebellum.ENSG00000169592.10.INO80E.wgt.RDat	INO80E	16	30007868	30015978	0.22961	rs12716974	-12.447	rs4787491	0.0974	4.77	-9.36	195	8	enet	0.142	5.73e-05	-9.88	5.31e-23	0	0	0.28	0.445	0.275	FALSE	-0.07
GTEx.Brain_Cerebellum	./WEIGHTS//GTEx.Brain_Cerebellum/GTEx.Brain_Cerebellum.ENSG00000169592.10.INO80E.wgt.RDat	INO80E	16	30007868	30015978	0.22961	rs6565173	14.039	rs4787491	0.0974	4.77	-11.045	195	8	enet	0.142	5.73e-05	-11.8	4.75e-32	0	0	0.032	0.05	0.919	FALSE	-0.81
GTEx.Brain_Cerebellum	./WEIGHTS//GTEx.Brain_Cerebellum/GTEx.Brain_Cerebellum.ENSG00000169592.10.INO80E.wgt.RDat	INO80E	16	30007868	30015978	0.22961	rs7190185	12.452	rs4787491	0.0974	4.77	-9.344	195	8	enet	0.142	5.73e-05	-10.2	1.84e-24	0	0	0.03	0.046	0.924	FALSE	-0.81
GTEx.Brain_Cerebellum	./WEIGHTS//GTEx.Brain_Cerebellum/GTEx.Brain_Cerebellum.ENSG00000169592.10.INO80E.wgt.RDat	INO80E	16	30007868	30015978	0.22961	rs9936474	-10.471	rs4787491	0.0974	4.77	-8.064	195	8	enet	0.142	5.73e-05	-8.39	4.89e-17	0	0	0.206	0.327	0.467	FALSE	-0.07
GTEx.Brain_Cerebellum	./WEIGHTS//GTEx.Brain_Cerebellum/GTEx.Brain_Cerebellum.ENSG00000169592.10.INO80E.wgt.RDat	INO80E	16	30007868	30015978	0.22961	rs9936474	-12.19	rs4787491	0.0974	4.77	-8.9088	195	8	enet	0.142	5.73e-05	-10.1	7.42e-24	0	0	0.293	0.467	0.24	FALSE	-0.07
GTEx.Brain_Cerebellum	./WEIGHTS//GTEx.Brain_Cerebellum/GTEx.Brain_Cerebellum.ENSG00000171055.10.FEZ2.wgt.RDat	FEZ2	2	36800000	36900000	0.43612	rs10172196	5.983	rs12105545	0.26	5.83	5.077	620	6	lasso	0.226	2.6e-07	5.24	1.57e-07	0	0	0.003	0.059	0.938	FALSE	0.85
GTEx.Brain_Cerebellum	./WEIGHTS//GTEx.Brain_Cerebellum/GTEx.Brain_Cerebellum.ENSG00000171055.10.FEZ2.wgt.RDat	FEZ2	2	36800000	36900000	0.43612	rs10172196	6.056	rs12105545	0.26	5.83	5.352	620	6	lasso	0.226	2.6e-07	5.62	1.92e-08	0	0	0.004	0.083	0.912	FALSE	0.85
GTEx.Brain_Cerebellum	./WEIGHTS//GTEx.Brain_Cerebellum/GTEx.Brain_Cerebellum.ENSG00000171055.10.FEZ2.wgt.RDat	FEZ2	2	36800000	36900000	0.43612	rs10172196	6.275	rs12105545	0.26	5.83	5.449	620	6	lasso	0.226	2.6e-07	5.64	1.7e-08	0	0	0.004	0.076	0.92	FALSE	0.85
GTEx.Brain_Cerebellum	./WEIGHTS//GTEx.Brain_Cerebellum/GTEx.Brain_Cerebellum.ENSG00000171055.10.FEZ2.wgt.RDat	FEZ2	2	36800000	36900000	0.43612	rs10172196	6.488	rs12105545	0.26	5.83	5.463	620	6	lasso	0.226	2.6e-07	5.7	1.19e-08	0	0	0.006	0.126	0.868	FALSE	0.85
GTEx.Brain_Cerebellum	./WEIGHTS//GTEx.Brain_Cerebellum/GTEx.Brain_Cerebellum.ENSG00000171055.10.FEZ2.wgt.RDat	FEZ2	2	36800000	36900000	0.43612	rs10172196	7.219	rs12105545	0.26	5.83	6.374	620	6	lasso	0.226	2.6e-07	6.53	6.71e-11	0	0	0.006	0.111	0.883	FALSE	0.85
GTEx.Brain_Cerebellum	./WEIGHTS//GTEx.Brain_Cerebellum/GTEx.Brain_Cerebellum.ENSG00000171055.10.FEZ2.wgt.RDat	FEZ2	2	36800000	36900000	0.43612	rs10172196	7.672	rs12105545	0.26	5.83	6.535	620	6	lasso	0.226	2.6e-07	6.67	2.61e-11	0	0	0.008	0.151	0.842	FALSE	0.85
GTEx.Brain_Cerebellum	./WEIGHTS//GTEx.Brain_Cerebellum/GTEx.Brain_Cerebellum.ENSG00000171055.10.FEZ2.wgt.RDat	FEZ2	2	36800000	36900000	0.43612	rs4670626	-6.085	rs12105545	0.26	5.83	5.549	620	6	lasso	0.226	2.6e-07	5.77	7.91e-09	0	0	0.003	0.061	0.936	FALSE	0.01
GTEx.Brain_Cerebellum	./WEIGHTS//GTEx.Brain_Cerebellum/GTEx.Brain_Cerebellum.ENSG00000171055.10.FEZ2.wgt.RDat	FEZ2	2	36800000	36900000	0.43612	rs6544006	5.8736	rs12105545	0.26	5.83	5.4638	620	6	lasso	0.226	2.6e-07	5.74	9.47e-09	0	0	0.002	0.033	0.965	TRUE	-0.03
GTEx.Brain_Cerebellum	./WEIGHTS//GTEx.Brain_Cerebellum/GTEx.Brain_Cerebellum.ENSG00000171055.10.FEZ2.wgt.RDat	FEZ2	2	36800000	36900000	0.43612	rs9295	7.55	rs12105545	0.26	5.83	6.261	620	6	lasso	0.226	2.6e-07	6.44398	1.16e-10	0	0	0.008	0.162	0.83	FALSE	0.84
GTEx.Brain_Cerebellum	./WEIGHTS//GTEx.Brain_Cerebellum/GTEx.Brain_Cerebellum.ENSG00000171206.9.TRIM8.wgt.RDat	TRIM8	10	104000000	104000000	0.34386	rs11191499	7.357	rs11594179	-0.00942	3.34	-4.8431	362	25	enet	0.0679	0.00471	-9	2.35e-19	0	0	0.554	0.066	0.38	TRUE	-0.1
GTEx.Brain_Cerebellum	./WEIGHTS//GTEx.Brain_Cerebellum/GTEx.Brain_Cerebellum.ENSG00000171206.9.TRIM8.wgt.RDat	TRIM8	10	104000000	104000000	0.34386	rs11191514	5.284	rs11594179	-0.00942	3.34	-3.699	362	25	enet	0.0679	0.00471	-6.22	4.93e-10	0.036	0.004	0.508	0.06	0.391	TRUE	-0.34
GTEx.Brain_Cerebellum	./WEIGHTS//GTEx.Brain_Cerebellum/GTEx.Brain_Cerebellum.ENSG00000171206.9.TRIM8.wgt.RDat	TRIM8	10	104000000	104000000	0.34386	rs11191548	5.071	rs11594179	-0.00942	3.34	-2.709	362	25	enet	0.0679	0.00471	-5.17733	2.25e-07	0.148	0.018	0.471	0.056	0.308	TRUE	-0.34
GTEx.Brain_Cerebellum	./WEIGHTS//GTEx.Brain_Cerebellum/GTEx.Brain_Cerebellum.ENSG00000171206.9.TRIM8.wgt.RDat	TRIM8	10	104000000	104000000	0.34386	rs4290163	5.536	rs11594179	-0.00942	3.34	-2.346	362	25	enet	0.0679	0.00471	-5.27713	1.31e-07	0.022	0.003	0.549	0.065	0.362	FALSE	-0.46
GTEx.Brain_Cerebellum	./WEIGHTS//GTEx.Brain_Cerebellum/GTEx.Brain_Cerebellum.ENSG00000171206.9.TRIM8.wgt.RDat	TRIM8	10	104000000	104000000	0.34386	rs4290163	7.022	rs11594179	-0.00942	3.34	-1.846	362	25	enet	0.0679	0.00471	-6.0661	1.31e-09	0	0	0.546	0.065	0.39	FALSE	-0.46
GTEx.Brain_Cerebellum	./WEIGHTS//GTEx.Brain_Cerebellum/GTEx.Brain_Cerebellum.ENSG00000171634.12.BPTF.wgt.RDat	BPTF	17	65821640	65980494	0.22414	rs11079707	10.07	rs12947658	-0.0064	-3.26	8.235	384	10	lasso	-0.00836	0.687	-8.73504	2.44e-18	0	0	0.484	0.035	0.481	FALSE	-0.85
GTEx.Brain_Cerebellum	./WEIGHTS//GTEx.Brain_Cerebellum/GTEx.Brain_Cerebellum.ENSG00000171634.12.BPTF.wgt.RDat	BPTF	17	65821640	65980494	0.22414	rs11079707	10.663	rs12947658	-0.0064	-3.26	8.706	384	10	lasso	-0.00836	0.687	-9.3496	8.8e-21	0	0	0.484	0.035	0.481	FALSE	-0.85
GTEx.Brain_Cerebellum	./WEIGHTS//GTEx.Brain_Cerebellum/GTEx.Brain_Cerebellum.ENSG00000171634.12.BPTF.wgt.RDat	BPTF	17	65821640	65980494	0.22414	rs11079707	6.815	rs12947658	-0.0064	-3.26	6.08	384	10	lasso	-0.00836	0.687	-6.17	6.65e-10	0	0	0.483	0.034	0.483	FALSE	-0.85
GTEx.Brain_Cerebellum	./WEIGHTS//GTEx.Brain_Cerebellum/GTEx.Brain_Cerebellum.ENSG00000171634.12.BPTF.wgt.RDat	BPTF	17	65821640	65980494	0.22414	rs11079707	8.758	rs12947658	-0.0064	-3.26	7.399	384	10	lasso	-0.00836	0.687	-7.79	6.53e-15	0	0	0.483	0.034	0.483	FALSE	-0.85
GTEx.Brain_Cerebellum	./WEIGHTS//GTEx.Brain_Cerebellum/GTEx.Brain_Cerebellum.ENSG00000171634.12.BPTF.wgt.RDat	BPTF	17	65821640	65980494	0.22414	rs11079707	8.782	rs12947658	-0.0064	-3.26	7.333	384	10	lasso	-0.00836	0.687	-7.4951	6.63e-14	0	0	0.487	0.035	0.479	FALSE	-0.85
GTEx.Brain_Cerebellum	./WEIGHTS//GTEx.Brain_Cerebellum/GTEx.Brain_Cerebellum.ENSG00000171634.12.BPTF.wgt.RDat	BPTF	17	65821640	65980494	0.22414	rs11079707	8.811	rs12947658	-0.0064	-3.26	7.409	384	10	lasso	-0.00836	0.687	-7.82178	5.21e-15	0	0	0.483	0.034	0.483	FALSE	-0.85
GTEx.Brain_Cerebellum	./WEIGHTS//GTEx.Brain_Cerebellum/GTEx.Brain_Cerebellum.ENSG00000171634.12.BPTF.wgt.RDat	BPTF	17	65821640	65980494	0.22414	rs11079707	8.903	rs12947658	-0.0064	-3.26	7.799	384	10	lasso	-0.00836	0.687	-8.46	2.71e-17	0	0	0.477	0.034	0.489	FALSE	-0.85
GTEx.Brain_Cerebellum	./WEIGHTS//GTEx.Brain_Cerebellum/GTEx.Brain_Cerebellum.ENSG00000171634.12.BPTF.wgt.RDat	BPTF	17	65821640	65980494	0.22414	rs11079707	9.029	rs12947658	-0.0064	-3.26	7.44	384	10	lasso	-0.00836	0.687	-7.77007	7.84e-15	0	0	0.485	0.035	0.48	FALSE	-0.85
GTEx.Brain_Cerebellum	./WEIGHTS//GTEx.Brain_Cerebellum/GTEx.Brain_Cerebellum.ENSG00000171634.12.BPTF.wgt.RDat	BPTF	17	65821640	65980494	0.22414	rs12452511	7.855	rs12947658	-0.0064	-3.26	7.2036	384	10	lasso	-0.00836	0.687	-7.01	2.33e-12	0	0	0.487	0.035	0.478	FALSE	-0.85
GTEx.Brain_Cerebellum	./WEIGHTS//GTEx.Brain_Cerebellum/GTEx.Brain_Cerebellum.ENSG00000171700.9.RGS19.wgt.RDat	RGS19	20	62704534	62711323	0.28048	rs6090040	8.19	rs8121509	0.215	4.88	-7.0448	293	4	lasso	0.175	7.19e-06	-6.89377	5.43e-12	0	0	0.072	0.024	0.904	FALSE	-0.81
GTEx.Brain_Cerebellum	./WEIGHTS//GTEx.Brain_Cerebellum/GTEx.Brain_Cerebellum.ENSG00000171824.9.EXOSC10.wgt.RDat	EXOSC10	1	11100000	11200000	0.33094	rs6701524	5.343	rs2486920	0.155	5	4.594	353	6	lasso	0.185	3.82e-06	5.14827	2.63e-07	0.001	0.003	0.013	0.047	0.936	FALSE	0.93
GTEx.Brain_Cerebellum	./WEIGHTS//GTEx.Brain_Cerebellum/GTEx.Brain_Cerebellum.ENSG00000171824.9.EXOSC10.wgt.RDat	EXOSC10	1	11100000	11200000	0.33094	rs6701524	5.527	rs2486920	0.155	5	4.762	353	6	lasso	0.185	3.82e-06	5.28074	1.29e-07	0	0.001	0.012	0.045	0.941	FALSE	0.93
GTEx.Brain_Cerebellum	./WEIGHTS//GTEx.Brain_Cerebellum/GTEx.Brain_Cerebellum.ENSG00000171824.9.EXOSC10.wgt.RDat	EXOSC10	1	11100000	11200000	0.33094	rs6701524	7.599	rs2486920	0.155	5	7.328	353	6	lasso	0.185	3.82e-06	7.58643	3.29e-14	0	0	0.011	0.038	0.951	FALSE	0.93
GTEx.Brain_Cerebellum	./WEIGHTS//GTEx.Brain_Cerebellum/GTEx.Brain_Cerebellum.ENSG00000171824.9.EXOSC10.wgt.RDat	EXOSC10	1	11100000	11200000	0.33094	rs7553827	6.739	rs2486920	0.155	5	5.6048	353	6	lasso	0.185	3.82e-06	6.24	4.25e-10	0	0	0.013	0.046	0.941	FALSE	0.93
GTEx.Brain_Cerebellum	./WEIGHTS//GTEx.Brain_Cerebellum/GTEx.Brain_Cerebellum.ENSG00000172638.8.EFEMP2.wgt.RDat	EFEMP2	11	65600000	65600000	0.44646	rs2303385	8.168	rs570387	0.397	6.75	5.774	335	8	enet	0.389	1.56e-12	6.96	3.3e-12	0	0	0	0.043	0.957	FALSE	0.86
GTEx.Brain_Cerebellum	./WEIGHTS//GTEx.Brain_Cerebellum/GTEx.Brain_Cerebellum.ENSG00000172638.8.EFEMP2.wgt.RDat	EFEMP2	11	65600000	65600000	0.44646	rs2303385	9.486	rs570387	0.397	6.75	6.2207	335	8	enet	0.389	1.56e-12	7.65	1.95e-14	0	0	0	0.043	0.957	FALSE	0.86
GTEx.Brain_Cerebellum	./WEIGHTS//GTEx.Brain_Cerebellum/GTEx.Brain_Cerebellum.ENSG00000173295.3.FAM86B3P.wgt.RDat	FAM86B3P	8	8090000	8100000	0.189488	rs7817376	5.854	rs2980436	0.14	-5.59	4.889	327	5	lasso	0.16	1.82e-05	-5.39949	6.68e-08	0	0	0.008	0.054	0.938	FALSE	-0.7
GTEx.Brain_Cerebellum	./WEIGHTS//GTEx.Brain_Cerebellum/GTEx.Brain_Cerebellum.ENSG00000173295.3.FAM86B3P.wgt.RDat	FAM86B3P	8	8090000	8100000	0.189488	rs7817376	5.957	rs2980436	0.14	-5.59	4.909	327	5	lasso	0.16	1.82e-05	-5.44688	5.13e-08	0	0	0.008	0.055	0.937	FALSE	-0.57
GTEx.Brain_Cerebellum	./WEIGHTS//GTEx.Brain_Cerebellum/GTEx.Brain_Cerebellum.ENSG00000173295.3.FAM86B3P.wgt.RDat	FAM86B3P	8	8090000	8100000	0.189488	rs7817376	5.983	rs2980436	0.14	-5.59	5.162	327	5	lasso	0.16	1.82e-05	-5.65669	1.54e-08	0	0	0.006	0.042	0.952	FALSE	-0.57
GTEx.Brain_Cerebellum	./WEIGHTS//GTEx.Brain_Cerebellum/GTEx.Brain_Cerebellum.ENSG00000173295.3.FAM86B3P.wgt.RDat	FAM86B3P	8	8090000	8100000	0.189488	rs7817376	6.008	rs2980436	0.14	-5.59	4.964	327	5	lasso	0.16	1.82e-05	-5.52814	3.24e-08	0	0	0.006	0.044	0.949	FALSE	-0.57
GTEx.Brain_Cerebellum	./WEIGHTS//GTEx.Brain_Cerebellum/GTEx.Brain_Cerebellum.ENSG00000173295.3.FAM86B3P.wgt.RDat	FAM86B3P	8	8090000	8100000	0.189488	rs7817376	8.11	rs2980436	0.14	-5.59	6.92	327	5	lasso	0.16	1.82e-05	-7.64695	2.06e-14	0	0	0.006	0.047	0.947	FALSE	-0.57
GTEx.Brain_Cerebellum	./WEIGHTS//GTEx.Brain_Cerebellum/GTEx.Brain_Cerebellum.ENSG00000175662.13.TOM1L2.wgt.RDat	TOM1L2	17	17746828	17875736	0.09924	rs12449964	-9.77	rs4925115	0.0587	-4.01	7.4781	422	5	lasso	0.0237	0.066	-7.91	2.59e-15	0	0	0.553	0.171	0.275	FALSE	0.49
GTEx.Brain_Cerebellum	./WEIGHTS//GTEx.Brain_Cerebellum/GTEx.Brain_Cerebellum.ENSG00000176155.14.CCDC57.wgt.RDat	CCDC57	17	80059336	80170706	0.39787	rs4789671	5.391	rs4641801	0.439	-6.9	5.1048	334	21	lasso	0.425	7.07e-14	-5.16	2.52e-07	0	0.002	0	0.041	0.957	FALSE	0.15
GTEx.Brain_Cerebellum	./WEIGHTS//GTEx.Brain_Cerebellum/GTEx.Brain_Cerebellum.ENSG00000176390.10.CRLF3.wgt.RDat	CRLF3	17	29096406	29151794	0.52497	rs35958868	-9.658	rs6505211	0.12	4.76	-7.678	294	27	lasso	0.202	1.31e-06	-7.15	8.37e-13	0	0	0.174	0.091	0.735	FALSE	0.56
GTEx.Brain_Cerebellum	./WEIGHTS//GTEx.Brain_Cerebellum/GTEx.Brain_Cerebellum.ENSG00000176681.10.LRRC37A.wgt.RDat	LRRC37A	17	44370099	44415160	0.49298	rs17762954	9.565	rs169201	0.438	6.8	8.9041	75	30	enet	0.524	5.24e-18	11.1	8.56e-29	0	0	0	0.026	0.974	FALSE	0.88
GTEx.Brain_Cerebellum	./WEIGHTS//GTEx.Brain_Cerebellum/GTEx.Brain_Cerebellum.ENSG00000177058.7.SLC38A9.wgt.RDat	SLC38A9	5	54900000	55100000	0.26129	rs7721054	7.718	rs9687838	0.133	4.66	6.5187	413	4	lasso	0.0992	0.00074	5.59	2.23e-08	0	0	0.165	0.156	0.679	FALSE	0.04
GTEx.Brain_Cerebellum	./WEIGHTS//GTEx.Brain_Cerebellum/GTEx.Brain_Cerebellum.ENSG00000177225.12.PDDC1.wgt.RDat	PDDC1	11	767000	777000	0.36991	rs1138714	8.574	rs11246314	-0.00981	-3.24	-7.7323	401	7	lasso	-0.00786	0.646	6.07	1.28e-09	0	0	0.491	0.027	0.482	FALSE	0.65
GTEx.Brain_Cerebellum	./WEIGHTS//GTEx.Brain_Cerebellum/GTEx.Brain_Cerebellum.ENSG00000177236.3.AP006621.1.wgt.RDat	AP006621.1	11	780000	781000	0.52542	rs1138714	8.574	rs7942564	0.371	6.89	-6.6658	392	7	enet	0.449	7.86e-15	-7	2.52e-12	0	0	0	0.741	0.259	FALSE	-0.69
GTEx.Brain_Cerebellum	./WEIGHTS//GTEx.Brain_Cerebellum/GTEx.Brain_Cerebellum.ENSG00000177236.3.AP006621.1.wgt.RDat	AP006621.1	11	780000	781000	0.52542	rs4963120	-6.341	rs7942564	0.371	6.89	4.8419	392	7	enet	0.449	7.86e-15	5.12	3.11e-07	0	0	0	0.702	0.298	FALSE	-0.7
GTEx.Brain_Cerebellum	./WEIGHTS//GTEx.Brain_Cerebellum/GTEx.Brain_Cerebellum.ENSG00000177595.13.PIDD.wgt.RDat	PIDD	11	799000	806000	0.44182	rs1138714	8.574	rs4131364	0.244	6.19	-7.3228	390	10	enet	0.398	7.29e-13	-6.37	1.93e-10	0	0	0.001	0.166	0.833	FALSE	-0.75
GTEx.Brain_Cerebellum	./WEIGHTS//GTEx.Brain_Cerebellum/GTEx.Brain_Cerebellum.ENSG00000178252.13.WDR6.wgt.RDat	WDR6	3	49000000	49100000	0.081916	rs2267846	-8.885	rs3212	0.0562	3.65	-5.5536	256	31	enet	0.0391	0.026	-5.92	3.18e-09	0	0	0.58	0.201	0.219	FALSE	-0.01
GTEx.Brain_Cerebellum	./WEIGHTS//GTEx.Brain_Cerebellum/GTEx.Brain_Cerebellum.ENSG00000178802.13.MPI.wgt.RDat	MPI	15	75200000	75200000	0.13589	rs2472297	6.53	rs7163636	0.0918	4.47	5.2113	268	13	enet	0.0946	0.000972	5.4145	6.15e-08	0	0	0.419	0.306	0.274	FALSE	0.47
GTEx.Brain_Cerebellum	./WEIGHTS//GTEx.Brain_Cerebellum/GTEx.Brain_Cerebellum.ENSG00000178802.13.MPI.wgt.RDat	MPI	15	75200000	75200000	0.13589	rs4886655	5.569	rs7163636	0.0918	4.47	5.093	268	13	enet	0.0946	0.000972	5.61357	1.98e-08	0.002	0.002	0.045	0.032	0.92	TRUE	0.86
GTEx.Brain_Cerebellum	./WEIGHTS//GTEx.Brain_Cerebellum/GTEx.Brain_Cerebellum.ENSG00000178809.7.TRIM73.wgt.RDat	TRIM73	7	75000000	75000000	0.236686	rs17207196	-11.569	rs1167827	0.0609	4.49	-10.6618	162	12	enet	0.136	8.2e-05	-8.07	6.93e-16	0	0	0.019	0.004	0.978	FALSE	0.83
GTEx.Brain_Cerebellum	./WEIGHTS//GTEx.Brain_Cerebellum/GTEx.Brain_Cerebellum.ENSG00000178809.7.TRIM73.wgt.RDat	TRIM73	7	75000000	75000000	0.236686	rs17207196	-7.968	rs1167827	0.0609	4.49	-6.824	162	12	enet	0.136	8.2e-05	-5.14	2.74e-07	0	0	0.019	0.004	0.977	FALSE	0.83
GTEx.Brain_Cerebellum	./WEIGHTS//GTEx.Brain_Cerebellum/GTEx.Brain_Cerebellum.ENSG00000178809.7.TRIM73.wgt.RDat	TRIM73	7	75000000	75000000	0.236686	rs17207196	-8.287	rs1167827	0.0609	4.49	-7.336	162	12	enet	0.136	8.2e-05	-5.24803	1.54e-07	0	0	0.019	0.004	0.978	FALSE	0.83
GTEx.Brain_Cerebellum	./WEIGHTS//GTEx.Brain_Cerebellum/GTEx.Brain_Cerebellum.ENSG00000178809.7.TRIM73.wgt.RDat	TRIM73	7	75000000	75000000	0.236686	rs17207196	-8.498	rs1167827	0.0609	4.49	-7.52	162	12	enet	0.136	8.2e-05	-5.41	6.33e-08	0	0	0.019	0.004	0.978	FALSE	0.83
GTEx.Brain_Cerebellum	./WEIGHTS//GTEx.Brain_Cerebellum/GTEx.Brain_Cerebellum.ENSG00000178809.7.TRIM73.wgt.RDat	TRIM73	7	75000000	75000000	0.236686	rs17207196	-9.945	rs1167827	0.0609	4.49	-9.136	162	12	enet	0.136	8.2e-05	-6.69	2.23e-11	0	0	0.019	0.004	0.978	FALSE	0.83
GTEx.Brain_Cerebellum	./WEIGHTS//GTEx.Brain_Cerebellum/GTEx.Brain_Cerebellum.ENSG00000185614.4.FAM212A.wgt.RDat	FAM212A	3	49800000	49800000	0.267815	rs11713193	11.637	rs7372966	0.346	5.97	9.953	321	5	lasso	0.337	9.74e-11	9.89	4.53e-23	0	0	0.004	0.942	0.055	FALSE	0.8
GTEx.Brain_Cerebellum	./WEIGHTS//GTEx.Brain_Cerebellum/GTEx.Brain_Cerebellum.ENSG00000185614.4.FAM212A.wgt.RDat	FAM212A	3	49800000	49800000	0.267815	rs11713193	11.945	rs7372966	0.346	5.97	10.543	321	5	lasso	0.337	9.74e-11	10.5	6.3e-26	0	0	0.004	0.943	0.053	FALSE	0.8
GTEx.Brain_Cerebellum	./WEIGHTS//GTEx.Brain_Cerebellum/GTEx.Brain_Cerebellum.ENSG00000185614.4.FAM212A.wgt.RDat	FAM212A	3	49800000	49800000	0.267815	rs11713193	12.115	rs7372966	0.346	5.97	10.643	321	5	lasso	0.337	9.74e-11	10.6	2.42e-26	0	0	0.004	0.943	0.054	FALSE	0.8
GTEx.Brain_Cerebellum	./WEIGHTS//GTEx.Brain_Cerebellum/GTEx.Brain_Cerebellum.ENSG00000185614.4.FAM212A.wgt.RDat	FAM212A	3	49800000	49800000	0.267815	rs11713193	13.083	rs7372966	0.346	5.97	10.972	321	5	lasso	0.337	9.74e-11	11.1	1.97e-28	0	0	0.004	0.931	0.065	FALSE	0.8
GTEx.Brain_Cerebellum	./WEIGHTS//GTEx.Brain_Cerebellum/GTEx.Brain_Cerebellum.ENSG00000185614.4.FAM212A.wgt.RDat	FAM212A	3	49800000	49800000	0.267815	rs11713193	14.513	rs7372966	0.346	5.97	11.9748	321	5	lasso	0.337	9.74e-11	12.1	1.44e-33	0	0	0.004	0.927	0.069	FALSE	0.8
GTEx.Brain_Cerebellum	./WEIGHTS//GTEx.Brain_Cerebellum/GTEx.Brain_Cerebellum.ENSG00000185614.4.FAM212A.wgt.RDat	FAM212A	3	49800000	49800000	0.267815	rs11713193	9.569	rs7372966	0.346	5.97	8.127	321	5	lasso	0.337	9.74e-11	8.09588	5.69e-16	0	0	0.004	0.947	0.049	FALSE	0.8
GTEx.Brain_Cerebellum	./WEIGHTS//GTEx.Brain_Cerebellum/GTEx.Brain_Cerebellum.ENSG00000185614.4.FAM212A.wgt.RDat	FAM212A	3	49800000	49800000	0.267815	rs2777888	10.07	rs7372966	0.346	5.97	9.001	321	5	lasso	0.337	9.74e-11	8.91	5.01e-19	0	0	0.004	0.94	0.056	FALSE	0.81
GTEx.Brain_Cerebellum	./WEIGHTS//GTEx.Brain_Cerebellum/GTEx.Brain_Cerebellum.ENSG00000185614.4.FAM212A.wgt.RDat	FAM212A	3	49800000	49800000	0.267815	rs2777888	11.235	rs7372966	0.346	5.97	9.976	321	5	lasso	0.337	9.74e-11	9.92	3.49e-23	0	0	0.004	0.946	0.051	FALSE	0.81
GTEx.Brain_Cerebellum	./WEIGHTS//GTEx.Brain_Cerebellum/GTEx.Brain_Cerebellum.ENSG00000185614.4.FAM212A.wgt.RDat	FAM212A	3	49800000	49800000	0.267815	rs2777888	11.411	rs7372966	0.346	5.97	10.018	321	5	lasso	0.337	9.74e-11	10	1.32e-23	0	0	0.004	0.946	0.05	FALSE	0.81
GTEx.Brain_Cerebellum	./WEIGHTS//GTEx.Brain_Cerebellum/GTEx.Brain_Cerebellum.ENSG00000185614.4.FAM212A.wgt.RDat	FAM212A	3	49800000	49800000	0.267815	rs2777888	11.54	rs7372966	0.346	5.97	10.016	321	5	lasso	0.337	9.74e-11	10	1.3e-23	0	0	0.004	0.945	0.051	FALSE	0.81
GTEx.Brain_Cerebellum	./WEIGHTS//GTEx.Brain_Cerebellum/GTEx.Brain_Cerebellum.ENSG00000186088.11.GSAP.wgt.RDat	GSAP	7	76900000	77000000	0.379399	rs2245368	5.79	rs7808180	0.301	-5.73	5.18	327	4	lasso	0.312	6.41e-10	-5.34	9.36e-08	0	0.002	0.004	0.051	0.943	FALSE	-0.03
GTEx.Brain_Cerebellum	./WEIGHTS//GTEx.Brain_Cerebellum/GTEx.Brain_Cerebellum.ENSG00000186088.11.GSAP.wgt.RDat	GSAP	7	76900000	77000000	0.379399	rs2245368	6.332	rs7808180	0.301	-5.73	5.551	327	4	lasso	0.312	6.41e-10	-5.59136	2.25e-08	0	0	0.011	0.14	0.85	FALSE	-0.03
GTEx.Brain_Cerebellum	./WEIGHTS//GTEx.Brain_Cerebellum/GTEx.Brain_Cerebellum.ENSG00000186088.11.GSAP.wgt.RDat	GSAP	7	76900000	77000000	0.379399	rs2245368	6.465	rs7808180	0.301	-5.73	5.339	327	4	lasso	0.312	6.41e-10	-5.52008	3.39e-08	0	0	0.041	0.548	0.411	FALSE	-0.01
GTEx.Brain_Cerebellum	./WEIGHTS//GTEx.Brain_Cerebellum/GTEx.Brain_Cerebellum.ENSG00000186088.11.GSAP.wgt.RDat	GSAP	7	76900000	77000000	0.379399	rs2245368	6.525	rs7808180	0.301	-5.73	5.473	327	4	lasso	0.312	6.41e-10	-5.57	2.54e-08	0	0	0.031	0.405	0.564	FALSE	-0.03
GTEx.Brain_Cerebellum	./WEIGHTS//GTEx.Brain_Cerebellum/GTEx.Brain_Cerebellum.ENSG00000186088.11.GSAP.wgt.RDat	GSAP	7	76900000	77000000	0.379399	rs2245368	6.588	rs7808180	0.301	-5.73	5.264	327	4	lasso	0.312	6.41e-10	-5.4024	6.58e-08	0	0	0.055	0.725	0.22	FALSE	-0.01
GTEx.Brain_Cerebellum	./WEIGHTS//GTEx.Brain_Cerebellum/GTEx.Brain_Cerebellum.ENSG00000186088.11.GSAP.wgt.RDat	GSAP	7	76900000	77000000	0.379399	rs2245368	6.926	rs7808180	0.301	-5.73	5.735	327	4	lasso	0.312	6.41e-10	-5.88	4.18e-09	0	0	0.049	0.648	0.303	FALSE	-0.01
GTEx.Brain_Cerebellum	./WEIGHTS//GTEx.Brain_Cerebellum/GTEx.Brain_Cerebellum.ENSG00000186088.11.GSAP.wgt.RDat	GSAP	7	76900000	77000000	0.379399	rs2245368	7.325	rs7808180	0.301	-5.73	5.24	327	4	lasso	0.312	6.41e-10	-5.53	3.22e-08	0	0	0.07	0.923	0.007	FALSE	-0.03
GTEx.Brain_Cerebellum	./WEIGHTS//GTEx.Brain_Cerebellum/GTEx.Brain_Cerebellum.ENSG00000186088.11.GSAP.wgt.RDat	GSAP	7	76900000	77000000	0.379399	rs2245368	9.7357	rs7808180	0.301	-5.73	6.1429	327	4	lasso	0.312	6.41e-10	-6.43	1.31e-10	0	0	0.07	0.925	0.005	TRUE	-0.03
GTEx.Brain_Cerebellum	./WEIGHTS//GTEx.Brain_Cerebellum/GTEx.Brain_Cerebellum.ENSG00000186088.11.GSAP.wgt.RDat	GSAP	7	76900000	77000000	0.379399	rs6973656	6.247	rs7808180	0.301	-5.73	5.484	327	4	lasso	0.312	6.41e-10	-5.48	4.2e-08	0	0	0.026	0.338	0.636	FALSE	0.04
GTEx.Brain_Cerebellum	./WEIGHTS//GTEx.Brain_Cerebellum/GTEx.Brain_Cerebellum.ENSG00000186715.6.MST1L.wgt.RDat	MST1L	1	17100000	17100000	0.20703	rs4920608	6.4	rs761423	0.127	-4.35	-5.8273	282	2	lasso	0.0851	0.00171	5.35	8.87e-08	0	0	0.162	0.027	0.811	FALSE	0.67
GTEx.Brain_Cerebellum	./WEIGHTS//GTEx.Brain_Cerebellum/GTEx.Brain_Cerebellum.ENSG00000186792.11.HYAL3.wgt.RDat	HYAL3	3	50300000	50300000	0.351452	rs11713193	11.637	rs2236947	0.376	-6.22	4.355	320	8	enet	0.368	8.61e-12	-5.86	4.71e-09	0	0	0.012	0.981	0.007	FALSE	-0.33
GTEx.Brain_Cerebellum	./WEIGHTS//GTEx.Brain_Cerebellum/GTEx.Brain_Cerebellum.ENSG00000186792.11.HYAL3.wgt.RDat	HYAL3	3	50300000	50300000	0.351452	rs11713193	11.945	rs2236947	0.376	-6.22	3.772	320	8	enet	0.368	8.61e-12	-5.33	9.72e-08	0	0	0.012	0.981	0.006	FALSE	-0.33
GTEx.Brain_Cerebellum	./WEIGHTS//GTEx.Brain_Cerebellum/GTEx.Brain_Cerebellum.ENSG00000186792.11.HYAL3.wgt.RDat	HYAL3	3	50300000	50300000	0.351452	rs11713193	12.115	rs2236947	0.376	-6.22	3.835	320	8	enet	0.368	8.61e-12	-5.43	5.71e-08	0	0	0.012	0.981	0.006	FALSE	-0.33
GTEx.Brain_Cerebellum	./WEIGHTS//GTEx.Brain_Cerebellum/GTEx.Brain_Cerebellum.ENSG00000186792.11.HYAL3.wgt.RDat	HYAL3	3	50300000	50300000	0.351452	rs11713193	13.083	rs2236947	0.376	-6.22	5.525	320	8	enet	0.368	8.61e-12	-7.29	3.07e-13	0	0	0.012	0.982	0.006	FALSE	-0.33
GTEx.Brain_Cerebellum	./WEIGHTS//GTEx.Brain_Cerebellum/GTEx.Brain_Cerebellum.ENSG00000186792.11.HYAL3.wgt.RDat	HYAL3	3	50300000	50300000	0.351452	rs11713193	14.513	rs2236947	0.376	-6.22	5.5286	320	8	enet	0.368	8.61e-12	-7.55	4.23e-14	0	0	0.012	0.982	0.006	FALSE	-0.33
GTEx.Brain_Cerebellum	./WEIGHTS//GTEx.Brain_Cerebellum/GTEx.Brain_Cerebellum.ENSG00000186868.11.MAPT.wgt.RDat	MAPT	17	43971748	44105700	0.21629	rs17762954	9.565	rs17689471	0.33	-5.94	9.5539	29	22	enet	0.34	7.91e-11	-8.19	2.71e-16	0	0	0	0.011	0.989	FALSE	-0.87
GTEx.Brain_Cerebellum	./WEIGHTS//GTEx.Brain_Cerebellum/GTEx.Brain_Cerebellum.ENSG00000187257.10.RSBN1L.wgt.RDat	RSBN1L	7	77300000	77400000	0.140491	rs10270542	-9.781	rs6965245	0.125	4.67	-9.5222	566	2	lasso	0.128	0.000134	-9.67	4.24e-22	0	0	0.03	0.029	0.941	FALSE	0.93
GTEx.Brain_Cerebellum	./WEIGHTS//GTEx.Brain_Cerebellum/GTEx.Brain_Cerebellum.ENSG00000187257.10.RSBN1L.wgt.RDat	RSBN1L	7	77300000	77400000	0.140491	rs1544459	6.36	rs6965245	0.125	4.67	5.744	566	2	lasso	0.128	0.000134	5.86	4.73e-09	0	0	0.045	0.045	0.91	FALSE	0.84
GTEx.Brain_Cerebellum	./WEIGHTS//GTEx.Brain_Cerebellum/GTEx.Brain_Cerebellum.ENSG00000187257.10.RSBN1L.wgt.RDat	RSBN1L	7	77300000	77400000	0.140491	rs1544459	6.556	rs6965245	0.125	4.67	5.706	566	2	lasso	0.128	0.000134	5.95	2.72e-09	0	0	0.054	0.054	0.892	FALSE	0.05
GTEx.Brain_Cerebellum	./WEIGHTS//GTEx.Brain_Cerebellum/GTEx.Brain_Cerebellum.ENSG00000187257.10.RSBN1L.wgt.RDat	RSBN1L	7	77300000	77400000	0.140491	rs3807648	-6.6974	rs6965245	0.125	4.67	5.0019	566	2	lasso	0.128	0.000134	5.14	2.81e-07	0	0	0.467	0.471	0.062	FALSE	0
GTEx.Brain_Cerebellum	./WEIGHTS//GTEx.Brain_Cerebellum/GTEx.Brain_Cerebellum.ENSG00000187257.10.RSBN1L.wgt.RDat	RSBN1L	7	77300000	77400000	0.140491	rs4730115	-5.773	rs6965245	0.125	4.67	5.074	566	2	lasso	0.128	0.000134	5.2	1.95e-07	0.001	0.001	0.057	0.057	0.885	FALSE	0
GTEx.Brain_Cerebellum	./WEIGHTS//GTEx.Brain_Cerebellum/GTEx.Brain_Cerebellum.ENSG00000187257.10.RSBN1L.wgt.RDat	RSBN1L	7	77300000	77400000	0.140491	rs6973656	5.761	rs6965245	0.125	4.67	5.182	566	2	lasso	0.128	0.000134	5.31471	1.07e-07	0	0	0.045	0.045	0.909	FALSE	0
GTEx.Brain_Cerebellum	./WEIGHTS//GTEx.Brain_Cerebellum/GTEx.Brain_Cerebellum.ENSG00000187257.10.RSBN1L.wgt.RDat	RSBN1L	7	77300000	77400000	0.140491	rs6973656	5.992	rs6965245	0.125	4.67	5.29	566	2	lasso	0.128	0.000134	5.44021	5.32e-08	0	0	0.035	0.035	0.93	FALSE	0.05
GTEx.Brain_Cerebellum	./WEIGHTS//GTEx.Brain_Cerebellum/GTEx.Brain_Cerebellum.ENSG00000187257.10.RSBN1L.wgt.RDat	RSBN1L	7	77300000	77400000	0.140491	rs6973656	6.114	rs6965245	0.125	4.67	5.339	566	2	lasso	0.128	0.000134	5.49499	3.91e-08	0	0	0.036	0.035	0.929	FALSE	0.05
GTEx.Brain_Cerebellum	./WEIGHTS//GTEx.Brain_Cerebellum/GTEx.Brain_Cerebellum.ENSG00000187257.10.RSBN1L.wgt.RDat	RSBN1L	7	77300000	77400000	0.140491	rs6973656	6.247	rs6965245	0.125	4.67	5.533	566	2	lasso	0.128	0.000134	5.67	1.41e-08	0	0	0.043	0.042	0.915	FALSE	0.94
GTEx.Brain_Cerebellum	./WEIGHTS//GTEx.Brain_Cerebellum/GTEx.Brain_Cerebellum.ENSG00000188735.8.TMEM120B.wgt.RDat	TMEM120B	12	122000000	122000000	0.283054	rs11059094	9.172	rs2242259	0.0632	-4.03	6.213	353	18	enet	0.0389	0.0263	-5.52877	3.22e-08	0	0	0.82	0.067	0.113	FALSE	0.03
GTEx.Brain_Cerebellum	./WEIGHTS//GTEx.Brain_Cerebellum/GTEx.Brain_Cerebellum.ENSG00000188735.8.TMEM120B.wgt.RDat	TMEM120B	12	122000000	122000000	0.283054	rs2242259	6.569	rs2242259	0.0632	-4.03	6.569	353	18	enet	0.0389	0.0263	-5.16609	2.39e-07	0	0	0.063	0.004	0.933	FALSE	-0.63
GTEx.Brain_Cerebellum	./WEIGHTS//GTEx.Brain_Cerebellum/GTEx.Brain_Cerebellum.ENSG00000188827.6.SLX4.wgt.RDat	SLX4	16	3634770	3661599	0.33041	rs879620	-10.334	rs8061554	0.136	-4.48	5.065	355	3	lasso	0.101	0.000685	-5.29086	1.22e-07	0	0	0.794	0.158	0.048	FALSE	-0.01
GTEx.Brain_Cerebellum	./WEIGHTS//GTEx.Brain_Cerebellum/GTEx.Brain_Cerebellum.ENSG00000188827.6.SLX4.wgt.RDat	SLX4	16	3634770	3661599	0.33041	rs879620	-10.608	rs8061554	0.136	-4.48	5.155	355	3	lasso	0.101	0.000685	-5.35	8.63e-08	0	0	0.794	0.158	0.048	FALSE	-0.01
GTEx.Brain_Cerebellum	./WEIGHTS//GTEx.Brain_Cerebellum/GTEx.Brain_Cerebellum.ENSG00000188827.6.SLX4.wgt.RDat	SLX4	16	3634770	3661599	0.33041	rs879620	-10.798	rs8061554	0.136	-4.48	4.943	355	3	lasso	0.101	0.000685	-5.21	1.86e-07	0	0	0.794	0.158	0.048	FALSE	-0.01
GTEx.Brain_Cerebellum	./WEIGHTS//GTEx.Brain_Cerebellum/GTEx.Brain_Cerebellum.ENSG00000188827.6.SLX4.wgt.RDat	SLX4	16	3634770	3661599	0.33041	rs879620	-11.82	rs8061554	0.136	-4.48	5.9979	355	3	lasso	0.101	0.000685	-6.28	3.38e-10	0	0	0.794	0.158	0.048	FALSE	-0.01
GTEx.Brain_Cerebellum	./WEIGHTS//GTEx.Brain_Cerebellum/GTEx.Brain_Cerebellum.ENSG00000196502.7.SULT1A1.wgt.RDat	SULT1A1	16	28616903	28634946	0.29157	rs2008514	12.104	rs3859172	0.151	-4.9	11.624	178	18	enet	0.147	4.22e-05	-11.8	4.24e-32	0	0	0.185	0.474	0.341	FALSE	0
GTEx.Brain_Cerebellum	./WEIGHTS//GTEx.Brain_Cerebellum/GTEx.Brain_Cerebellum.ENSG00000196502.7.SULT1A1.wgt.RDat	SULT1A1	16	28616903	28634946	0.29157	rs27741	10.801	rs3859172	0.151	-4.9	10.74	178	18	enet	0.147	4.22e-05	-10.8069	3.19e-27	0	0	0.04	0.102	0.859	FALSE	-0.02
GTEx.Brain_Cerebellum	./WEIGHTS//GTEx.Brain_Cerebellum/GTEx.Brain_Cerebellum.ENSG00000196502.7.SULT1A1.wgt.RDat	SULT1A1	16	28616903	28634946	0.29157	rs27741	10.922	rs3859172	0.151	-4.9	10.725	178	18	enet	0.147	4.22e-05	-10.9	1.45e-27	0	0	0.055	0.139	0.806	FALSE	-0.95
GTEx.Brain_Cerebellum	./WEIGHTS//GTEx.Brain_Cerebellum/GTEx.Brain_Cerebellum.ENSG00000196502.7.SULT1A1.wgt.RDat	SULT1A1	16	28616903	28634946	0.29157	rs27741	11.066	rs3859172	0.151	-4.9	10.95	178	18	enet	0.147	4.22e-05	-11.1	1.07e-28	0	0	0.047	0.12	0.832	FALSE	-0.95
GTEx.Brain_Cerebellum	./WEIGHTS//GTEx.Brain_Cerebellum/GTEx.Brain_Cerebellum.ENSG00000196502.7.SULT1A1.wgt.RDat	SULT1A1	16	28616903	28634946	0.29157	rs27741	12.404	rs3859172	0.151	-4.9	12.22	178	18	enet	0.147	4.22e-05	-12.2	4.25e-34	0	0	0.061	0.156	0.783	FALSE	0
GTEx.Brain_Cerebellum	./WEIGHTS//GTEx.Brain_Cerebellum/GTEx.Brain_Cerebellum.ENSG00000196502.7.SULT1A1.wgt.RDat	SULT1A1	16	28616903	28634946	0.29157	rs4788101	12.731	rs3859172	0.151	-4.9	12.457	178	18	enet	0.147	4.22e-05	-12.5	8.52e-36	0	0	0.153	0.391	0.456	FALSE	-0.85
GTEx.Brain_Cerebellum	./WEIGHTS//GTEx.Brain_Cerebellum/GTEx.Brain_Cerebellum.ENSG00000196502.7.SULT1A1.wgt.RDat	SULT1A1	16	28616903	28634946	0.29157	rs4788101	12.766	rs3859172	0.151	-4.9	12.531	178	18	enet	0.147	4.22e-05	-12.6	2.41e-36	0	0	0.135	0.345	0.521	FALSE	-0.85
GTEx.Brain_Cerebellum	./WEIGHTS//GTEx.Brain_Cerebellum/GTEx.Brain_Cerebellum.ENSG00000196502.7.SULT1A1.wgt.RDat	SULT1A1	16	28616903	28634946	0.29157	rs7198606	13.529	rs3859172	0.151	-4.9	12.966	178	18	enet	0.147	4.22e-05	-13	1.44e-38	0	0	0.19	0.487	0.322	FALSE	-0.85
GTEx.Brain_Cerebellum	./WEIGHTS//GTEx.Brain_Cerebellum/GTEx.Brain_Cerebellum.ENSG00000196502.7.SULT1A1.wgt.RDat	SULT1A1	16	28616903	28634946	0.29157	rs7498665	13.37	rs3859172	0.151	-4.9	12.9982	178	18	enet	0.147	4.22e-05	-13.2	1.52e-39	0	0	0.122	0.311	0.567	FALSE	-0.85
GTEx.Brain_Cerebellum	./WEIGHTS//GTEx.Brain_Cerebellum/GTEx.Brain_Cerebellum.ENSG00000196502.7.SULT1A1.wgt.RDat	SULT1A1	16	28616903	28634946	0.29157	rs7498665	6.382	rs3859172	0.151	-4.9	5.39902	178	18	enet	0.147	4.22e-05	-5.30718	1.11e-07	0	0	0.177	0.453	0.37	FALSE	-0.85
GTEx.Brain_Cerebellum	./WEIGHTS//GTEx.Brain_Cerebellum/GTEx.Brain_Cerebellum.ENSG00000196502.7.SULT1A1.wgt.RDat	SULT1A1	16	28616903	28634946	0.29157	rs9972693	12.876	rs3859172	0.151	-4.9	12.507	178	18	enet	0.147	4.22e-05	-12.6	2.7e-36	0	0	0.18	0.46	0.36	FALSE	-0.85
GTEx.Brain_Cerebellum	./WEIGHTS//GTEx.Brain_Cerebellum/GTEx.Brain_Cerebellum.ENSG00000196696.8.PDXDC2P.wgt.RDat	PDXDC2P	16	70024500	70030371	0.39304	rs1364063	-7.877	rs34087264	0.199	-5.84	3.878	191	8	lasso	0.324	2.65e-10	-5.19	2.1e-07	0	0	0.023	0.928	0.049	FALSE	0.34
GTEx.Brain_Cerebellum	./WEIGHTS//GTEx.Brain_Cerebellum/GTEx.Brain_Cerebellum.ENSG00000196696.8.PDXDC2P.wgt.RDat	PDXDC2P	16	70024500	70030371	0.39304	rs244415	-11.96	rs34087264	0.199	-5.84	6.7814	191	8	lasso	0.324	2.65e-10	-8.81	1.26e-18	0	0	0.023	0.926	0.052	FALSE	0.33
GTEx.Brain_Cerebellum	./WEIGHTS//GTEx.Brain_Cerebellum/GTEx.Brain_Cerebellum.ENSG00000196696.8.PDXDC2P.wgt.RDat	PDXDC2P	16	70024500	70030371	0.39304	rs244415	-7.499	rs34087264	0.199	-5.84	4.062	191	8	lasso	0.324	2.65e-10	-5.13	2.94e-07	0	0	0.023	0.925	0.052	FALSE	0.33
GTEx.Brain_Cerebellum	./WEIGHTS//GTEx.Brain_Cerebellum/GTEx.Brain_Cerebellum.ENSG00000196696.8.PDXDC2P.wgt.RDat	PDXDC2P	16	70024500	70030371	0.39304	rs244415	-8.25	rs34087264	0.199	-5.84	3.82	191	8	lasso	0.324	2.65e-10	-5.43	5.48e-08	0	0	0.023	0.926	0.052	FALSE	0.33
GTEx.Brain_Cerebellum	./WEIGHTS//GTEx.Brain_Cerebellum/GTEx.Brain_Cerebellum.ENSG00000196696.8.PDXDC2P.wgt.RDat	PDXDC2P	16	70024500	70030371	0.39304	rs244415	-8.371	rs34087264	0.199	-5.84	3.899	191	8	lasso	0.324	2.65e-10	-5.43	5.74e-08	0	0	0.023	0.926	0.051	FALSE	0.33
GTEx.Brain_Cerebellum	./WEIGHTS//GTEx.Brain_Cerebellum/GTEx.Brain_Cerebellum.ENSG00000196696.8.PDXDC2P.wgt.RDat	PDXDC2P	16	70024500	70030371	0.39304	rs244418	-9.306	rs34087264	0.199	-5.84	4.751	191	8	lasso	0.324	2.65e-10	-6.59088	4.37e-11	0	0	0.023	0.926	0.051	FALSE	0.33
GTEx.Brain_Cerebellum	./WEIGHTS//GTEx.Brain_Cerebellum/GTEx.Brain_Cerebellum.ENSG00000196696.8.PDXDC2P.wgt.RDat	PDXDC2P	16	70024500	70030371	0.39304	rs4783722	-7.06	rs34087264	0.199	-5.84	4.212	191	8	lasso	0.324	2.65e-10	-5.19	2.05e-07	0	0	0.022	0.888	0.09	FALSE	0.33
GTEx.Brain_Cerebellum	./WEIGHTS//GTEx.Brain_Cerebellum/GTEx.Brain_Cerebellum.ENSG00000196696.8.PDXDC2P.wgt.RDat	PDXDC2P	16	70024500	70030371	0.39304	rs4783722	-7.17	rs34087264	0.199	-5.84	4.414	191	8	lasso	0.324	2.65e-10	-5.4	6.52e-08	0	0	0.022	0.894	0.084	FALSE	0.33
GTEx.Brain_Cerebellum	./WEIGHTS//GTEx.Brain_Cerebellum/GTEx.Brain_Cerebellum.ENSG00000197165.6.SULT1A2.wgt.RDat	SULT1A2	16	28603264	28608430	0.16509	rs2008514	12.104	rs4788079	0.0498	3.89	11.319	176	16	enet	0.102	0.000639	10.3	9.73e-25	0	0	0.596	0.111	0.293	FALSE	-0.03
GTEx.Brain_Cerebellum	./WEIGHTS//GTEx.Brain_Cerebellum/GTEx.Brain_Cerebellum.ENSG00000197165.6.SULT1A2.wgt.RDat	SULT1A2	16	28603264	28608430	0.16509	rs27741	10.801	rs4788079	0.0498	3.89	10.543	176	16	enet	0.102	0.000639	9.53261	1.53e-21	0	0	0.397	0.074	0.529	FALSE	0.03
GTEx.Brain_Cerebellum	./WEIGHTS//GTEx.Brain_Cerebellum/GTEx.Brain_Cerebellum.ENSG00000197165.6.SULT1A2.wgt.RDat	SULT1A2	16	28603264	28608430	0.16509	rs27741	10.922	rs4788079	0.0498	3.89	10.458	176	16	enet	0.102	0.000639	9.29	1.51e-20	0	0	0.44	0.082	0.477	FALSE	0.81
GTEx.Brain_Cerebellum	./WEIGHTS//GTEx.Brain_Cerebellum/GTEx.Brain_Cerebellum.ENSG00000197165.6.SULT1A2.wgt.RDat	SULT1A2	16	28603264	28608430	0.16509	rs27741	11.066	rs4788079	0.0498	3.89	10.69	176	16	enet	0.102	0.000639	9.48	2.48e-21	0	0	0.43	0.08	0.49	FALSE	0.81
GTEx.Brain_Cerebellum	./WEIGHTS//GTEx.Brain_Cerebellum/GTEx.Brain_Cerebellum.ENSG00000197165.6.SULT1A2.wgt.RDat	SULT1A2	16	28603264	28608430	0.16509	rs27741	12.404	rs4788079	0.0498	3.89	11.528	176	16	enet	0.102	0.000639	10.6	4.68e-26	0	0	0.466	0.087	0.446	FALSE	-0.03
GTEx.Brain_Cerebellum	./WEIGHTS//GTEx.Brain_Cerebellum/GTEx.Brain_Cerebellum.ENSG00000197165.6.SULT1A2.wgt.RDat	SULT1A2	16	28603264	28608430	0.16509	rs4788101	12.731	rs4788079	0.0498	3.89	11.827	176	16	enet	0.102	0.000639	10.7	1.56e-26	0	0	0.588	0.11	0.302	FALSE	0.72
GTEx.Brain_Cerebellum	./WEIGHTS//GTEx.Brain_Cerebellum/GTEx.Brain_Cerebellum.ENSG00000197165.6.SULT1A2.wgt.RDat	SULT1A2	16	28603264	28608430	0.16509	rs4788101	12.766	rs4788079	0.0498	3.89	11.896	176	16	enet	0.102	0.000639	10.8	2.85e-27	0	0	0.577	0.108	0.315	FALSE	0.72
GTEx.Brain_Cerebellum	./WEIGHTS//GTEx.Brain_Cerebellum/GTEx.Brain_Cerebellum.ENSG00000197165.6.SULT1A2.wgt.RDat	SULT1A2	16	28603264	28608430	0.16509	rs7198606	13.529	rs4788079	0.0498	3.89	12.138	176	16	enet	0.102	0.000639	10.8	3.39e-27	0	0	0.608	0.114	0.279	FALSE	0.72
GTEx.Brain_Cerebellum	./WEIGHTS//GTEx.Brain_Cerebellum/GTEx.Brain_Cerebellum.ENSG00000197165.6.SULT1A2.wgt.RDat	SULT1A2	16	28603264	28608430	0.16509	rs7498665	13.37	rs4788079	0.0498	3.89	12.9489	176	16	enet	0.102	0.000639	12.1	6.36e-34	0	0	0.547	0.102	0.351	FALSE	0.72
GTEx.Brain_Cerebellum	./WEIGHTS//GTEx.Brain_Cerebellum/GTEx.Brain_Cerebellum.ENSG00000197165.6.SULT1A2.wgt.RDat	SULT1A2	16	28603264	28608430	0.16509	rs9972693	12.876	rs4788079	0.0498	3.89	11.878	176	16	enet	0.102	0.000639	10.6	2.2e-26	0	0	0.602	0.113	0.285	FALSE	0.72
GTEx.Brain_Cerebellum	./WEIGHTS//GTEx.Brain_Cerebellum/GTEx.Brain_Cerebellum.ENSG00000197345.8.MRPL21.wgt.RDat	MRPL21	11	68700000	68700000	0.64881	rs7938117	6.048	rs636049	0.631	-8.12	5.2462	394	5	lasso	0.629	1.73e-23	-5.21	1.91e-07	0	0.001	0	0.29	0.71	FALSE	-0.06
GTEx.Brain_Cerebellum	./WEIGHTS//GTEx.Brain_Cerebellum/GTEx.Brain_Cerebellum.ENSG00000197586.8.ENTPD6.wgt.RDat	ENTPD6	20	25176329	25205953	0.1476	rs2500406	6.22	rs1044573	0.23	-5.28	5.222	440	8	enet	0.145	4.59e-05	-5.44128	5.29e-08	0	0	0.046	0.214	0.74	FALSE	-0.71
GTEx.Brain_Cerebellum	./WEIGHTS//GTEx.Brain_Cerebellum/GTEx.Brain_Cerebellum.ENSG00000197586.8.ENTPD6.wgt.RDat	ENTPD6	20	25176329	25205953	0.1476	rs6050446	-6.27	rs1044573	0.23	-5.28	5.408	440	8	enet	0.145	4.59e-05	-5.6677	1.45e-08	0	0	0.046	0.213	0.741	FALSE	0.18
GTEx.Brain_Cerebellum	./WEIGHTS//GTEx.Brain_Cerebellum/GTEx.Brain_Cerebellum.ENSG00000197586.8.ENTPD6.wgt.RDat	ENTPD6	20	25176329	25205953	0.1476	rs6050446	-6.43	rs1044573	0.23	-5.28	5.136	440	8	enet	0.145	4.59e-05	-5.37997	7.45e-08	0	0	0.059	0.276	0.665	FALSE	0.18
GTEx.Brain_Cerebellum	./WEIGHTS//GTEx.Brain_Cerebellum/GTEx.Brain_Cerebellum.ENSG00000197586.8.ENTPD6.wgt.RDat	ENTPD6	20	25176329	25205953	0.1476	rs6050446	-6.52	rs1044573	0.23	-5.28	5.35	440	8	enet	0.145	4.59e-05	-5.59819	2.17e-08	0	0	0.047	0.217	0.736	FALSE	0.18
GTEx.Brain_Cerebellum	./WEIGHTS//GTEx.Brain_Cerebellum/GTEx.Brain_Cerebellum.ENSG00000197586.8.ENTPD6.wgt.RDat	ENTPD6	20	25176329	25205953	0.1476	rs6050446	-6.74	rs1044573	0.23	-5.28	5.061	440	8	enet	0.145	4.59e-05	-5.297	1.18e-07	0	0	0.088	0.408	0.504	FALSE	0.18
GTEx.Brain_Cerebellum	./WEIGHTS//GTEx.Brain_Cerebellum/GTEx.Brain_Cerebellum.ENSG00000197586.8.ENTPD6.wgt.RDat	ENTPD6	20	25176329	25205953	0.1476	rs6115191	6.81	rs1044573	0.23	-5.28	5.855	440	8	enet	0.145	4.59e-05	-6.10841	1.01e-09	0	0	0.04	0.185	0.776	FALSE	-0.89
GTEx.Brain_Cerebellum	./WEIGHTS//GTEx.Brain_Cerebellum/GTEx.Brain_Cerebellum.ENSG00000197586.8.ENTPD6.wgt.RDat	ENTPD6	20	25176329	25205953	0.1476	rs7020	7.15	rs1044573	0.23	-5.28	5.894	440	8	enet	0.145	4.59e-05	-6.2232	4.87e-10	0	0	0.04	0.184	0.777	FALSE	-0.88
GTEx.Brain_Cerebellum	./WEIGHTS//GTEx.Brain_Cerebellum/GTEx.Brain_Cerebellum.ENSG00000197586.8.ENTPD6.wgt.RDat	ENTPD6	20	25176329	25205953	0.1476	rs8122855	7.14	rs1044573	0.23	-5.28	5.3739	440	8	enet	0.145	4.59e-05	-5.52635	3.27e-08	0	0	0.112	0.523	0.365	FALSE	-0.61
GTEx.Brain_Cerebellum	./WEIGHTS//GTEx.Brain_Cerebellum/GTEx.Brain_Cerebellum.ENSG00000198218.6.QRICH1.wgt.RDat	QRICH1	3	49100000	49100000	0.14655	rs6446204	-8.624	rs4974083	0.154	4.65	-8.597	269	5	lasso	0.0927	0.00109	-8.51	1.72e-17	0	0	0.018	0.028	0.954	FALSE	-0.04
GTEx.Brain_Cerebellum	./WEIGHTS//GTEx.Brain_Cerebellum/GTEx.Brain_Cerebellum.ENSG00000198683.2.AC012615.1.wgt.RDat	AC012615.1	19	1925185	1926009	0.35798	rs12974664	-7.471	rs11669357	0.112	-4.17	-5.7791	350	4	lasso	0.035	0.0332	-5.89	3.76e-09	0	0	0.491	0.071	0.438	TRUE	0.11
GTEx.Brain_Cerebellum	./WEIGHTS//GTEx.Brain_Cerebellum/GTEx.Brain_Cerebellum.ENSG00000198683.2.AC012615.1.wgt.RDat	AC012615.1	19	1925185	1926009	0.35798	rs12974664	-7.571	rs11669357	0.112	-4.17	-5.46	350	4	lasso	0.035	0.0332	-5.46063	4.74e-08	0	0	0.484	0.07	0.446	TRUE	0.11
GTEx.Brain_Cerebellum	./WEIGHTS//GTEx.Brain_Cerebellum/GTEx.Brain_Cerebellum.ENSG00000213402.2.PTPRCAP.wgt.RDat	PTPRCAP	11	67200000	67200000	0.39481	rs7952436	-6.88	rs2302264	0.482	-7.04	-5.161	222	7	lasso	0.457	3.79e-15	5.26	1.46e-07	0	0	0	0.945	0.055	FALSE	-0.28
GTEx.Brain_Cerebellum	./WEIGHTS//GTEx.Brain_Cerebellum/GTEx.Brain_Cerebellum.ENSG00000213402.2.PTPRCAP.wgt.RDat	PTPRCAP	11	67200000	67200000	0.39481	rs7952436	-8.3	rs2302264	0.482	-7.04	-5.444	222	7	lasso	0.457	3.79e-15	5.61	2.03e-08	0	0	0	1	0	FALSE	-0.17
GTEx.Brain_Cerebellum	./WEIGHTS//GTEx.Brain_Cerebellum/GTEx.Brain_Cerebellum.ENSG00000214063.6.TSPAN4.wgt.RDat	TSPAN4	11	843000	867000	0.20739	rs4963120	-6.341	rs6682	0.0814	4.1	-5.7774	390	15	enet	0.083	0.00193	-5.8	6.69e-09	0	0	0.275	0.048	0.677	FALSE	0.61
GTEx.Brain_Cerebellum	./WEIGHTS//GTEx.Brain_Cerebellum/GTEx.Brain_Cerebellum.ENSG00000214078.7.CPNE1.wgt.RDat	CPNE1	20	34213953	34220170	0.14597	rs143384	15.39	rs6060578	0.0111	-3.68	7.545	299	13	enet	0.0199	0.084	-8.85538	8.34e-19	0	0	0.772	0.157	0.071	FALSE	-0.39
GTEx.Brain_Cerebellum	./WEIGHTS//GTEx.Brain_Cerebellum/GTEx.Brain_Cerebellum.ENSG00000214401.4.KANSL1-AS1.wgt.RDat	KANSL1-AS1	17	44270942	44274089	0.5303	rs17762954	9.565	rs17689918	0.67	8.27	9.5392	27	19	enet	0.677	1.76e-26	8.79	1.51e-18	0	0	0	0.011	0.989	FALSE	0.98
GTEx.Brain_Cerebellum	./WEIGHTS//GTEx.Brain_Cerebellum/GTEx.Brain_Cerebellum.ENSG00000214425.2.LRRC37A4P.wgt.RDat	LRRC37A4P	17	43578685	43623042	0.57502	rs17762954	9.565	rs17689471	0.639	-8.06	9.5539	149	12	lasso	0.635	7.6e-24	-9.56	1.19e-21	0	0	0	0.011	0.989	FALSE	-1
GTEx.Brain_Cerebellum	./WEIGHTS//GTEx.Brain_Cerebellum/GTEx.Brain_Cerebellum.ENSG00000214941.3.ZSWIM7.wgt.RDat	ZSWIM7	17	15879874	15897144	0.25179	rs1075901	-5.3	rs11869563	0.13	-5	-5.002	276	4	lasso	0.117	0.000255	5.18	2.19e-07	0	0.001	0.012	0.057	0.93	FALSE	-0.99
GTEx.Brain_Cerebellum	./WEIGHTS//GTEx.Brain_Cerebellum/GTEx.Brain_Cerebellum.ENSG00000214941.3.ZSWIM7.wgt.RDat	ZSWIM7	17	15879874	15897144	0.25179	rs1075901	-6.811	rs11869563	0.13	-5	-6.5508	276	4	lasso	0.117	0.000255	6.59	4.45e-11	0	0	0.007	0.033	0.96	FALSE	-0.99
GTEx.Brain_Cerebellum	./WEIGHTS//GTEx.Brain_Cerebellum/GTEx.Brain_Cerebellum.ENSG00000215032.2.GNL3LP1.wgt.RDat	GNL3LP1	5	60200000	60200000	0.17787	rs13168165	5	rs10062240	0.183	4.48	-3.7551	317	9	enet	0.113	0.000317	-5.29	1.24e-07	0.086	0.046	0.157	0.083	0.628	TRUE	-0.67
GTEx.Brain_Cerebellum	./WEIGHTS//GTEx.Brain_Cerebellum/GTEx.Brain_Cerebellum.ENSG00000223496.1.EXOSC6.wgt.RDat	EXOSC6	16	70284134	70285833	0.31437	rs2937121	-10.34	rs9934440	0.24	5.41	-9.0425	194	23	enet	0.215	5.69e-07	-7.73	1.06e-14	0	0	0.102	0.748	0.15	FALSE	0.22
GTEx.Brain_Cerebellum	./WEIGHTS//GTEx.Brain_Cerebellum/GTEx.Brain_Cerebellum.ENSG00000223496.1.EXOSC6.wgt.RDat	EXOSC6	16	70284134	70285833	0.31437	rs3790085	8.505	rs9934440	0.24	5.41	-7.002	194	23	enet	0.215	5.69e-07	-5.52478	3.3e-08	0	0	0.117	0.862	0.021	FALSE	0.22
GTEx.Brain_Cerebellum	./WEIGHTS//GTEx.Brain_Cerebellum/GTEx.Brain_Cerebellum.ENSG00000224497.1.RPL36P4.wgt.RDat	RPL36P4	20	34132175	34132492	0.64149	rs143384	15.39	rs17092784	0.348	6.53	7.338	305	6	lasso	0.349	3.76e-11	9.13743	6.4e-20	0	0	0.003	0.976	0.021	FALSE	0.55
GTEx.Brain_Cerebellum	./WEIGHTS//GTEx.Brain_Cerebellum/GTEx.Brain_Cerebellum.ENSG00000225151.6.AC103965.1.wgt.RDat	AC103965.1	15	84900000	84900000	0.1293	rs17296856	-10.61	rs11633075	0.0203	-3.79	6.687	258	21	enet	0.00604	0.207	-8.63	6.26e-18	0	0	0.505	0.078	0.417	FALSE	0.53
GTEx.Brain_Cerebellum	./WEIGHTS//GTEx.Brain_Cerebellum/GTEx.Brain_Cerebellum.ENSG00000225151.6.AC103965.1.wgt.RDat	AC103965.1	15	84900000	84900000	0.1293	rs17296856	-8.614	rs11633075	0.0203	-3.79	5.185	258	21	enet	0.00604	0.207	-6.82777	8.62e-12	0	0	0.496	0.076	0.428	FALSE	0.53
GTEx.Brain_Cerebellum	./WEIGHTS//GTEx.Brain_Cerebellum/GTEx.Brain_Cerebellum.ENSG00000225151.6.AC103965.1.wgt.RDat	AC103965.1	15	84900000	84900000	0.1293	rs7179507	-6.82	rs11633075	0.0203	-3.79	4.404	258	21	enet	0.00604	0.207	-5.15	2.61e-07	0	0	0.61	0.094	0.296	FALSE	0.37
GTEx.Brain_Cerebellum	./WEIGHTS//GTEx.Brain_Cerebellum/GTEx.Brain_Cerebellum.ENSG00000225190.4.PLEKHM1.wgt.RDat	PLEKHM1	17	43513266	43568115	0.40588	rs17762954	9.565	rs17689918	0.436	-6.71	9.5392	174	19	enet	0.451	6.77e-15	-8.3	1e-16	0	0	0	0.011	0.989	FALSE	-0.94
GTEx.Brain_Cerebellum	./WEIGHTS//GTEx.Brain_Cerebellum/GTEx.Brain_Cerebellum.ENSG00000226849.1.RP4-635E18.7.wgt.RDat	RP4-635E18.7	1	11100000	11100000	0.17247	rs6701524	7.599	rs2486920	0.173	4.42	7.328	343	5	lasso	0.0892	0.00134	7.41432	1.22e-13	0	0	0.066	0.042	0.892	FALSE	0.91
GTEx.Brain_Cerebellum	./WEIGHTS//GTEx.Brain_Cerebellum/GTEx.Brain_Cerebellum.ENSG00000226849.1.RP4-635E18.7.wgt.RDat	RP4-635E18.7	1	11100000	11100000	0.17247	rs7553827	6.739	rs2486920	0.173	4.42	5.6048	343	5	lasso	0.0892	0.00134	5.86	4.52e-09	0	0	0.085	0.055	0.861	FALSE	0.91
GTEx.Brain_Cerebellum	./WEIGHTS//GTEx.Brain_Cerebellum/GTEx.Brain_Cerebellum.ENSG00000227398.3.KIF9-AS1.wgt.RDat	KIF9-AS1	3	47200000	47300000	0.1143	rs11130126	-7.557	rs9844122	0.0409	3.97	-7.1437	192	21	enet	0.0929	0.00107	-6.61	3.87e-11	0	0	0.123	0.056	0.821	FALSE	-0.05
GTEx.Brain_Cerebellum	./WEIGHTS//GTEx.Brain_Cerebellum/GTEx.Brain_Cerebellum.ENSG00000231955.1.AC007383.4.wgt.RDat	AC007383.4	2	207000000	207000000	0.22842	rs3732083	7.178	rs6728131	0.048	-4.06	5.5383	414	3	lasso	0.185	3.94e-06	-5.71	1.14e-08	0	0	0.115	0.036	0.849	FALSE	-0.77
GTEx.Brain_Cerebellum	./WEIGHTS//GTEx.Brain_Cerebellum/GTEx.Brain_Cerebellum.ENSG00000232630.1.PRPS1P2.wgt.RDat	PRPS1P2	9	128000000	128000000	0.08706	rs1041205	-5.62	rs3896021	0.081	-3.86	4.9094	304	16	enet	0.0376	0.0283	-5.7058	1.16e-08	0.011	0.004	0.422	0.135	0.428	FALSE	0.16
GTEx.Brain_Cerebellum	./WEIGHTS//GTEx.Brain_Cerebellum/GTEx.Brain_Cerebellum.ENSG00000233276.2.GPX1.wgt.RDat	GPX1	3	49400000	49400000	0.309695	rs2352974	10.216	rs9853683	0.0892	-5.1	-7.282	267	19	enet	0.23	1.98e-07	5.6	2.14e-08	0	0	0.093	0.787	0.121	FALSE	0.42
GTEx.Brain_Cerebellum	./WEIGHTS//GTEx.Brain_Cerebellum/GTEx.Brain_Cerebellum.ENSG00000233276.2.GPX1.wgt.RDat	GPX1	3	49400000	49400000	0.309695	rs2352974	10.248	rs9853683	0.0892	-5.1	-5.947	267	19	enet	0.23	1.98e-07	5.37	7.93e-08	0	0	0.093	0.79	0.117	FALSE	0.41
GTEx.Brain_Cerebellum	./WEIGHTS//GTEx.Brain_Cerebellum/GTEx.Brain_Cerebellum.ENSG00000233276.2.GPX1.wgt.RDat	GPX1	3	49400000	49400000	0.309695	rs2352974	10.258	rs9853683	0.0892	-5.1	-7.037	267	19	enet	0.23	1.98e-07	5.77	8.07e-09	0	0	0.093	0.786	0.121	FALSE	0.42
GTEx.Brain_Cerebellum	./WEIGHTS//GTEx.Brain_Cerebellum/GTEx.Brain_Cerebellum.ENSG00000233276.2.GPX1.wgt.RDat	GPX1	3	49400000	49400000	0.309695	rs2352974	10.26	rs9853683	0.0892	-5.1	-7.204	267	19	enet	0.23	1.98e-07	6.02	1.78e-09	0	0	0.093	0.787	0.12	FALSE	0.42
GTEx.Brain_Cerebellum	./WEIGHTS//GTEx.Brain_Cerebellum/GTEx.Brain_Cerebellum.ENSG00000233276.2.GPX1.wgt.RDat	GPX1	3	49400000	49400000	0.309695	rs2352974	10.815	rs9853683	0.0892	-5.1	-7.823	267	19	enet	0.23	1.98e-07	6.89	5.62e-12	0	0	0.093	0.789	0.118	FALSE	0.41
GTEx.Brain_Cerebellum	./WEIGHTS//GTEx.Brain_Cerebellum/GTEx.Brain_Cerebellum.ENSG00000233276.2.GPX1.wgt.RDat	GPX1	3	49400000	49400000	0.309695	rs2352974	10.886	rs9853683	0.0892	-5.1	-7.887	267	19	enet	0.23	1.98e-07	6.94	3.87e-12	0	0	0.093	0.787	0.121	FALSE	0.41
GTEx.Brain_Cerebellum	./WEIGHTS//GTEx.Brain_Cerebellum/GTEx.Brain_Cerebellum.ENSG00000233276.2.GPX1.wgt.RDat	GPX1	3	49400000	49400000	0.309695	rs2352974	11.201	rs9853683	0.0892	-5.1	-8.266	267	19	enet	0.23	1.98e-07	8.19	2.66e-16	0	0	0.092	0.785	0.123	FALSE	0.41
GTEx.Brain_Cerebellum	./WEIGHTS//GTEx.Brain_Cerebellum/GTEx.Brain_Cerebellum.ENSG00000233276.2.GPX1.wgt.RDat	GPX1	3	49400000	49400000	0.309695	rs2352974	12.294	rs9853683	0.0892	-5.1	-8.5164	267	19	enet	0.23	1.98e-07	8.25	1.59e-16	0	0	0.093	0.79	0.116	FALSE	0.41
GTEx.Brain_Cerebellum	./WEIGHTS//GTEx.Brain_Cerebellum/GTEx.Brain_Cerebellum.ENSG00000233276.2.GPX1.wgt.RDat	GPX1	3	49400000	49400000	0.309695	rs6446204	-8.624	rs9853683	0.0892	-5.1	3.4735	267	19	enet	0.23	1.98e-07	-6.19	6.05e-10	0	0	0.031	0.259	0.71	FALSE	-0.11
GTEx.Brain_Cerebellum	./WEIGHTS//GTEx.Brain_Cerebellum/GTEx.Brain_Cerebellum.ENSG00000235241.1.RP11-108M9.5.wgt.RDat	RP11-108M9.5	1	17200000	17200000	0.2771	rs9435732	-6.346	rs6691985	0.217	4.78	-5.7906	326	4	lasso	0.198	1.68e-06	-5.33	9.78e-08	0	0	0.093	0.021	0.886	FALSE	0.85
GTEx.Brain_Cerebellum	./WEIGHTS//GTEx.Brain_Cerebellum/GTEx.Brain_Cerebellum.ENSG00000238083.3.LRRC37A2.wgt.RDat	LRRC37A2	17	44588877	44630815	0.53564	rs183211	9.021	rs169201	0.671	8.29	8.9041	130	23	enet	0.688	3.15e-27	9.1	8.78e-20	0	0	0	0.038	0.962	FALSE	0.93
GTEx.Brain_Cerebellum	./WEIGHTS//GTEx.Brain_Cerebellum/GTEx.Brain_Cerebellum.ENSG00000238164.2.RP3-395M20.8.wgt.RDat	RP3-395M20.8	1	2480000	2490000	0.18619	rs3762444	-7.827	rs3814298	0.0542	4.21	3.6539	342	8	enet	0.0642	0.00587	5.26	1.43e-07	0	0	0.656	0.17	0.175	FALSE	-0.66
GTEx.Brain_Cerebellum	./WEIGHTS//GTEx.Brain_Cerebellum/GTEx.Brain_Cerebellum.ENSG00000239213.1.RP11-85F14.5.wgt.RDat	RP11-85F14.5	3	137000000	137000000	0.128727	rs7621025	-7.443	rs6439663	0.105	-4.43	-4.673	336	7	lasso	0.0701	0.00414	5.28	1.26e-07	0	0	0.362	0.494	0.144	FALSE	-0.55
GTEx.Brain_Cerebellum	./WEIGHTS//GTEx.Brain_Cerebellum/GTEx.Brain_Cerebellum.ENSG00000239799.1.ITIH4-AS1.wgt.RDat	ITIH4-AS1	3	52900000	52900000	0.247479	rs2256332	8.423	rs2276817	0.00476	4.29	7.7326	377	16	lasso	0.048	0.0153	5.79	6.85e-09	0	0	0.51	0.287	0.203	FALSE	0.06
GTEx.Brain_Cerebellum	./WEIGHTS//GTEx.Brain_Cerebellum/GTEx.Brain_Cerebellum.ENSG00000242797.2.GLYCTK-AS1.wgt.RDat	GLYCTK-AS1	3	52300000	52300000	0.090706	rs2590838	10.974	rs1060330	0.136	4.16	9.9057	332	8	lasso	0.125	0.000158	-9.91	3.81e-23	0	0	0.373	0.085	0.542	FALSE	-0.73
GTEx.Brain_Cerebellum	./WEIGHTS//GTEx.Brain_Cerebellum/GTEx.Brain_Cerebellum.ENSG00000245937.3.CTC-228N24.3.wgt.RDat	CTC-228N24.3	5	127000000	127000000	0.30687	rs17764730	-7.38	rs3749748	0.0404	-4.43	-7.3779	419	5	lasso	0.115	0.000294	6.46	1.06e-10	0	0	0.019	0.007	0.974	FALSE	-0.84
GTEx.Brain_Cerebellum	./WEIGHTS//GTEx.Brain_Cerebellum/GTEx.Brain_Cerebellum.ENSG00000247228.2.RP11-296I10.3.wgt.RDat	RP11-296I10.3	16	70190243	70207351	0.19902	rs1437134	-11.96	rs7192268	0.0336	3.55	-9.061	186	12	enet	0.135	8.8e-05	-12	2.33e-33	0	0	0.799	0.05	0.15	TRUE	0.28
GTEx.Brain_Cerebellum	./WEIGHTS//GTEx.Brain_Cerebellum/GTEx.Brain_Cerebellum.ENSG00000247228.2.RP11-296I10.3.wgt.RDat	RP11-296I10.3	16	70190243	70207351	0.19902	rs1437134	-5.183	rs7192268	0.0336	3.55	-4.875	186	12	enet	0.135	8.8e-05	-5.74	9.34e-09	0.133	0.008	0.371	0.023	0.465	FALSE	0.28
GTEx.Brain_Cerebellum	./WEIGHTS//GTEx.Brain_Cerebellum/GTEx.Brain_Cerebellum.ENSG00000247228.2.RP11-296I10.3.wgt.RDat	RP11-296I10.3	16	70190243	70207351	0.19902	rs1437134	-7.029	rs7192268	0.0336	3.55	-5.576	186	12	enet	0.135	8.8e-05	-7.56	3.92e-14	0	0	0.798	0.05	0.152	TRUE	0.28
GTEx.Brain_Cerebellum	./WEIGHTS//GTEx.Brain_Cerebellum/GTEx.Brain_Cerebellum.ENSG00000247228.2.RP11-296I10.3.wgt.RDat	RP11-296I10.3	16	70190243	70207351	0.19902	rs1437134	-7.164	rs7192268	0.0336	3.55	-5.768	186	12	enet	0.135	8.8e-05	-7.87	3.66e-15	0	0	0.798	0.05	0.152	TRUE	0.28
GTEx.Brain_Cerebellum	./WEIGHTS//GTEx.Brain_Cerebellum/GTEx.Brain_Cerebellum.ENSG00000247228.2.RP11-296I10.3.wgt.RDat	RP11-296I10.3	16	70190243	70207351	0.19902	rs1437134	-7.393	rs7192268	0.0336	3.55	-5.208	186	12	enet	0.135	8.8e-05	-7.82	5.25e-15	0	0	0.797	0.05	0.153	TRUE	0.28
GTEx.Brain_Cerebellum	./WEIGHTS//GTEx.Brain_Cerebellum/GTEx.Brain_Cerebellum.ENSG00000247228.2.RP11-296I10.3.wgt.RDat	RP11-296I10.3	16	70190243	70207351	0.19902	rs1437134	-7.475	rs7192268	0.0336	3.55	-5.707	186	12	enet	0.135	8.8e-05	-8.27	1.3e-16	0	0	0.797	0.05	0.153	TRUE	0.28
GTEx.Brain_Cerebellum	./WEIGHTS//GTEx.Brain_Cerebellum/GTEx.Brain_Cerebellum.ENSG00000247228.2.RP11-296I10.3.wgt.RDat	RP11-296I10.3	16	70190243	70207351	0.19902	rs1437134	-7.814	rs7192268	0.0336	3.55	-5.218	186	12	enet	0.135	8.8e-05	-7.72	1.13e-14	0	0	0.8	0.05	0.15	TRUE	0.28
GTEx.Brain_Cerebellum	./WEIGHTS//GTEx.Brain_Cerebellum/GTEx.Brain_Cerebellum.ENSG00000247228.2.RP11-296I10.3.wgt.RDat	RP11-296I10.3	16	70190243	70207351	0.19902	rs1437134	-8.235	rs7192268	0.0336	3.55	-5.853	186	12	enet	0.135	8.8e-05	-8.46	2.57e-17	0	0	0.798	0.05	0.152	TRUE	0.28
GTEx.Brain_Cerebellum	./WEIGHTS//GTEx.Brain_Cerebellum/GTEx.Brain_Cerebellum.ENSG00000247228.2.RP11-296I10.3.wgt.RDat	RP11-296I10.3	16	70190243	70207351	0.19902	rs1437134	-8.366	rs7192268	0.0336	3.55	-5.947	186	12	enet	0.135	8.8e-05	-8.52	1.6e-17	0	0	0.798	0.05	0.152	TRUE	0.28
GTEx.Brain_Cerebellum	./WEIGHTS//GTEx.Brain_Cerebellum/GTEx.Brain_Cerebellum.ENSG00000247228.2.RP11-296I10.3.wgt.RDat	RP11-296I10.3	16	70190243	70207351	0.19902	rs1437134	-9.282	rs7192268	0.0336	3.55	-6.862	186	12	enet	0.135	8.8e-05	-9.40121	5.39e-21	0	0	0.799	0.05	0.151	TRUE	0.28
GTEx.Brain_Cerebellum	./WEIGHTS//GTEx.Brain_Cerebellum/GTEx.Brain_Cerebellum.ENSG00000250379.1.RP11-23P13.4.wgt.RDat	RP11-23P13.4	15	42100000	42100000	0.18691	rs1918310	6.719	rs4924575	0.0475	-4.08	6.5419	405	13	enet	0.0987	0.000765	-7.30269	2.82e-13	0	0	0.079	0.019	0.902	FALSE	-0.9
GTEx.Brain_Cerebellum	./WEIGHTS//GTEx.Brain_Cerebellum/GTEx.Brain_Cerebellum.ENSG00000250569.1.NTAN1P2.wgt.RDat	NTAN1P2	8	87500000	87500000	0.193324	rs7006629	-6.494	rs7820697	0.144	4.96	-5.8477	440	11	enet	0.103	0.000599	-5.76065	8.38e-09	0	0	0.028	0.023	0.949	FALSE	0.9
GTEx.Brain_Cerebellum	./WEIGHTS//GTEx.Brain_Cerebellum/GTEx.Brain_Cerebellum.ENSG00000255142.1.AP006621.6.wgt.RDat	AP006621.6	11	782000	782000	0.23074	rs1138714	8.574	rs7942564	0.106	4.54	-6.6658	393	5	lasso	0.0901	0.00127	6.21	5.41e-10	0	0	0.264	0.073	0.663	FALSE	0.52
GTEx.Brain_Cerebellum	./WEIGHTS//GTEx.Brain_Cerebellum/GTEx.Brain_Cerebellum.ENSG00000255284.1.AP006621.5.wgt.RDat	AP006621.5	11	778000	784000	0.31782	rs1138714	8.574	rs7942564	0.245	5.75	-6.6658	394	2	lasso	0.147	4.08e-05	6.22	5.04e-10	0	0	0.055	0.503	0.442	FALSE	0.57
GTEx.Brain_Cerebellum	./WEIGHTS//GTEx.Brain_Cerebellum/GTEx.Brain_Cerebellum.ENSG00000256269.2.HMBS.wgt.RDat	HMBS	11	119000000	119000000	0.21114	rs1784461	6.483	rs1185460	0.154	4.7	6.291	365	3	lasso	0.151	3.28e-05	6.4	1.55e-10	0	0	0.015	0.015	0.971	FALSE	0.98
GTEx.Brain_Cerebellum	./WEIGHTS//GTEx.Brain_Cerebellum/GTEx.Brain_Cerebellum.ENSG00000256269.2.HMBS.wgt.RDat	HMBS	11	119000000	119000000	0.21114	rs3825061	5.354	rs1185460	0.154	4.7	5.086	365	3	lasso	0.151	3.28e-05	5.22	1.78e-07	0.001	0.001	0.014	0.014	0.97	FALSE	0.98
GTEx.Brain_Cerebellum	./WEIGHTS//GTEx.Brain_Cerebellum/GTEx.Brain_Cerebellum.ENSG00000256269.2.HMBS.wgt.RDat	HMBS	11	119000000	119000000	0.21114	rs3825061	5.612	rs1185460	0.154	4.7	5.336	365	3	lasso	0.151	3.28e-05	5.45	4.99e-08	0	0	0.014	0.014	0.971	FALSE	0.98
GTEx.Brain_Cerebellum	./WEIGHTS//GTEx.Brain_Cerebellum/GTEx.Brain_Cerebellum.ENSG00000256269.2.HMBS.wgt.RDat	HMBS	11	119000000	119000000	0.21114	rs3825061	6.218	rs1185460	0.154	4.7	5.979	365	3	lasso	0.151	3.28e-05	6.11379	9.73e-10	0	0	0.014	0.014	0.972	FALSE	0.98
GTEx.Brain_Cerebellum	./WEIGHTS//GTEx.Brain_Cerebellum/GTEx.Brain_Cerebellum.ENSG00000256845.1.AC007401.1.wgt.RDat	AC007401.1	2	36800000	36800000	0.27197	rs10172196	5.983	rs14291	0.21	5.14	5.757	595	5	enet	0.2	1.45e-06	5.61	2.04e-08	0	0	0.018	0.035	0.946	FALSE	0.87
GTEx.Brain_Cerebellum	./WEIGHTS//GTEx.Brain_Cerebellum/GTEx.Brain_Cerebellum.ENSG00000256845.1.AC007401.1.wgt.RDat	AC007401.1	2	36800000	36800000	0.27197	rs10172196	6.056	rs14291	0.21	5.14	5.662	595	5	enet	0.2	1.45e-06	5.68	1.32e-08	0	0	0.028	0.055	0.917	FALSE	0.87
GTEx.Brain_Cerebellum	./WEIGHTS//GTEx.Brain_Cerebellum/GTEx.Brain_Cerebellum.ENSG00000256845.1.AC007401.1.wgt.RDat	AC007401.1	2	36800000	36800000	0.27197	rs10172196	6.275	rs14291	0.21	5.14	5.861	595	5	enet	0.2	1.45e-06	5.89	3.78e-09	0	0	0.021	0.041	0.938	FALSE	0.87
GTEx.Brain_Cerebellum	./WEIGHTS//GTEx.Brain_Cerebellum/GTEx.Brain_Cerebellum.ENSG00000256845.1.AC007401.1.wgt.RDat	AC007401.1	2	36800000	36800000	0.27197	rs10172196	6.488	rs14291	0.21	5.14	5.841	595	5	enet	0.2	1.45e-06	5.93	3.12e-09	0	0	0.027	0.054	0.918	FALSE	0.87
GTEx.Brain_Cerebellum	./WEIGHTS//GTEx.Brain_Cerebellum/GTEx.Brain_Cerebellum.ENSG00000256845.1.AC007401.1.wgt.RDat	AC007401.1	2	36800000	36800000	0.27197	rs10172196	7.219	rs14291	0.21	5.14	6.564	595	5	enet	0.2	1.45e-06	6.67	2.49e-11	0	0	0.025	0.05	0.925	FALSE	0.87
GTEx.Brain_Cerebellum	./WEIGHTS//GTEx.Brain_Cerebellum/GTEx.Brain_Cerebellum.ENSG00000256845.1.AC007401.1.wgt.RDat	AC007401.1	2	36800000	36800000	0.27197	rs10172196	7.672	rs14291	0.21	5.14	6.897	595	5	enet	0.2	1.45e-06	6.97	3.16e-12	0	0	0.028	0.055	0.918	FALSE	0.87
GTEx.Brain_Cerebellum	./WEIGHTS//GTEx.Brain_Cerebellum/GTEx.Brain_Cerebellum.ENSG00000256845.1.AC007401.1.wgt.RDat	AC007401.1	2	36800000	36800000	0.27197	rs4670626	-6.085	rs14291	0.21	5.14	5.778	595	5	enet	0.2	1.45e-06	5.8	6.77e-09	0	0	0.024	0.048	0.928	FALSE	-0.01
GTEx.Brain_Cerebellum	./WEIGHTS//GTEx.Brain_Cerebellum/GTEx.Brain_Cerebellum.ENSG00000256845.1.AC007401.1.wgt.RDat	AC007401.1	2	36800000	36800000	0.27197	rs6544006	5.8736	rs14291	0.21	5.14	5.6792	595	5	enet	0.2	1.45e-06	5.64	1.71e-08	0	0	0.015	0.029	0.955	FALSE	-0.02
GTEx.Brain_Cerebellum	./WEIGHTS//GTEx.Brain_Cerebellum/GTEx.Brain_Cerebellum.ENSG00000256845.1.AC007401.1.wgt.RDat	AC007401.1	2	36800000	36800000	0.27197	rs9295	7.55	rs14291	0.21	5.14	6.936	595	5	enet	0.2	1.45e-06	6.94076	3.9e-12	0	0	0.031	0.062	0.907	FALSE	0.86
GTEx.Brain_Cerebellum	./WEIGHTS//GTEx.Brain_Cerebellum/GTEx.Brain_Cerebellum.ENSG00000259726.1.CSPG4P11.wgt.RDat	CSPG4P11	15	84900000	84900000	0.28044	rs17296856	-10.61	rs12911223	0.233	5.61	6.645	255	5	lasso	0.275	8.98e-09	5.35	8.94e-08	0	0	0.057	0.939	0.003	FALSE	-0.27
GTEx.Brain_Cerebellum	./WEIGHTS//GTEx.Brain_Cerebellum/GTEx.Brain_Cerebellum.ENSG00000259799.1.RP11-554A11.9.wgt.RDat	RP11-554A11.9	11	68900000	68900000	0.59369	rs4246958	-10.412	rs2924540	0.155	4.84	-1.1347	428	29	enet	0.332	1.39e-10	-5.74	9.71e-09	0	0	0.547	0.394	0.059	FALSE	0.03
GTEx.Brain_Cerebellum	./WEIGHTS//GTEx.Brain_Cerebellum/GTEx.Brain_Cerebellum.ENSG00000260025.1.RP11-490M8.1.wgt.RDat	RP11-490M8.1	2	36600000	36600000	0.20891	rs10172196	6.275	rs5003670	0.207	5.13	5.045	662	4	lasso	0.201	1.41e-06	5.33	9.62e-08	0	0	0.027	0.043	0.93	FALSE	0.84
GTEx.Brain_Cerebellum	./WEIGHTS//GTEx.Brain_Cerebellum/GTEx.Brain_Cerebellum.ENSG00000260025.1.RP11-490M8.1.wgt.RDat	RP11-490M8.1	2	36600000	36600000	0.20891	rs10172196	6.488	rs5003670	0.207	5.13	5.118	662	4	lasso	0.201	1.41e-06	5.41	6.28e-08	0	0	0.026	0.042	0.933	FALSE	0.84
GTEx.Brain_Cerebellum	./WEIGHTS//GTEx.Brain_Cerebellum/GTEx.Brain_Cerebellum.ENSG00000260025.1.RP11-490M8.1.wgt.RDat	RP11-490M8.1	2	36600000	36600000	0.20891	rs10172196	7.219	rs5003670	0.207	5.13	5.891	662	4	lasso	0.201	1.41e-06	6.2	5.56e-10	0	0	0.023	0.036	0.941	FALSE	0.84
GTEx.Brain_Cerebellum	./WEIGHTS//GTEx.Brain_Cerebellum/GTEx.Brain_Cerebellum.ENSG00000260025.1.RP11-490M8.1.wgt.RDat	RP11-490M8.1	2	36600000	36600000	0.20891	rs10172196	7.672	rs5003670	0.207	5.13	6.11	662	4	lasso	0.201	1.41e-06	6.42	1.35e-10	0	0	0.023	0.036	0.941	FALSE	0.84
GTEx.Brain_Cerebellum	./WEIGHTS//GTEx.Brain_Cerebellum/GTEx.Brain_Cerebellum.ENSG00000260025.1.RP11-490M8.1.wgt.RDat	RP11-490M8.1	2	36600000	36600000	0.20891	rs4670626	-6.085	rs5003670	0.207	5.13	4.968	662	4	lasso	0.201	1.41e-06	5.26	1.44e-07	0	0	0.034	0.056	0.91	FALSE	0.01
GTEx.Brain_Cerebellum	./WEIGHTS//GTEx.Brain_Cerebellum/GTEx.Brain_Cerebellum.ENSG00000260025.1.RP11-490M8.1.wgt.RDat	RP11-490M8.1	2	36600000	36600000	0.20891	rs9295	7.55	rs5003670	0.207	5.13	5.999	662	4	lasso	0.201	1.41e-06	6.29122	3.15e-10	0	0	0.026	0.041	0.933	FALSE	0.82
GTEx.Brain_Cerebellum	./WEIGHTS//GTEx.Brain_Cerebellum/GTEx.Brain_Cerebellum.ENSG00000260645.1.RP11-250B2.5.wgt.RDat	RP11-250B2.5	6	81200000	81200000	0.43412	rs1339379	-9.95	rs4706834	0.113	4.88	-5.7097	402	5	lasso	0.145	4.68e-05	-7.85	4.27e-15	0	0	0.481	0.383	0.136	TRUE	0.09
GTEx.Brain_Cerebellum	./WEIGHTS//GTEx.Brain_Cerebellum/GTEx.Brain_Cerebellum.ENSG00000260911.1.RP11-196G11.2.wgt.RDat	RP11-196G11.2	16	31054471	31061201	0.31403	rs4889606	-10.296	rs12445568	0.3	6.35	5.805	235	4	lasso	0.363	1.31e-11	5.82983	5.55e-09	0	0	0.002	0.995	0.002	FALSE	-0.07
GTEx.Brain_Cerebellum	./WEIGHTS//GTEx.Brain_Cerebellum/GTEx.Brain_Cerebellum.ENSG00000260911.1.RP11-196G11.2.wgt.RDat	RP11-196G11.2	16	31054471	31061201	0.31403	rs4889606	-10.74	rs12445568	0.3	6.35	6.3463	235	4	lasso	0.363	1.31e-11	6.36	1.99e-10	0	0	0.002	0.995	0.002	FALSE	-0.01
GTEx.Brain_Cerebellum	./WEIGHTS//GTEx.Brain_Cerebellum/GTEx.Brain_Cerebellum.ENSG00000260911.1.RP11-196G11.2.wgt.RDat	RP11-196G11.2	16	31054471	31061201	0.31403	rs4889606	-8.613	rs12445568	0.3	6.35	6.276	235	4	lasso	0.363	1.31e-11	6.3	3.07e-10	0	0	0.002	0.995	0.002	FALSE	-0.01
GTEx.Brain_Cerebellum	./WEIGHTS//GTEx.Brain_Cerebellum/GTEx.Brain_Cerebellum.ENSG00000260911.1.RP11-196G11.2.wgt.RDat	RP11-196G11.2	16	31054471	31061201	0.31403	rs4889606	-9.028	rs12445568	0.3	6.35	6.196	235	4	lasso	0.363	1.31e-11	6.22	5e-10	0	0	0.002	0.995	0.002	FALSE	-0.02
GTEx.Brain_Cerebellum	./WEIGHTS//GTEx.Brain_Cerebellum/GTEx.Brain_Cerebellum.ENSG00000260911.1.RP11-196G11.2.wgt.RDat	RP11-196G11.2	16	31054471	31061201	0.31403	rs4889606	-9.064	rs12445568	0.3	6.35	6.232	235	4	lasso	0.363	1.31e-11	6.25	4.07e-10	0	0	0.002	0.995	0.002	FALSE	-0.01
GTEx.Brain_Cerebellum	./WEIGHTS//GTEx.Brain_Cerebellum/GTEx.Brain_Cerebellum.ENSG00000260911.1.RP11-196G11.2.wgt.RDat	RP11-196G11.2	16	31054471	31061201	0.31403	rs4889606	-9.174	rs12445568	0.3	6.35	6.341	235	4	lasso	0.363	1.31e-11	6.34	2.26e-10	0	0	0.002	0.995	0.002	FALSE	-0.02
GTEx.Brain_Cerebellum	./WEIGHTS//GTEx.Brain_Cerebellum/GTEx.Brain_Cerebellum.ENSG00000260911.1.RP11-196G11.2.wgt.RDat	RP11-196G11.2	16	31054471	31061201	0.31403	rs4889606	-9.648	rs12445568	0.3	6.35	6.057	235	4	lasso	0.363	1.31e-11	6.02	1.78e-09	0	0	0.002	0.995	0.002	FALSE	0.12
GTEx.Brain_Cerebellum	./WEIGHTS//GTEx.Brain_Cerebellum/GTEx.Brain_Cerebellum.ENSG00000260911.1.RP11-196G11.2.wgt.RDat	RP11-196G11.2	16	31054471	31061201	0.31403	rs4889606	-9.66	rs12445568	0.3	6.35	6.642	235	4	lasso	0.363	1.31e-11	6.63	3.37e-11	0	0	0.002	0.996	0.002	FALSE	0.12
GTEx.Brain_Cerebellum	./WEIGHTS//GTEx.Brain_Cerebellum/GTEx.Brain_Cerebellum.ENSG00000260911.1.RP11-196G11.2.wgt.RDat	RP11-196G11.2	16	31054471	31061201	0.31403	rs4889606	-9.677	rs12445568	0.3	6.35	6.213	235	4	lasso	0.363	1.31e-11	6.23	4.65e-10	0	0	0.002	0.995	0.002	FALSE	-0.01
GTEx.Brain_Cerebellum	./WEIGHTS//GTEx.Brain_Cerebellum/GTEx.Brain_Cerebellum.ENSG00000260911.1.RP11-196G11.2.wgt.RDat	RP11-196G11.2	16	31054471	31061201	0.31403	rs4889606	-9.695	rs12445568	0.3	6.35	5.969	235	4	lasso	0.363	1.31e-11	5.97	2.4e-09	0	0	0.002	0.995	0.002	FALSE	-0.01
GTEx.Brain_Cerebellum	./WEIGHTS//GTEx.Brain_Cerebellum/GTEx.Brain_Cerebellum.ENSG00000261312.1.AC002550.5.wgt.RDat	AC002550.5	16	19717673	19726705	0.48658	rs12446632	-11.88	rs3829539	0.522	7.37	-8.4687	443	2	lasso	0.518	9.68e-18	-8.49	2.14e-17	0	0	0	1	0	FALSE	0.69
GTEx.Brain_Cerebellum	./WEIGHTS//GTEx.Brain_Cerebellum/GTEx.Brain_Cerebellum.ENSG00000261312.1.AC002550.5.wgt.RDat	AC002550.5	16	19717673	19726705	0.48658	rs12446632	-7.819	rs3829539	0.522	7.37	-5.392	443	2	lasso	0.518	9.68e-18	-5.41233	6.22e-08	0	0	0	1	0	FALSE	0.69
GTEx.Brain_Cerebellum	./WEIGHTS//GTEx.Brain_Cerebellum/GTEx.Brain_Cerebellum.ENSG00000261556.4.RP11-296I10.6.wgt.RDat	RP11-296I10.6	16	70253477	70279519	0.18032	rs1500337	-7.045	rs2070203	0.21	5.28	-5.128	200	2	lasso	0.179	5.79e-06	-5.26	1.45e-07	0	0	0.287	0.614	0.1	FALSE	0.26
GTEx.Brain_Cerebellum	./WEIGHTS//GTEx.Brain_Cerebellum/GTEx.Brain_Cerebellum.ENSG00000261556.4.RP11-296I10.6.wgt.RDat	RP11-296I10.6	16	70253477	70279519	0.18032	rs1983016	-6.063	rs2070203	0.21	5.28	-5.569	200	2	lasso	0.179	5.79e-06	-5.61	2.02e-08	0	0	0.034	0.072	0.894	FALSE	0.26
GTEx.Brain_Cerebellum	./WEIGHTS//GTEx.Brain_Cerebellum/GTEx.Brain_Cerebellum.ENSG00000261556.4.RP11-296I10.6.wgt.RDat	RP11-296I10.6	16	70253477	70279519	0.18032	rs1983016	-6.162	rs2070203	0.21	5.28	-5.763	200	2	lasso	0.179	5.79e-06	-5.8	6.44e-09	0	0	0.03	0.063	0.907	FALSE	0.26
GTEx.Brain_Cerebellum	./WEIGHTS//GTEx.Brain_Cerebellum/GTEx.Brain_Cerebellum.ENSG00000261556.4.RP11-296I10.6.wgt.RDat	RP11-296I10.6	16	70253477	70279519	0.18032	rs2937121	-10.34	rs2070203	0.21	5.28	-9.0514	200	2	lasso	0.179	5.79e-06	-9.27	1.93e-20	0	0	0.139	0.298	0.563	FALSE	0.25
GTEx.Brain_Cerebellum	./WEIGHTS//GTEx.Brain_Cerebellum/GTEx.Brain_Cerebellum.ENSG00000261556.4.RP11-296I10.6.wgt.RDat	RP11-296I10.6	16	70253477	70279519	0.18032	rs3790085	6.718	rs2070203	0.21	5.28	-5.224	200	2	lasso	0.179	5.79e-06	-5.22	1.83e-07	0	0	0.288	0.617	0.095	FALSE	0.25
GTEx.Brain_Cerebellum	./WEIGHTS//GTEx.Brain_Cerebellum/GTEx.Brain_Cerebellum.ENSG00000261556.4.RP11-296I10.6.wgt.RDat	RP11-296I10.6	16	70253477	70279519	0.18032	rs3790085	6.834	rs2070203	0.21	5.28	-5.717	200	2	lasso	0.179	5.79e-06	-5.73	1e-08	0	0	0.219	0.469	0.312	FALSE	0.25
GTEx.Brain_Cerebellum	./WEIGHTS//GTEx.Brain_Cerebellum/GTEx.Brain_Cerebellum.ENSG00000261556.4.RP11-296I10.6.wgt.RDat	RP11-296I10.6	16	70253477	70279519	0.18032	rs3790085	7.664	rs2070203	0.21	5.28	-5.811	200	2	lasso	0.179	5.79e-06	-5.92	3.2e-09	0	0	0.284	0.608	0.107	FALSE	0.25
GTEx.Brain_Cerebellum	./WEIGHTS//GTEx.Brain_Cerebellum/GTEx.Brain_Cerebellum.ENSG00000261556.4.RP11-296I10.6.wgt.RDat	RP11-296I10.6	16	70253477	70279519	0.18032	rs3790085	7.817	rs2070203	0.21	5.28	-5.932	200	2	lasso	0.179	5.79e-06	-6.01	1.86e-09	0	0	0.3	0.641	0.059	FALSE	0.25
GTEx.Brain_Cerebellum	./WEIGHTS//GTEx.Brain_Cerebellum/GTEx.Brain_Cerebellum.ENSG00000261556.4.RP11-296I10.6.wgt.RDat	RP11-296I10.6	16	70253477	70279519	0.18032	rs3790085	8.505	rs2070203	0.21	5.28	-6.783	200	2	lasso	0.179	5.79e-06	-6.95548	3.51e-12	0	0	0.288	0.616	0.097	FALSE	0.25
GTEx.Brain_Cerebellum	./WEIGHTS//GTEx.Brain_Cerebellum/GTEx.Brain_Cerebellum.ENSG00000261740.1.RP11-345J4.5.wgt.RDat	RP11-345J4.5	16	29454551	29461597	0.25453	rs12716974	-11.964	rs3922668	0.0299	3.99	-6.87	156	18	enet	0.0265	0.0557	-5.48023	4.25e-08	0	0	0.889	0.054	0.057	FALSE	-0.01
GTEx.Brain_Cerebellum	./WEIGHTS//GTEx.Brain_Cerebellum/GTEx.Brain_Cerebellum.ENSG00000261740.1.RP11-345J4.5.wgt.RDat	RP11-345J4.5	16	29454551	29461597	0.25453	rs12716974	-12.396	rs3922668	0.0299	3.99	-7.719	156	18	enet	0.0265	0.0557	-6.05	1.49e-09	0	0	0.889	0.054	0.057	FALSE	-0.42
GTEx.Brain_Cerebellum	./WEIGHTS//GTEx.Brain_Cerebellum/GTEx.Brain_Cerebellum.ENSG00000261740.1.RP11-345J4.5.wgt.RDat	RP11-345J4.5	16	29454551	29461597	0.25453	rs12716974	-12.407	rs3922668	0.0299	3.99	-7.698	156	18	enet	0.0265	0.0557	-5.68	1.32e-08	0	0	0.889	0.054	0.056	FALSE	0.06
GTEx.Brain_Cerebellum	./WEIGHTS//GTEx.Brain_Cerebellum/GTEx.Brain_Cerebellum.ENSG00000261740.1.RP11-345J4.5.wgt.RDat	RP11-345J4.5	16	29454551	29461597	0.25453	rs12716974	-12.447	rs3922668	0.0299	3.99	-7.732	156	18	enet	0.0265	0.0557	-6.01	1.83e-09	0	0	0.889	0.054	0.057	FALSE	-0.42
GTEx.Brain_Cerebellum	./WEIGHTS//GTEx.Brain_Cerebellum/GTEx.Brain_Cerebellum.ENSG00000261740.1.RP11-345J4.5.wgt.RDat	RP11-345J4.5	16	29454551	29461597	0.25453	rs12716974	-13.796	rs3922668	0.0299	3.99	-7.217	156	18	enet	0.0265	0.0557	-5.49	3.98e-08	0	0	0.889	0.054	0.057	FALSE	0.06
GTEx.Brain_Cerebellum	./WEIGHTS//GTEx.Brain_Cerebellum/GTEx.Brain_Cerebellum.ENSG00000261740.1.RP11-345J4.5.wgt.RDat	RP11-345J4.5	16	29454551	29461597	0.25453	rs6565300	11.215	rs3922668	0.0299	3.99	-7.836	156	18	enet	0.0265	0.0557	-6.16	7.29e-10	0	0	0.411	0.025	0.564	FALSE	-0.42
GTEx.Brain_Cerebellum	./WEIGHTS//GTEx.Brain_Cerebellum/GTEx.Brain_Cerebellum.ENSG00000261740.1.RP11-345J4.5.wgt.RDat	RP11-345J4.5	16	29454551	29461597	0.25453	rs6565300	11.666	rs3922668	0.0299	3.99	-8.007	156	18	enet	0.0265	0.0557	-6.39	1.64e-10	0	0	0.319	0.019	0.663	FALSE	-0.42
GTEx.Brain_Cerebellum	./WEIGHTS//GTEx.Brain_Cerebellum/GTEx.Brain_Cerebellum.ENSG00000261740.1.RP11-345J4.5.wgt.RDat	RP11-345J4.5	16	29454551	29461597	0.25453	rs9936474	-12.19	rs3922668	0.0299	3.99	-8.1737	156	18	enet	0.0265	0.0557	-6.74	1.54e-11	0	0	0.889	0.054	0.057	FALSE	-0.42
GTEx.Brain_Cerebellum	./WEIGHTS//GTEx.Brain_Cerebellum/GTEx.Brain_Cerebellum.ENSG00000261766.1.RP11-22P6.2.wgt.RDat	RP11-22P6.2	16	28873487	28874661	0.15192	rs2008514	12.104	rs7185232	0.0818	-4.09	11.616	172	3	lasso	0.0439	0.0195	-10.7	8.28e-27	0	0	0.329	0.056	0.615	FALSE	-0.02
GTEx.Brain_Cerebellum	./WEIGHTS//GTEx.Brain_Cerebellum/GTEx.Brain_Cerebellum.ENSG00000261766.1.RP11-22P6.2.wgt.RDat	RP11-22P6.2	16	28873487	28874661	0.15192	rs27741	10.801	rs7185232	0.0818	-4.09	10.065	172	3	lasso	0.0439	0.0195	-9.21944	2.99e-20	0	0	0.317	0.054	0.628	FALSE	-0.01
GTEx.Brain_Cerebellum	./WEIGHTS//GTEx.Brain_Cerebellum/GTEx.Brain_Cerebellum.ENSG00000261766.1.RP11-22P6.2.wgt.RDat	RP11-22P6.2	16	28873487	28874661	0.15192	rs27741	10.922	rs7185232	0.0818	-4.09	10.172	172	3	lasso	0.0439	0.0195	-9.37	7.14e-21	0	0	0.304	0.052	0.644	FALSE	-0.68
GTEx.Brain_Cerebellum	./WEIGHTS//GTEx.Brain_Cerebellum/GTEx.Brain_Cerebellum.ENSG00000261766.1.RP11-22P6.2.wgt.RDat	RP11-22P6.2	16	28873487	28874661	0.15192	rs27741	11.066	rs7185232	0.0818	-4.09	10.481	172	3	lasso	0.0439	0.0195	-9.68	3.68e-22	0	0	0.31	0.053	0.638	FALSE	-0.68
GTEx.Brain_Cerebellum	./WEIGHTS//GTEx.Brain_Cerebellum/GTEx.Brain_Cerebellum.ENSG00000261766.1.RP11-22P6.2.wgt.RDat	RP11-22P6.2	16	28873487	28874661	0.15192	rs27741	12.404	rs7185232	0.0818	-4.09	11.616	172	3	lasso	0.0439	0.0195	-10.9	1.53e-27	0	0	0.3	0.051	0.649	FALSE	-0.02
GTEx.Brain_Cerebellum	./WEIGHTS//GTEx.Brain_Cerebellum/GTEx.Brain_Cerebellum.ENSG00000261766.1.RP11-22P6.2.wgt.RDat	RP11-22P6.2	16	28873487	28874661	0.15192	rs4788101	12.731	rs7185232	0.0818	-4.09	11.924	172	3	lasso	0.0439	0.0195	-11.1	2.09e-28	0	0	0.338	0.058	0.604	FALSE	-0.77
GTEx.Brain_Cerebellum	./WEIGHTS//GTEx.Brain_Cerebellum/GTEx.Brain_Cerebellum.ENSG00000261766.1.RP11-22P6.2.wgt.RDat	RP11-22P6.2	16	28873487	28874661	0.15192	rs4788101	12.766	rs7185232	0.0818	-4.09	11.643	172	3	lasso	0.0439	0.0195	-10.8	5.26e-27	0	0	0.334	0.057	0.609	FALSE	-0.77
GTEx.Brain_Cerebellum	./WEIGHTS//GTEx.Brain_Cerebellum/GTEx.Brain_Cerebellum.ENSG00000261766.1.RP11-22P6.2.wgt.RDat	RP11-22P6.2	16	28873487	28874661	0.15192	rs7198606	13.529	rs7185232	0.0818	-4.09	12.695	172	3	lasso	0.0439	0.0195	-11.8	4.53e-32	0	0	0.343	0.059	0.598	FALSE	-0.77
GTEx.Brain_Cerebellum	./WEIGHTS//GTEx.Brain_Cerebellum/GTEx.Brain_Cerebellum.ENSG00000261766.1.RP11-22P6.2.wgt.RDat	RP11-22P6.2	16	28873487	28874661	0.15192	rs7498665	13.37	rs7185232	0.0818	-4.09	11.7849	172	3	lasso	0.0439	0.0195	-10.8	3.96e-27	0	0	0.336	0.057	0.606	FALSE	-0.77
GTEx.Brain_Cerebellum	./WEIGHTS//GTEx.Brain_Cerebellum/GTEx.Brain_Cerebellum.ENSG00000261766.1.RP11-22P6.2.wgt.RDat	RP11-22P6.2	16	28873487	28874661	0.15192	rs9972693	12.876	rs7185232	0.0818	-4.09	12.025	172	3	lasso	0.0439	0.0195	-11.1	1.19e-28	0	0	0.343	0.059	0.598	FALSE	-0.77
GTEx.Brain_Cerebellum	./WEIGHTS//GTEx.Brain_Cerebellum/GTEx.Brain_Cerebellum.ENSG00000262136.1.CTD-2033A16.3.wgt.RDat	CTD-2033A16.3	16	69760916	69776466	0.14271	rs244415	-11.96	rs9302604	0.151	-4.24	6.7333	250	4	lasso	0.119	0.000221	-5.93	3.12e-09	0	0	0.682	0.151	0.167	FALSE	0.67
GTEx.Brain_Cerebellum	./WEIGHTS//GTEx.Brain_Cerebellum/GTEx.Brain_Cerebellum.ENSG00000262136.1.CTD-2033A16.3.wgt.RDat	CTD-2033A16.3	16	69760916	69776466	0.14271	rs244418	-9.306	rs9302604	0.151	-4.24	5.78	250	4	lasso	0.119	0.000221	-5.27729	1.31e-07	0	0	0.681	0.15	0.169	FALSE	0.67
GTEx.Brain_Cerebellum	./WEIGHTS//GTEx.Brain_Cerebellum/GTEx.Brain_Cerebellum.ENSG00000263798.1.RP11-6N17.9.wgt.RDat	RP11-6N17.9	17	46022790	46051804	0.31146	rs208015	9.245	rs886444	0.218	4.86	-4.8602	384	6	lasso	0.193	2.26e-06	-6.1	1.08e-09	0	0	0.662	0.256	0.082	FALSE	0.12
GTEx.Brain_Cerebellum	./WEIGHTS//GTEx.Brain_Cerebellum/GTEx.Brain_Cerebellum.ENSG00000269202.1.RP4-614O4.12.wgt.RDat	RP4-614O4.12	20	33789550	33791091	0.20139	rs143384	15.39	rs6060001	0.0469	-4.22	8.513	338	5	lasso	0.0333	0.0369	-9.78169	1.35e-22	0	0	0.659	0.148	0.193	FALSE	-0.33
GTEx.Brain_Cerebellum	./WEIGHTS//GTEx.Brain_Cerebellum/GTEx.Brain_Cerebellum.ENSG00000269202.1.RP4-614O4.12.wgt.RDat	RP4-614O4.12	20	33789550	33791091	0.20139	rs143384	7.63	rs6060001	0.0469	-4.22	4.516	338	5	lasso	0.0333	0.0369	-5.23598	1.64e-07	0	0	0.65	0.146	0.204	FALSE	-0.33
GTEx.Brain_Cerebellum	./WEIGHTS//GTEx.Brain_Cerebellum/GTEx.Brain_Cerebellum.ENSG00000271780.1.RP11-1017G21.5.wgt.RDat	RP11-1017G21.5	14	102000000	102000000	0.24955	rs8015818	5.92	rs2448241	0.185	4.69	-5.5061	325	5	lasso	0.178	6.11e-06	-5.22942	1.7e-07	0.001	0	0.25	0.066	0.682	FALSE	0.07
GTEx.Brain_Cerebellum	./WEIGHTS//GTEx.Brain_Cerebellum/GTEx.Brain_Cerebellum.ENSG00000272462.2.U91328.19.wgt.RDat	U91328.19	6	26000000	26000000	0.12896	rs10946808	-10.11	rs9393681	0.149	-4.42	-5.905	677	2	lasso	0.0921	0.00113	5.75	9.05e-09	0	0	0.603	0.354	0.043	FALSE	-0.33
GTEx.Brain_Cerebellum	./WEIGHTS//GTEx.Brain_Cerebellum/GTEx.Brain_Cerebellum.ENSG00000272462.2.U91328.19.wgt.RDat	U91328.19	6	26000000	26000000	0.12896	rs10946808	-11.39	rs9393681	0.149	-4.42	-6.997	677	2	lasso	0.0921	0.00113	6.84	8e-12	0	0	0.605	0.355	0.04	FALSE	-0.33
GTEx.Brain_Cerebellum	./WEIGHTS//GTEx.Brain_Cerebellum/GTEx.Brain_Cerebellum.ENSG00000272462.2.U91328.19.wgt.RDat	U91328.19	6	26000000	26000000	0.12896	rs10946808	-11.498	rs9393681	0.149	-4.42	-7.031	677	2	lasso	0.0921	0.00113	6.86	6.78e-12	0	0	0.605	0.355	0.041	FALSE	-0.33
GTEx.Brain_Cerebellum	./WEIGHTS//GTEx.Brain_Cerebellum/GTEx.Brain_Cerebellum.ENSG00000272462.2.U91328.19.wgt.RDat	U91328.19	6	26000000	26000000	0.12896	rs10946808	-13.22	rs9393681	0.149	-4.42	-6.364	677	2	lasso	0.0921	0.00113	6.14	8.11e-10	0	0	0.605	0.355	0.04	FALSE	-0.33
GTEx.Brain_Cerebellum	./WEIGHTS//GTEx.Brain_Cerebellum/GTEx.Brain_Cerebellum.ENSG00000272462.2.U91328.19.wgt.RDat	U91328.19	6	26000000	26000000	0.12896	rs10946808	-14.09	rs9393681	0.149	-4.42	-7.796	677	2	lasso	0.0921	0.00113	7.59	3.32e-14	0	0	0.605	0.355	0.041	FALSE	-0.33
GTEx.Brain_Cerebellum	./WEIGHTS//GTEx.Brain_Cerebellum/GTEx.Brain_Cerebellum.ENSG00000272462.2.U91328.19.wgt.RDat	U91328.19	6	26000000	26000000	0.12896	rs10946808	-14.98	rs9393681	0.149	-4.42	-6.331	677	2	lasso	0.0921	0.00113	6.09	1.16e-09	0	0	0.605	0.355	0.04	FALSE	-0.33
GTEx.Brain_Cerebellum	./WEIGHTS//GTEx.Brain_Cerebellum/GTEx.Brain_Cerebellum.ENSG00000272462.2.U91328.19.wgt.RDat	U91328.19	6	26000000	26000000	0.12896	rs2183947	-10.446	rs9393681	0.149	-4.42	-5.805	677	2	lasso	0.0921	0.00113	5.66	1.49e-08	0	0	0.603	0.353	0.044	FALSE	-0.26
GTEx.Brain_Cerebellum	./WEIGHTS//GTEx.Brain_Cerebellum/GTEx.Brain_Cerebellum.ENSG00000272462.2.U91328.19.wgt.RDat	U91328.19	6	26000000	26000000	0.12896	rs707889	-6.76	rs9393681	0.149	-4.42	-5.478	677	2	lasso	0.0921	0.00113	5.38	7.44e-08	0	0	0.412	0.241	0.347	FALSE	-0.52
GTEx.Brain_Cerebellum	./WEIGHTS//GTEx.Brain_Cerebellum/GTEx.Brain_Cerebellum.ENSG00000272572.1.RP11-179B2.2.wgt.RDat	RP11-179B2.2	10	103000000	103000000	0.36586	rs10883553	4.95	rs12217775	0.211	4.89	4.574	408	4	lasso	0.2	1.44e-06	5.38	7.56e-08	0.037	0.031	0.019	0.015	0.898	TRUE	0.7
GTEx.Brain_Cerebellum	./WEIGHTS//GTEx.Brain_Cerebellum/GTEx.Brain_Cerebellum.ENSG00000272572.1.RP11-179B2.2.wgt.RDat	RP11-179B2.2	10	103000000	103000000	0.36586	rs10883553	5.658	rs12217775	0.211	4.89	4.608	408	4	lasso	0.2	1.44e-06	5.36456	8.11e-08	0.019	0.017	0.213	0.183	0.568	TRUE	0.7
GTEx.Brain_Cerebellum	./WEIGHTS//GTEx.Brain_Cerebellum/GTEx.Brain_Cerebellum.ENSG00000272572.1.RP11-179B2.2.wgt.RDat	RP11-179B2.2	10	103000000	103000000	0.36586	rs10883553	5.795	rs12217775	0.211	4.89	4.741	408	4	lasso	0.2	1.44e-06	5.58	2.36e-08	0.01	0.009	0.232	0.199	0.551	TRUE	0.7
GTEx.Brain_Cerebellum	./WEIGHTS//GTEx.Brain_Cerebellum/GTEx.Brain_Cerebellum.ENSG00000272572.1.RP11-179B2.2.wgt.RDat	RP11-179B2.2	10	103000000	103000000	0.36586	rs10883553	5.874	rs12217775	0.211	4.89	4.656	408	4	lasso	0.2	1.44e-06	5.40676	6.42e-08	0.009	0.008	0.324	0.279	0.38	TRUE	0.7
GTEx.Brain_Cerebellum	./WEIGHTS//GTEx.Brain_Cerebellum/GTEx.Brain_Cerebellum.ENSG00000272572.1.RP11-179B2.2.wgt.RDat	RP11-179B2.2	10	103000000	103000000	0.36586	rs10883553	5.929	rs12217775	0.211	4.89	4.915	408	4	lasso	0.2	1.44e-06	5.56	2.69e-08	0.004	0.004	0.223	0.192	0.577	TRUE	0.7
GTEx.Brain_Cerebellum	./WEIGHTS//GTEx.Brain_Cerebellum/GTEx.Brain_Cerebellum.ENSG00000272572.1.RP11-179B2.2.wgt.RDat	RP11-179B2.2	10	103000000	103000000	0.36586	rs10883553	6.024	rs12217775	0.211	4.89	4.865	408	4	lasso	0.2	1.44e-06	5.66907	1.44e-08	0.004	0.003	0.315	0.271	0.407	TRUE	0.7
GTEx.Brain_Cerebellum	./WEIGHTS//GTEx.Brain_Cerebellum/GTEx.Brain_Cerebellum.ENSG00000272572.1.RP11-179B2.2.wgt.RDat	RP11-179B2.2	10	103000000	103000000	0.36586	rs10883553	6.248	rs12217775	0.211	4.89	5.396	408	4	lasso	0.2	1.44e-06	6.18	6.3e-10	0	0	0.172	0.147	0.68	TRUE	0.7
GTEx.Brain_Cerebellum	./WEIGHTS//GTEx.Brain_Cerebellum/GTEx.Brain_Cerebellum.ENSG00000272572.1.RP11-179B2.2.wgt.RDat	RP11-179B2.2	10	103000000	103000000	0.36586	rs10883553	6.313	rs12217775	0.211	4.89	5.522	408	4	lasso	0.2	1.44e-06	6.35518	2.08e-10	0	0	0.146	0.125	0.729	TRUE	0.7
GTEx.Brain_Cerebellum	./WEIGHTS//GTEx.Brain_Cerebellum/GTEx.Brain_Cerebellum.ENSG00000272572.1.RP11-179B2.2.wgt.RDat	RP11-179B2.2	10	103000000	103000000	0.36586	rs10883553	7.61	rs12217775	0.211	4.89	5.9065	408	4	lasso	0.2	1.44e-06	6.55	5.94e-11	0	0	0.46	0.397	0.143	TRUE	0.7
GTEx.Brain_Cerebellum	./WEIGHTS//GTEx.Brain_Cerebellum/GTEx.Brain_Cerebellum.ENSG00000272572.1.RP11-179B2.2.wgt.RDat	RP11-179B2.2	10	103000000	103000000	0.36586	rs12217775	8.534	rs12217775	0.211	4.89	8.534	408	4	lasso	0.2	1.44e-06	9.33346	1.02e-20	0	0	0.007	0.005	0.989	TRUE	0.96
GTEx.Brain_Cerebellum	./WEIGHTS//GTEx.Brain_Cerebellum/GTEx.Brain_Cerebellum.ENSG00000273486.1.RP11-731C17.2.wgt.RDat	RP11-731C17.2	3	137000000	137000000	0.31004	rs7621025	-7.443	rs6439663	0.0535	-4.11	-4.673	331	39	enet	0.119	0.000231	5.15	2.56e-07	0	0	0.533	0.336	0.132	FALSE	-0.42
GTEx.Brain_Cortex	./WEIGHTS//GTEx.Brain_Cortex/GTEx.Brain_Cortex.ENSG00000004534.10.RBM6.wgt.RDat	RBM6	3	50000000	50100000	0.214417	rs11713193	11.637	rs6765484	0.249	5.29	-11.418	375	4	lasso	0.293	8.84e-09	-11.5	7.97e-31	0	0	0.002	0.046	0.952	FALSE	-0.91
GTEx.Brain_Cortex	./WEIGHTS//GTEx.Brain_Cortex/GTEx.Brain_Cortex.ENSG00000004534.10.RBM6.wgt.RDat	RBM6	3	50000000	50100000	0.214417	rs11713193	11.945	rs6765484	0.249	5.29	-11.794	375	4	lasso	0.293	8.84e-09	-12	4.53e-33	0	0	0.003	0.054	0.943	FALSE	-0.91
GTEx.Brain_Cortex	./WEIGHTS//GTEx.Brain_Cortex/GTEx.Brain_Cortex.ENSG00000004534.10.RBM6.wgt.RDat	RBM6	3	50000000	50100000	0.214417	rs11713193	12.115	rs6765484	0.249	5.29	-11.923	375	4	lasso	0.293	8.84e-09	-12.2	5e-34	0	0	0.003	0.056	0.941	FALSE	-0.91
GTEx.Brain_Cortex	./WEIGHTS//GTEx.Brain_Cortex/GTEx.Brain_Cortex.ENSG00000004534.10.RBM6.wgt.RDat	RBM6	3	50000000	50100000	0.214417	rs11713193	13.083	rs6765484	0.249	5.29	-12.545	375	4	lasso	0.293	8.84e-09	-13	8.62e-39	0	0	0.003	0.057	0.94	FALSE	-0.91
GTEx.Brain_Cortex	./WEIGHTS//GTEx.Brain_Cortex/GTEx.Brain_Cortex.ENSG00000004534.10.RBM6.wgt.RDat	RBM6	3	50000000	50100000	0.214417	rs11713193	14.513	rs6765484	0.249	5.29	-13.9276	375	4	lasso	0.293	8.84e-09	-14.1	2.92e-45	0	0	0.003	0.054	0.944	FALSE	-0.91
GTEx.Brain_Cortex	./WEIGHTS//GTEx.Brain_Cortex/GTEx.Brain_Cortex.ENSG00000004534.10.RBM6.wgt.RDat	RBM6	3	50000000	50100000	0.214417	rs11713193	9.569	rs6765484	0.249	5.29	-9.463	375	4	lasso	0.293	8.84e-09	-9.89033	4.59e-23	0	0	0.002	0.039	0.959	TRUE	-0.91
GTEx.Brain_Cortex	./WEIGHTS//GTEx.Brain_Cortex/GTEx.Brain_Cortex.ENSG00000004534.10.RBM6.wgt.RDat	RBM6	3	50000000	50100000	0.214417	rs2777888	10.07	rs6765484	0.249	5.29	-9.793	375	4	lasso	0.293	8.84e-09	-9.75	1.87e-22	0	0	0.003	0.058	0.939	FALSE	-0.89
GTEx.Brain_Cortex	./WEIGHTS//GTEx.Brain_Cortex/GTEx.Brain_Cortex.ENSG00000004534.10.RBM6.wgt.RDat	RBM6	3	50000000	50100000	0.214417	rs2777888	11.235	rs6765484	0.249	5.29	-10.982	375	4	lasso	0.293	8.84e-09	-11	6.54e-28	0	0	0.003	0.063	0.934	FALSE	-0.89
GTEx.Brain_Cortex	./WEIGHTS//GTEx.Brain_Cortex/GTEx.Brain_Cortex.ENSG00000004534.10.RBM6.wgt.RDat	RBM6	3	50000000	50100000	0.214417	rs2777888	11.411	rs6765484	0.249	5.29	-11.134	375	4	lasso	0.293	8.84e-09	-11.2	5.55e-29	0	0	0.003	0.064	0.933	FALSE	-0.89
GTEx.Brain_Cortex	./WEIGHTS//GTEx.Brain_Cortex/GTEx.Brain_Cortex.ENSG00000004534.10.RBM6.wgt.RDat	RBM6	3	50000000	50100000	0.214417	rs2777888	11.54	rs6765484	0.249	5.29	-11.179	375	4	lasso	0.293	8.84e-09	-11.2	5.93e-29	0	0	0.004	0.071	0.926	FALSE	-0.89
GTEx.Brain_Cortex	./WEIGHTS//GTEx.Brain_Cortex/GTEx.Brain_Cortex.ENSG00000015475.14.BID.wgt.RDat	BID	22	18216906	18257536	0.25359	rs11538	5.86	rs2535690	0.186	-4.53	5.038	530	7	lasso	0.12	0.000344	-5.28315	1.27e-07	0.001	0	0.056	0.031	0.912	FALSE	-0.89
GTEx.Brain_Cortex	./WEIGHTS//GTEx.Brain_Cortex/GTEx.Brain_Cortex.ENSG00000015475.14.BID.wgt.RDat	BID	22	18216906	18257536	0.25359	rs11538	6.13	rs2535690	0.186	-4.53	5.6321	530	7	lasso	0.12	0.000344	-5.92978	3.03e-09	0	0	0.028	0.015	0.956	TRUE	-0.89
GTEx.Brain_Cortex	./WEIGHTS//GTEx.Brain_Cortex/GTEx.Brain_Cortex.ENSG00000015475.14.BID.wgt.RDat	BID	22	18216906	18257536	0.25359	rs395379	6.025	rs2535690	0.186	-4.53	5.282	530	7	lasso	0.12	0.000344	-5.54479	2.94e-08	0	0	0.05	0.028	0.921	FALSE	-0.9
GTEx.Brain_Cortex	./WEIGHTS//GTEx.Brain_Cortex/GTEx.Brain_Cortex.ENSG00000015475.14.BID.wgt.RDat	BID	22	18216906	18257536	0.25359	rs395379	6.218	rs2535690	0.186	-4.53	5.374	530	7	lasso	0.12	0.000344	-5.6541	1.57e-08	0	0	0.056	0.031	0.913	FALSE	-0.9
GTEx.Brain_Cortex	./WEIGHTS//GTEx.Brain_Cortex/GTEx.Brain_Cortex.ENSG00000037042.8.TUBG2.wgt.RDat	TUBG2	17	40811323	40819024	0.36405	rs12602084	-5.927	rs3760384	0.355	6.46	-5.425	249	15	enet	0.323	1.15e-09	-5.8	6.59e-09	0	0	0	0.076	0.924	FALSE	0.94
GTEx.Brain_Cortex	./WEIGHTS//GTEx.Brain_Cortex/GTEx.Brain_Cortex.ENSG00000037042.8.TUBG2.wgt.RDat	TUBG2	17	40811323	40819024	0.36405	rs646123	5.615	rs3760384	0.355	6.46	-5.121	249	15	enet	0.323	1.15e-09	-5.27147	1.35e-07	0	0.002	0	0.057	0.942	FALSE	-0.6
GTEx.Brain_Cortex	./WEIGHTS//GTEx.Brain_Cortex/GTEx.Brain_Cortex.ENSG00000037042.8.TUBG2.wgt.RDat	TUBG2	17	40811323	40819024	0.36405	rs646123	5.782	rs3760384	0.355	6.46	-5.721	249	15	enet	0.323	1.15e-09	-5.77583	7.66e-09	0	0	0	0.027	0.973	FALSE	-0.6
GTEx.Brain_Cortex	./WEIGHTS//GTEx.Brain_Cortex/GTEx.Brain_Cortex.ENSG00000037042.8.TUBG2.wgt.RDat	TUBG2	17	40811323	40819024	0.36405	rs646123	6.319	rs3760384	0.355	6.46	-5.252	249	15	enet	0.323	1.15e-09	-5.48	4.35e-08	0	0	0.001	0.437	0.562	FALSE	-0.06
GTEx.Brain_Cortex	./WEIGHTS//GTEx.Brain_Cortex/GTEx.Brain_Cortex.ENSG00000037042.8.TUBG2.wgt.RDat	TUBG2	17	40811323	40819024	0.36405	rs646123	6.35	rs3760384	0.355	6.46	-5.456	249	15	enet	0.323	1.15e-09	-5.68232	1.33e-08	0	0	0	0.266	0.734	FALSE	-0.06
GTEx.Brain_Cortex	./WEIGHTS//GTEx.Brain_Cortex/GTEx.Brain_Cortex.ENSG00000053900.6.ANAPC4.wgt.RDat	ANAPC4	4	25400000	25400000	0.32941	rs6840622	6.36	rs11733330	0.245	5.47	5.797	546	23	enet	0.261	7.47e-08	5.66093	1.51e-08	0	0	0.002	0.021	0.976	FALSE	0.86
GTEx.Brain_Cortex	./WEIGHTS//GTEx.Brain_Cortex/GTEx.Brain_Cortex.ENSG00000053900.6.ANAPC4.wgt.RDat	ANAPC4	4	25400000	25400000	0.32941	rs908056	7.223	rs11733330	0.245	5.47	6.5839	546	23	enet	0.261	7.47e-08	5.88992	3.86e-09	0	0	0.004	0.036	0.96	FALSE	0.86
GTEx.Brain_Cortex	./WEIGHTS//GTEx.Brain_Cortex/GTEx.Brain_Cortex.ENSG00000067208.10.EVI5.wgt.RDat	EVI5	1	93000000	93300000	0.24734	rs1886682	5.273	rs2031494	0.327	5.61	5.211	344	13	lasso	0.304	4.14e-09	5.21	1.94e-07	0	0.001	0	0.016	0.983	FALSE	0.99
GTEx.Brain_Cortex	./WEIGHTS//GTEx.Brain_Cortex/GTEx.Brain_Cortex.ENSG00000067208.10.EVI5.wgt.RDat	EVI5	1	93000000	93300000	0.24734	rs1886682	6.658	rs2031494	0.327	5.61	6.6346	344	13	lasso	0.304	4.14e-09	6.5	7.84e-11	0	0	0	0.015	0.984	FALSE	0.99
GTEx.Brain_Cortex	./WEIGHTS//GTEx.Brain_Cortex/GTEx.Brain_Cortex.ENSG00000100997.14.ABHD12.wgt.RDat	ABHD12	20	25275379	25371619	0.08239	rs2500406	6.22	rs2482923	0.111	3.8	5.925	400	8	lasso	0.0947	0.00141	5.46971	4.51e-08	0	0	0.204	0.082	0.713	FALSE	0.78
GTEx.Brain_Cortex	./WEIGHTS//GTEx.Brain_Cortex/GTEx.Brain_Cortex.ENSG00000100997.14.ABHD12.wgt.RDat	ABHD12	20	25275379	25371619	0.08239	rs6050446	-6.27	rs2482923	0.111	3.8	5.806	400	8	lasso	0.0947	0.00141	5.25339	1.49e-07	0	0	0.237	0.095	0.668	FALSE	-0.06
GTEx.Brain_Cortex	./WEIGHTS//GTEx.Brain_Cortex/GTEx.Brain_Cortex.ENSG00000100997.14.ABHD12.wgt.RDat	ABHD12	20	25275379	25371619	0.08239	rs6050446	-6.43	rs2482923	0.111	3.8	5.896	400	8	lasso	0.0947	0.00141	5.42981	5.64e-08	0	0	0.258	0.104	0.637	FALSE	-0.06
GTEx.Brain_Cortex	./WEIGHTS//GTEx.Brain_Cortex/GTEx.Brain_Cortex.ENSG00000100997.14.ABHD12.wgt.RDat	ABHD12	20	25275379	25371619	0.08239	rs6050446	-6.52	rs2482923	0.111	3.8	6.234	400	8	lasso	0.0947	0.00141	5.69697	1.22e-08	0	0	0.193	0.078	0.729	FALSE	-0.06
GTEx.Brain_Cortex	./WEIGHTS//GTEx.Brain_Cortex/GTEx.Brain_Cortex.ENSG00000100997.14.ABHD12.wgt.RDat	ABHD12	20	25275379	25371619	0.08239	rs6050446	-6.74	rs2482923	0.111	3.8	5.973	400	8	lasso	0.0947	0.00141	5.40807	6.37e-08	0	0	0.354	0.143	0.503	FALSE	-0.06
GTEx.Brain_Cortex	./WEIGHTS//GTEx.Brain_Cortex/GTEx.Brain_Cortex.ENSG00000100997.14.ABHD12.wgt.RDat	ABHD12	20	25275379	25371619	0.08239	rs6115191	6.81	rs2482923	0.111	3.8	6.758	400	8	lasso	0.0947	0.00141	6.33898	2.31e-10	0	0	0.166	0.067	0.767	FALSE	0.95
GTEx.Brain_Cortex	./WEIGHTS//GTEx.Brain_Cortex/GTEx.Brain_Cortex.ENSG00000100997.14.ABHD12.wgt.RDat	ABHD12	20	25275379	25371619	0.08239	rs7020	7.15	rs2482923	0.111	3.8	7.06	400	8	lasso	0.0947	0.00141	6.63887	3.16e-11	0	0	0.162	0.065	0.773	FALSE	0.94
GTEx.Brain_Cortex	./WEIGHTS//GTEx.Brain_Cortex/GTEx.Brain_Cortex.ENSG00000101460.8.MAP1LC3A.wgt.RDat	MAP1LC3A	20	33134658	33148149	0.3885	rs6119535	9.12	rs1205340	0.255	-5.82	-8.184	305	16	enet	0.331	6.62e-10	7.07803	1.46e-12	0	0	0.018	0.781	0.201	FALSE	0.21
GTEx.Brain_Cortex	./WEIGHTS//GTEx.Brain_Cortex/GTEx.Brain_Cortex.ENSG00000103199.9.ZNF500.wgt.RDat	ZNF500	16	4808305	4817625	0.17628	rs1049205	7.039	rs759992	0.0165	-3.57	-4.559	354	8	enet	0.0429	0.0247	5.45	5.12e-08	0	0	0.779	0.076	0.145	FALSE	0.05
GTEx.Brain_Cortex	./WEIGHTS//GTEx.Brain_Cortex/GTEx.Brain_Cortex.ENSG00000103199.9.ZNF500.wgt.RDat	ZNF500	16	4808305	4817625	0.17628	rs1049205	7.276	rs759992	0.0165	-3.57	-4.81	354	8	enet	0.0429	0.0247	5.99	2.07e-09	0	0	0.781	0.076	0.143	FALSE	0.05
GTEx.Brain_Cortex	./WEIGHTS//GTEx.Brain_Cortex/GTEx.Brain_Cortex.ENSG00000103199.9.ZNF500.wgt.RDat	ZNF500	16	4808305	4817625	0.17628	rs12443906	8.283	rs759992	0.0165	-3.57	-5.1	354	8	enet	0.0429	0.0247	5.62	1.93e-08	0	0	0.781	0.076	0.144	FALSE	0.05
GTEx.Brain_Cortex	./WEIGHTS//GTEx.Brain_Cortex/GTEx.Brain_Cortex.ENSG00000103479.10.RBL2.wgt.RDat	RBL2	16	53467889	53515747	0.50973	rs1421085	27.758	rs8056923	0.446	-6.53	3.596	406	12	enet	0.457	3.54e-14	-5.16	2.44e-07	0	0	0.002	0.998	0	FALSE	0.02
GTEx.Brain_Cortex	./WEIGHTS//GTEx.Brain_Cortex/GTEx.Brain_Cortex.ENSG00000103479.10.RBL2.wgt.RDat	RBL2	16	53467889	53515747	0.50973	rs7189819	-6.727	rs8056923	0.446	-6.53	-4.5506	406	12	enet	0.457	3.54e-14	5.22191	1.77e-07	0	0	0	0.167	0.832	FALSE	-0.81
GTEx.Brain_Cortex	./WEIGHTS//GTEx.Brain_Cortex/GTEx.Brain_Cortex.ENSG00000103510.15.KAT8.wgt.RDat	KAT8	16	31127075	31142714	0.1443	rs4889606	-10.296	rs8046707	0.137	-4.26	-8.795	240	3	lasso	0.103	0.000889	9.67996	3.67e-22	0	0	0.094	0.023	0.883	FALSE	-0.1
GTEx.Brain_Cortex	./WEIGHTS//GTEx.Brain_Cortex/GTEx.Brain_Cortex.ENSG00000103510.15.KAT8.wgt.RDat	KAT8	16	31127075	31142714	0.1443	rs4889606	-10.74	rs8046707	0.137	-4.26	-9.2375	240	3	lasso	0.103	0.000889	10.2	3.2e-24	0	0	0.09	0.022	0.888	FALSE	0.03
GTEx.Brain_Cortex	./WEIGHTS//GTEx.Brain_Cortex/GTEx.Brain_Cortex.ENSG00000103510.15.KAT8.wgt.RDat	KAT8	16	31127075	31142714	0.1443	rs4889606	-8.613	rs8046707	0.137	-4.26	-6.918	240	3	lasso	0.103	0.000889	8.05	8.47e-16	0	0	0.107	0.026	0.867	FALSE	0.03
GTEx.Brain_Cortex	./WEIGHTS//GTEx.Brain_Cortex/GTEx.Brain_Cortex.ENSG00000103510.15.KAT8.wgt.RDat	KAT8	16	31127075	31142714	0.1443	rs4889606	-9.028	rs8046707	0.137	-4.26	-7.338	240	3	lasso	0.103	0.000889	8.4	4.5e-17	0	0	0.112	0.027	0.861	FALSE	0.05
GTEx.Brain_Cortex	./WEIGHTS//GTEx.Brain_Cortex/GTEx.Brain_Cortex.ENSG00000103510.15.KAT8.wgt.RDat	KAT8	16	31127075	31142714	0.1443	rs4889606	-9.064	rs8046707	0.137	-4.26	-7.413	240	3	lasso	0.103	0.000889	8.5	1.88e-17	0	0	0.106	0.026	0.868	FALSE	0.03
GTEx.Brain_Cortex	./WEIGHTS//GTEx.Brain_Cortex/GTEx.Brain_Cortex.ENSG00000103510.15.KAT8.wgt.RDat	KAT8	16	31127075	31142714	0.1443	rs4889606	-9.174	rs8046707	0.137	-4.26	-7.616	240	3	lasso	0.103	0.000889	8.62	6.53e-18	0	0	0.098	0.024	0.879	FALSE	0.05
GTEx.Brain_Cortex	./WEIGHTS//GTEx.Brain_Cortex/GTEx.Brain_Cortex.ENSG00000103510.15.KAT8.wgt.RDat	KAT8	16	31127075	31142714	0.1443	rs4889606	-9.648	rs8046707	0.137	-4.26	-7.904	240	3	lasso	0.103	0.000889	9.07	1.23e-19	0	0	0.103	0.025	0.871	FALSE	0.13
GTEx.Brain_Cortex	./WEIGHTS//GTEx.Brain_Cortex/GTEx.Brain_Cortex.ENSG00000103510.15.KAT8.wgt.RDat	KAT8	16	31127075	31142714	0.1443	rs4889606	-9.66	rs8046707	0.137	-4.26	-7.762	240	3	lasso	0.103	0.000889	8.98	2.62e-19	0	0	0.116	0.028	0.855	FALSE	0.13
GTEx.Brain_Cortex	./WEIGHTS//GTEx.Brain_Cortex/GTEx.Brain_Cortex.ENSG00000103510.15.KAT8.wgt.RDat	KAT8	16	31127075	31142714	0.1443	rs4889606	-9.677	rs8046707	0.137	-4.26	-7.849	240	3	lasso	0.103	0.000889	8.99	2.56e-19	0	0	0.103	0.025	0.871	FALSE	0.03
GTEx.Brain_Cortex	./WEIGHTS//GTEx.Brain_Cortex/GTEx.Brain_Cortex.ENSG00000103510.15.KAT8.wgt.RDat	KAT8	16	31127075	31142714	0.1443	rs4889606	-9.695	rs8046707	0.137	-4.26	-7.867	240	3	lasso	0.103	0.000889	8.99	2.43e-19	0	0	0.094	0.023	0.883	FALSE	0.03
GTEx.Brain_Cortex	./WEIGHTS//GTEx.Brain_Cortex/GTEx.Brain_Cortex.ENSG00000103550.9.KNOP1.wgt.RDat	KNOP1	16	19721831	19726359	0.29819	rs12446632	-11.88	rs720176	0.21	5.62	-8.4484	442	4	lasso	0.255	1.09e-07	-8.09	5.73e-16	0	0	0.044	0.693	0.264	FALSE	0.7
GTEx.Brain_Cortex	./WEIGHTS//GTEx.Brain_Cortex/GTEx.Brain_Cortex.ENSG00000108272.9.DHRS11.wgt.RDat	DHRS11	17	34948228	34957235	0.23269	rs17619821	-7.281	rs12937411	0.183	-5.09	-7.275	302	24	enet	0.184	8.54e-06	7.15059	8.64e-13	0	0	0.003	0.014	0.982	FALSE	-0.94
GTEx.Brain_Cortex	./WEIGHTS//GTEx.Brain_Cortex/GTEx.Brain_Cortex.ENSG00000108272.9.DHRS11.wgt.RDat	DHRS11	17	34948228	34957235	0.23269	rs17619821	-7.898	rs12937411	0.183	-5.09	-7.892	302	24	enet	0.184	8.54e-06	7.77326	7.65e-15	0	0	0.003	0.013	0.984	FALSE	-0.94
GTEx.Brain_Cortex	./WEIGHTS//GTEx.Brain_Cortex/GTEx.Brain_Cortex.ENSG00000108272.9.DHRS11.wgt.RDat	DHRS11	17	34948228	34957235	0.23269	rs17619821	-7.941	rs12937411	0.183	-5.09	-7.919	302	24	enet	0.184	8.54e-06	7.78047	7.23e-15	0	0	0.003	0.013	0.984	FALSE	-0.94
GTEx.Brain_Cortex	./WEIGHTS//GTEx.Brain_Cortex/GTEx.Brain_Cortex.ENSG00000108272.9.DHRS11.wgt.RDat	DHRS11	17	34948228	34957235	0.23269	rs2285639	-6.51	rs12937411	0.183	-5.09	-6.506	302	24	enet	0.184	8.54e-06	6.39787	1.58e-10	0	0	0.004	0.017	0.979	FALSE	-0.94
GTEx.Brain_Cortex	./WEIGHTS//GTEx.Brain_Cortex/GTEx.Brain_Cortex.ENSG00000108272.9.DHRS11.wgt.RDat	DHRS11	17	34948228	34957235	0.23269	rs2285639	-7.378	rs12937411	0.183	-5.09	-7.375	302	24	enet	0.184	8.54e-06	7.17	7.49e-13	0	0	0.004	0.016	0.981	FALSE	-0.94
GTEx.Brain_Cortex	./WEIGHTS//GTEx.Brain_Cortex/GTEx.Brain_Cortex.ENSG00000108272.9.DHRS11.wgt.RDat	DHRS11	17	34948228	34957235	0.23269	rs2285639	-8.144	rs12937411	0.183	-5.09	-8.142	302	24	enet	0.184	8.54e-06	7.77	8.01e-15	0	0	0.003	0.014	0.983	FALSE	-0.94
GTEx.Brain_Cortex	./WEIGHTS//GTEx.Brain_Cortex/GTEx.Brain_Cortex.ENSG00000108272.9.DHRS11.wgt.RDat	DHRS11	17	34948228	34957235	0.23269	rs2306593	6.634	rs12937411	0.183	-5.09	-6.491	302	24	enet	0.184	8.54e-06	6.19	6.15e-10	0	0	0.006	0.028	0.966	FALSE	0.76
GTEx.Brain_Cortex	./WEIGHTS//GTEx.Brain_Cortex/GTEx.Brain_Cortex.ENSG00000108272.9.DHRS11.wgt.RDat	DHRS11	17	34948228	34957235	0.23269	rs2306593	7.368	rs12937411	0.183	-5.09	-7.228	302	24	enet	0.184	8.54e-06	6.99447	2.66e-12	0	0	0.005	0.024	0.971	FALSE	0.76
GTEx.Brain_Cortex	./WEIGHTS//GTEx.Brain_Cortex/GTEx.Brain_Cortex.ENSG00000108272.9.DHRS11.wgt.RDat	DHRS11	17	34948228	34957235	0.23269	rs2306593	7.854	rs12937411	0.183	-5.09	-7.721	302	24	enet	0.184	8.54e-06	7.41379	1.23e-13	0	0	0.005	0.023	0.972	FALSE	0.76
[truncated: 1,192 more rows]
