# Supplementary material for: Deciphering the genetic landscape of obesity: a data-driven approach to identifying plausible causal genes and therapeutic targets
Source: J Hum Genet. 2023 Aug 24;68(12):823–33. doi: 10.1038/s10038-023-01189-3 (PMC10678330; doi:10.1038/s10038-023-01189-3)
Supplement: Supplementary file 5 — Supplementary Table 4 [file 10038_2023_1189_MOESM5_ESM.xlsx]

## Sheet: Supp. Table 4
node_name	gene name	MCC	DMNC	MNC	Degree	EPC	BottleNeck	EcCentricity	Closeness	Radiality	Betweenness	Stress
9606.ENSP00000358888	SYPL2	4	0.30779	2	4	3.61	1	0.1358	284.052	6.41543	237.194	1078
9606.ENSP00000379568	ACBD5	5	0.30779	2	5	5.64	2	0.1358	290.955	6.50687	627.14	2902
9606.ENSP00000367590	REEP2	8	0.30898	3	7	18.347	2	0.15844	356.917	7.19306	1844.32	11998
9606.ENSP00000380544	OGFOD2	10	0.46346	3	7	6.935	4	0.1358	300.729	6.60572	1651.07	9282
9606.ENSP00000219789	CDIPT	12454041752	1.0135	14	24	73.34	6	0.15844	383.55	7.35204	5869.11	39166
9606.ENSP00000350928	GAD1	55040	0.40816	29	34	127.065	16	0.1358	431.643	7.65601	16350.3	142702
9606.ENSP00000381636	PCDHA11	2	0.30779	2	2	9.858	1	0.1358	312.31	6.78695	0	0
9606.ENSP00000380308	DYNC1I2	5	0.30898	3	4	4.745	1	0.1358	288.438	6.47886	295.145	1334
9606.ENSP00000300231	MAP1A	34	0.29929	10	10	62.594	1	0.15844	394.333	7.47726	784.668	10680
9606.ENSP00000251472	MAST1	6	0	1	6	13.147	5	0.1358	325.26	6.90392	2105.14	14258
9606.ENSP00000216271	HDAC10	160	0.4296	9	11	43.665	3	0.15844	376.35	7.33063	2464.1	19032
9606.ENSP00000219782	MAZ	6227020804	0.9963	13	17	51.819	1	0.15844	373.367	7.29109	3045.58	18968
9606.ENSP00000355141	SEPN1	3	0	1	3	5.164	1	0.1358	292.031	6.52993	195.936	956
9606.ENSP00000254508	NUP210	1442	0.69977	8	10	16.448	3	0.15844	338.7	7.01266	1400.6	10842
9606.ENSP00000358894	CNNM2	11	0.30898	3	10	15	6	0.15844	343.75	7.05714	5029.9	28606
9606.ENSP00000378483	RGS19	123	0.52304	6	7	29.826	1	0.1358	343.46	7.05549	347.762	2908
9606.ENSP00000358896	AS3MT	7	0.30898	3	6	13.3	1	0.15844	329.217	6.93687	1253.33	7722
9606.ENSP00000355387	SCAMP5	7	0.46346	3	4	16.184	1	0.15844	328.083	6.9344	110.988	732
9606.ENSP00000278935	CEP164	55	0.25546	13	20	37.79	13	0.15844	380.617	7.33969	12566.7	80886
9606.ENSP00000394954	GSG1L	7	0.46346	3	4	23.957	2	0.1358	330.126	6.94346	311.277	3278
9606.ENSP00000263207	ARVCF	22	0.45378	5	9	28.638	4	0.15844	357.95	7.19718	2323.08	15626
9606.ENSP00000428780	CLDN23	0	0	0	0	1	0	0	0	0	0	0
9606.ENSP00000263209	DGCR8	13	0.30898	3	9	26.855	2	0.15844	352.833	7.13951	1885.22	11702
9606.ENSP00000418529	NSFL1C	6	0.30898	3	5	14.974	2	0.15844	347.983	7.12798	1740.04	10562
9606.ENSP00000241453	FLT3	76	0.23034	15	15	69.62	7	0.15844	401.333	7.52174	2632	27712
9606.ENSP00000312675	TRIM72	3	0	1	3	7.034	2	0.1358	316.019	6.81907	750.998	5722
9606.ENSP00000311344	PPP2R1B	316	0.30118	18	20	81.696	11	0.15844	407.717	7.55057	9442.09	79210
9606.ENSP00000312673	GH1	3	0	1	3	27.911	1	0.15844	361.75	7.25731	97.1735	1568
9606.ENSP00000227163	SPI1	458	0.29483	19	27	82.379	17	0.15844	419.733	7.614	15235.4	109474
9606.ENSP00000390590	DDN	5	0.30779	2	5	25.599	1	0.1358	340.652	7.03819	319.745	2968
9606.ENSP00000267807	ZNF280D	2	0.30779	2	2	10.433	1	0.1358	297.462	6.59748	0	0
9606.ENSP00000305926	OTUD7A	16	0.46346	3	12	19.144	5	0.1358	344.243	7.04973	4251.16	21736
9606.ENSP00000452885	FAM63B	2	0	1	2	1.648	2	0.11883	245.088	5.8248	2306	15916
9606.ENSP00000324404	TCHP	423	0.42792	14	15	77.008	4	0.15844	404.4	7.52915	3001.99	30222
9606.ENSP00000261267	LYZ	3	0.30779	2	3	13.919	1	0.15844	332.15	6.97476	91.7743	672
9606.ENSP00000365159	ISCA1	9	0.25931	5	6	8.155	2	0.1358	315.826	6.78365	534.571	3774
9606.ENSP00000347532	KIAA1598	0	0	0	0	1	0	0	0	0	0	0
9606.ENSP00000398089	ZNF821	1	0	1	1	1.081	1	0.00165	1	0.00494	0	0
9606.ENSP00000299601	LEO1	306	0.36587	12	27	66.714	25	0.15844	415.833	7.59423	15309.7	118062
9606.ENSP00000311579	TNKS	56	0.58344	5	13	43.638	2	0.15844	382.817	7.3957	4960.06	32756
9606.ENSP00000233838	GGCX	2	0	1	2	3.026	2	0.1358	283.24	6.42614	267.026	1458
9606.ENSP00000310003	CNIH2	5072	0.34051	15	17	74.761	7	0.1358	376.56	7.30015	2100.44	18882
9606.ENSP00000355155	GRIN3A	51188	0.47575	19	19	100.972	3	0.1358	408.926	7.5481	1743.41	25456
9606.ENSP00000338814	BAG5	5	0	1	5	10.216	3	0.1358	321.193	6.86603	812.711	4698
9606.ENSP00000380553	TSPAN4	0	0	0	0	1	0	0	0	0	0	0
9606.ENSP00000358423	RRAGD	14	0.38896	5	5	29.227	1	0.15844	358.617	7.21695	179.816	1766
9606.ENSP00000357336	RUSC1	3	0	1	3	2.301	1	0.1358	279.924	6.36024	285.077	1218
9606.ENSP00000336655	STRADA	4	0.30779	2	4	28.247	2	0.15844	364.2	7.26802	131.365	1886
9606.ENSP00000266987	TARBP2	10	0.2842	4	8	23.47	6	0.15844	358.633	7.20624	4490.45	30758
9606.ENSP00000392500	NLGN1	21138	0.41796	29	31	125.331	2	0.15844	422.117	7.60494	6137.14	65032
9606.ENSP00000430846	KCNB2	185	0.3733	11	14	59.993	1	0.1358	368.91	7.24496	2479.12	24894
9606.ENSP00000370736	TMEM165	6	0.30779	2	6	7.435	1	0.1358	314.56	6.77541	1030.04	5334
9606.ENSP00000446184	RRP12	216	0.30118	18	20	35.568	1	0.15844	371.6	7.26225	5236.67	37172
9606.ENSP00000267838	LYSMD2	6	0.30898	3	5	8.009	2	0.1358	299.81	6.61231	917.067	7164
9606.ENSP00000020673	PSD	5	0	1	5	16.842	5	0.1358	338.143	7.00854	1475.95	9020
9606.ENSP00000296328	UBXN7	150	0.23452	19	31	62.887	22	0.15844	421.45	7.614	22836.4	149666
9606.ENSP00000303960	ABCC8	6058	0.37524	19	21	85.79	5	0.1358	402.01	7.4995	5628.28	48254
9606.ENSP00000300452	COQ4	3	0	1	3	3.205	2	0.11883	260.242	6.0744	3225.13	26552
9606.ENSP00000322020	SLC25A22	32	0.51861	5	7	45.584	4	0.15844	372.617	7.31909	2046.22	16046
9606.ENSP00000356251	GPR37L1	4	0	1	4	5.824	1	0.1358	292.062	6.5044	226.428	1112
9606.ENSP00000378464	CPLX3	72	0.22992	13	17	53.437	8	0.15844	373.567	7.29026	5498.59	42690
9606.ENSP00000463778	KCNJ12	6192	0.5408	15	15	74.917	1	0.1358	371.669	7.26637	524.917	7794
9606.ENSP00000415034	NBEAL2	1	0	1	1	1.68	1	0.11883	244.624	5.83633	0	0
9606.ENSP00000278715	HMBS	10	0.30898	3	9	18.076	4	0.15844	352.467	7.15105	2493.44	16010
9606.ENSP00000241436	POLK	9	0.37893	4	5	10.472	1	0.1358	305.279	6.65267	208.555	1194
9606.ENSP00000263228	UBE2R2	26	0.56839	4	6	14.784	1	0.15844	323.017	6.8652	602.855	3532
9606.ENSP00000392511	PRRT3	3	0	1	3	11.37	1	0.1358	332.402	6.98218	806.502	4824
9606.ENSP00000336666	AP1S1	8	0.30779	2	8	17.443	4	0.1358	337.21	7.00442	4461.57	27930
9606.ENSP00000482032	IP6K1	134	0.38186	9	9	20.963	1	0.1358	338.152	6.99453	738.562	4642
9606.ENSP00000376269	NCOA7	2	0.30779	2	2	13.212	1	0.1358	320.969	6.86767	0	0
9606.ENSP00000406577	CKMT1A	32	0.42794	6	8	15.489	1	0.1358	308.879	6.67739	725.698	4594
9606.ENSP00000287675	EXOG	2	0	1	2	4.545	1	0.1358	294.714	6.56288	187.168	936
9606.ENSP00000262133	RBL2	39	0.34989	8	15	59.186	4	0.15844	395.1	7.46819	4830.67	37616
9606.ENSP00000239125	C10orf95	0	0	0	0	1	0	0	0	0	0	0
9606.ENSP00000403067	FRMD5	3	0	1	3	11.733	1	0.1358	317.102	6.82072	278.634	1562
9606.ENSP00000443917	TEX40	724	0.5854	7	9	33.237	3	0.1358	333.276	6.93934	3265.6	30712
9606.ENSP00000349732	C3orf18	1	0	1	1	2.329	1	0.1358	258.269	6.06863	0	0
9606.ENSP00000349970	ERGIC3	3	0	1	3	3.443	2	0.1358	285.083	6.42943	738.917	3990
9606.ENSP00000252575	NCAN	527	0.45983	13	16	80.62	8	0.15844	396.1	7.45831	4588.75	42762
9606.ENSP00000322251	TNNI3K	38404437120	0.91917	22	22	111.702	1	0.15844	395.783	7.45831	354.648	8248
9606.ENSP00000216241	CHADL	2	0	1	2	5.444	1	0.1358	299.379	6.63373	73.864	394
9606.ENSP00000378690	CALN1	5	0	1	5	6.27	1	0.1358	303.786	6.66421	935.39	6380
9606.ENSP00000360922	STAU1	19	0.33284	6	9	36.891	2	0.15844	365.817	7.2672	2188.1	17168
9606.ENSP00000415207	NPIPB7	0	0	0	0	1	0	0	0	0	0	0
9606.ENSP00000371805	FBXL18	0	0	0	0	1	0	0	0	0	0	0
9606.ENSP00000264741	ITGA9	7	0.30898	3	6	23.419	1	0.1358	338.076	7.00936	401.127	2832
9606.ENSP00000262320	AXIN1	307	0.19751	25	26	77.302	10	0.15844	421.167	7.63047	10891.1	87832
9606.ENSP00000260383	TUBGCP4	8	0.2842	4	6	12.855	2	0.1358	326.81	6.90639	885.901	6088
9606.ENSP00000260386	ITPKA	21	0.47366	4	10	33.025	2	0.1358	351.702	7.13128	1993.22	15076
9606.ENSP00000370710	KDM4C	175	0.39027	11	12	43.82	2	0.15844	373.35	7.30509	2108.79	16760
9606.ENSP00000216237	L3MBTL2	24	0.38039	6	10	39.168	8	0.15844	374.683	7.32239	5031.05	34664
9606.ENSP00000219746	TOX3	35	0.56839	4	12	40.796	10	0.15844	387.85	7.43442	6492.32	43572
9606.ENSP00000254942	TERF2	13	0.37893	4	9	25.172	4	0.1358	349.526	7.10245	3646.44	22990
9606.ENSP00000303540	SCN1A	2872	0.29555	32	32	124.513	6	0.15844	415.383	7.54233	5033.23	64990
9606.ENSP00000418721	PURG	3	0	1	3	4.387	1	0.1358	294.44	6.55547	329.266	1670
9606.ENSP00000296149	ELP6	11	0.37893	4	7	14.318	3	0.1358	330.786	6.93769	811.308	5616
9606.ENSP00000358698	WNT2B	48	0.58344	5	5	24.436	1	0.15844	343.133	7.08515	10.8983	104
9606.ENSP00000429430	TENM2	10	0.2842	4	8	40.263	1	0.1358	351.126	7.10327	628.315	6240
9606.ENSP00000336687	CBX3	2095	0.33776	20	21	64.352	8	0.15844	391.833	7.41712	7262.52	71468
9606.ENSP00000360905	AGBL4	4	0	1	4	3.442	2	0.1358	285.062	6.42861	546.857	2646
9606.ENSP00000477707	NR1H3	787	0.45067	15	16	69.307	1	0.15844	387.45	7.40394	2078.21	19582
9606.ENSP00000326627	ASIC4	3	0	1	3	5.519	2	0.11883	277.174	6.31081	2319.66	20780
9606.ENSP00000381607	GSTP1	45	0.25452	11	14	33.376	6	0.15844	373.133	7.31168	4822.23	36424
9606.ENSP00000262551	OGN	7	0	1	7	15.33	5	0.1358	339.193	7.03325	4299.72	21380
9606.ENSP00000321179	RBM44	0	0	0	0	1	0	0	0	0	0	0
9606.ENSP00000470082	DEDD2	0	0	0	0	1	0	0	0	0	0	0
9606.ENSP00000300283	CKMT1B	30	0.42794	6	6	12.361	1	0.1358	296.431	6.53817	164.012	1416
9606.ENSP00000304643	CALML6	269	0.29953	17	18	80.417	5	0.1358	394.026	7.44925	4071.77	41190
9606.ENSP00000295049	RFTN2	3	0	1	3	4.028	2	0.1358	281.921	6.39731	2341.4	16598
9606.ENSP00000417404	HFE	7	0.30898	3	6	13.36	1	0.1358	332.386	6.95746	1645.26	8634
9606.ENSP00000269197	ASXL3	10	0.32413	5	5	30.611	1	0.1358	344.41	7.07609	54.541	920
9606.ENSP00000377566	ELMO3	4	0	1	4	6.655	2	0.1358	311.026	6.75976	756.967	3916
9606.ENSP00000303758	LUZP1	1	0	1	1	1.057	1	0.10562	194.191	4.68801	0	0
9606.ENSP00000420849	NIM1K	1	0	1	1	1.324	1	0.11883	217.962	5.27864	0	0
9606.ENSP00000365107	MASTL	6	0.30779	2	6	9.217	3	0.1358	314.302	6.78612	3866.49	23686
9606.ENSP00000392709	NDUFS1	350	0.42151	13	15	37.062	6	0.15844	381.717	7.37593	6756.19	49732
9606.ENSP00000227348	CRTAM	3	0	1	3	13.091	1	0.15844	322.767	6.88992	140.443	1516
9606.ENSP00000378405	BCKDK	10	0.46346	3	7	15.031	2	0.15844	336.333	7.00771	3237.55	18612
9606.ENSP00000337797	PIDD1	7	0.30779	2	7	11.593	2	0.1358	326.243	6.89074	1774.83	8648
9606.ENSP00000339971	MROH8	2	0	1	2	4.22	1	0.1358	287.388	6.45415	171.322	826
9606.ENSP00000377797	USP49	5	0.30898	3	4	17.389	1	0.1358	337.776	7.0316	158.507	1184
9606.ENSP00000431962	L3MBTL3	7	0.30779	2	7	30.405	1	0.15844	359.667	7.2153	848.271	6692
9606.ENSP00000329915	PSMG1	6	0.30779	2	6	12.272	1	0.1358	324.443	6.88662	870.954	5410
9606.ENSP00000334040	RSBN1L	0	0	0	0	1	0	0	0	0	0	0
9606.ENSP00000291906	PKN3	5	0	1	5	14.27	4	0.15844	343.3	7.08185	2873.23	17196
9606.ENSP00000365585	FAM182B	0	0	0	0	1	0	0	0	0	0	0
9606.ENSP00000367762	PLCB4	502	0.32783	21	21	95.76	3	0.15844	407.55	7.53327	3205.02	38404
9606.ENSP00000426387	ZBTB38	7	0	1	7	19.114	1	0.1358	355.893	7.19306	2645.2	15946
9606.ENSP00000367755	CAMKMT	13	0.37893	4	9	30.293	3	0.1358	349.893	7.11398	6336.52	41712
9606.ENSP00000302441	NANP	1	0	1	1	1.499	1	0.11883	246.276	5.85939	0	0
9606.ENSP00000381821	YPEL3	12454041600	1.0135	14	14	41.871	1	0.15844	349.183	7.09586	6.43243	214
9606.ENSP00000418751	BTBD9	29	0.56839	4	9	31.41	3	0.15844	361.85	7.2293	6032.07	35062
9606.ENSP00000254950	VPS4A	1	0	1	1	2.276	1	0.1358	253.395	5.9706	0	0
9606.ENSP00000249363	LRRC4	75	0.54881	7	10	60.657	1	0.15844	391.3	7.46408	1451.85	16008
9606.ENSP00000374292	CCDC57	1	0	1	1	1.108	1	0.11883	252.526	5.96401	0	0
9606.ENSP00000481575	POM121C	1442	0.69977	8	10	11.856	2	0.15844	321.733	6.83472	1052.79	6178
9606.ENSP00000359333	FAM69A	3	0	1	3	4.92	1	0.1358	294.521	6.57277	99.8363	688
9606.ENSP00000221459	LIN7B	474	0.37055	15	17	84.402	6	0.15844	396.967	7.46572	2948.55	33326
9606.ENSP00000370593	PTPRD	1644	0.26238	31	33	119.244	12	0.1358	421.876	7.59341	13571.3	115648
9606.ENSP00000480483	NRN1	6	0.30898	3	5	28.73	1	0.1358	347.726	7.10327	675.332	4986
9606.ENSP00000367197	SCGN	8	0.30779	2	8	26.449	3	0.15844	365.833	7.25237	2851.24	18610
9606.ENSP00000302801	TRMT61B	18	0.38896	5	11	15.995	4	0.1358	337.236	6.97147	4224.49	24192
9606.ENSP00000339067	FGFBP3	1	0	1	1	4.811	1	0.1358	271.933	6.27951	0	0
9606.ENSP00000480489	PDZD7	4	0	1	4	8.508	1	0.1358	300.136	6.61972	857.822	5862
9606.ENSP00000396722	NTM	6	0.30898	3	5	33.583	1	0.1358	365.693	7.26225	943.561	8338
9606.ENSP00000457016	INO80E	12454041602	1.0135	14	16	44.278	1	0.15844	365.1	7.23754	1169.04	8402
9606.ENSP00000382328	N4BP2L2	1	0	1	1	5.445	1	0.1358	294.105	6.58018	0	0
9606.ENSP00000308591	GAL3ST3	3	0	1	3	7.612	1	0.1358	303.602	6.67162	196.096	1198
9606.ENSP00000341139	C3orf62	3	0	1	3	13.524	2	0.15844	340.167	7.05137	2738.79	16122
9606.ENSP00000313921	MSRA	725777	0.87792	10	23	86.598	12	0.15844	393.133	7.4303	14611.2	118212
9606.ENSP00000449629	ANKS1B	12	0.46346	3	8	31.622	2	0.15844	350.167	7.11068	1387.51	12582
9606.ENSP00000362734	CRB2	22	0.26242	8	10	29.673	2	0.15844	357.217	7.18235	1861.13	13602
9606.ENSP00000311505	IQCB1	27	0.29157	8	11	14.244	2	0.1358	331.276	6.91792	3861.06	19530
9606.ENSP00000438993	ZCCHC8	5	0.30779	2	5	15.193	2	0.1358	323.102	6.86438	1047.58	7576
9606.ENSP00000324806	GSK3B	1562	0.24182	42	44	122.324	21	0.19012	466.333	7.87184	22323	206914
9606.ENSP00000353129	KCTD8	2	0	1	2	3.287	1	0.1358	270.819	6.23997	71.2565	276
9606.ENSP00000352039	NLRC3	3	0	1	3	6.509	1	0.15844	311.25	6.77129	147.169	998
9606.ENSP00000405620	DHX30	5	0.30779	2	5	12.82	1	0.1358	323.019	6.86438	252.885	1974
9606.ENSP00000342481	ATP9A	0	0	0	0	1	0	0	0	0	0	0
9606.ENSP00000370109	PSIP1	160	0.40573	9	15	47.049	3	0.15844	374.717	7.30509	5606.33	46238
9606.ENSP00000396732	PRDM7	2	0	1	2	4.208	1	0.11883	275.542	6.30917	126.841	906
9606.ENSP00000345985	LRFN2	171	0.35633	11	14	75.029	4	0.1358	382.41	7.36028	5816.66	54526
9606.ENSP00000458355	DNAH2	5	0.30779	2	5	7.029	2	0.1358	306.402	6.69798	719.151	3680
9606.ENSP00000342235	ERBB4	46926	0.31441	30	34	133.469	9	0.15844	443.983	7.7491	12201	132070
9606.ENSP00000256999	FOLH1	4	0.30779	2	4	12.866	1	0.1358	315.493	6.78447	312.351	2190
9606.ENSP00000256997	ACP2	5	0.30779	2	5	22.927	2	0.15844	343.333	7.06455	482.167	4330
9606.ENSP00000362727	DENND1A	15	0.37893	4	10	20.889	3	0.1358	344.926	7.07279	3204.71	20568
9606.ENSP00000417604	C6orf1	1	0	1	1	4.32	1	0.1358	283.09	6.41708	0	0
9606.ENSP00000359319	PAX2	14	0.46346	3	11	35.451	5	0.15844	361.483	7.20871	6516.93	52316
9606.ENSP00000384517	ARNTL	323	0.47511	11	16	76.392	5	0.15844	405.8	7.54398	6989.71	55892
9606.ENSP00000331103	IP6K2	133	0.4082	8	11	22.098	3	0.1358	347.769	7.07856	2296.5	13598
9606.ENSP00000353375	MAP4	15	0.28529	6	9	46.37	2	0.15844	375.217	7.33722	1865.2	16520
9606.ENSP00000308368	C12orf76	1	0	1	1	4.057	1	0.11883	284.02	6.43108	0	0
9606.ENSP00000446100	CMIP	9	0.37893	4	5	24.516	1	0.1358	334.843	6.97971	890.316	6178
9606.ENSP00000298351	TMEM63C	3	0	1	3	9.613	3	0.11883	296.68	6.57689	4635.69	31958
9606.ENSP00000480262	ZNF48	0	0	0	0	1	0	0	0	0	0	0
9606.ENSP00000355316	GRM3	111045	0.46647	25	26	118.193	3	0.1358	410.41	7.52586	4470.83	52824
9606.ENSP00000355319	CIPC	4	0	1	4	15.723	1	0.15844	331.033	6.96735	301.952	2290
9606.ENSP00000393675	FAM73A	2	0.30779	2	2	11.931	1	0.1358	315.295	6.79601	0	0
9606.ENSP00000300605	HDHD2	1	0	1	1	2.427	1	0.11883	260.089	6.09417	0	0
9606.ENSP00000342254	C15orf61	2	0	1	2	3.467	1	0.11883	290.804	6.51675	384.344	1956
9606.ENSP00000367177	PCDH8	0	0	0	0	1	0	0	0	0	0	0
9606.ENSP00000436552	IGSF9B	6	0.30779	2	6	31.513	2	0.1358	352.493	7.14281	1698.59	11090
9606.ENSP00000341159	CERKL	2	0	1	2	10.318	1	0.1358	307.819	6.72928	56.5947	460
9606.ENSP00000265022	DGKG	740	0.49567	8	16	69.388	6	0.1358	376.826	7.31745	4421.41	36420
9606.ENSP00000217182	EEF1A2	10	0.30898	3	9	23.31	6	0.15844	372.367	7.32157	7781.8	51640
9606.ENSP00000417610	RAB23	2	0	1	2	3.922	1	0.1358	283.917	6.43026	101.114	524
9606.ENSP00000356652	CACYBP	13	0.37893	4	9	30.566	2	0.15844	374.333	7.34298	5443.77	37120
9606.ENSP00000310431	LMAN1L	9	0.46346	3	6	20.319	3	0.1358	337.776	7.00359	1311.54	9498
9606.ENSP00000359783	IFI44	1	0	1	1	1.888	1	0.1358	260.698	6.09581	0	0
9606.ENSP00000483523	NOL4L	6	0.30779	2	6	14.396	2	0.1358	326.276	6.90474	1336.16	7138
9606.ENSP00000359782	BEND6	4	0	1	4	10.484	2	0.1358	312.662	6.77459	1322.5	8790
9606.ENSP00000347948	TNFRSF14	4	0	1	4	14.971	1	0.1358	331.393	6.96323	585.912	3592
9606.ENSP00000323978	CRIPAK	1	0	1	1	4.756	1	0.1358	287.471	6.47968	0	0
9606.ENSP00000264157	CCNT2	5067	0.49207	11	14	33.034	3	0.15844	354.583	7.14281	1666.13	12778
9606.ENSP00000257626	GSAP	0	0	0	0	1	0	0	0	0	0	0
9606.ENSP00000343103	PRMT7	10	0.37893	4	6	27.449	2	0.15844	355.85	7.184	440.219	3612
9606.ENSP00000457241	TSNAXIP1	0	0	0	0	1	0	0	0	0	0	0
9606.ENSP00000436786	KMT2A	6416	0.28358	30	34	94.717	8	0.15844	428.283	7.64695	19086.9	150396
9606.ENSP00000263073	SMG6	12	0.30779	2	12	21.494	6	0.15844	364.933	7.25072	5599.73	33342
9606.ENSP00000455064	SLC7A6	0	0	0	0	1	0	0	0	0	0	0
9606.ENSP00000379144	TNRC6A	7209	0.42905	17	18	72.047	3	0.15844	395.567	7.47149	3319.61	37452
9606.ENSP00000354481	BRINP2	7	0	1	7	22.553	4	0.15844	346.667	7.10327	3719.6	23342
9606.ENSP00000378058	EFEMP1	5	0	1	5	6.078	3	0.1358	307.252	6.71116	2623.69	15796
9606.ENSP00000412178	DGKZ	12	0.37893	4	8	46.802	1	0.15844	370.65	7.29768	954.016	9710
9606.ENSP00000278568	PAK1	45	0.19028	15	20	55.483	10	0.15844	392.217	7.42948	8180.5	65408
9606.ENSP00000358840	USMG5	9	0.2842	4	7	9.475	2	0.1358	317.536	6.80919	3014.45	21018
9606.ENSP00000385824	FOXO3	2729	0.30359	35	36	120.645	10	0.15844	439.7	7.72274	12453.3	124334
9606.ENSP00000268704	SPG7	159	0.46652	8	15	29.001	4	0.15844	364.05	7.22107	5376.96	34716
9606.ENSP00000469029	ZNF574	3	0.30779	2	3	11.754	1	0.15844	318.05	6.84214	132.855	870
9606.ENSP00000356669	RC3H1	9	0.30779	2	9	26.656	2	0.15844	345.567	7.07526	3057.55	18256
9606.ENSP00000324857	SEMA6D	30	0.26253	9	15	50.68	3	0.15844	378.35	7.32404	3116.35	32280
9606.ENSP00000263253	EP300	14338	0.21473	68	72	145.552	57	0.19012	489.967	7.95339	62533	541430
9606.ENSP00000287202	CELF6	2	0	1	2	10.704	1	0.1358	311.669	6.7507	96.8073	1126
9606.ENSP00000367151	PCDH17	4	0.30779	2	4	12.091	1	0.1358	316.16	6.7993	560.725	3354
9606.ENSP00000346627	TYW5	3	0	1	3	4.4	2	0.1358	281.021	6.39072	530.192	2664
9606.ENSP00000322439	TUFM	768	0.27928	24	26	56.249	4	0.15844	400.35	7.47973	11645.7	88272
9606.ENSP00000428994	GRIA1	144174	0.34612	54	56	160.667	16	0.15844	468.8	7.85289	27650.5	280458
9606.ENSP00000263257	NOVA2	46	0.31924	10	12	62.726	2	0.1358	376.826	7.31003	688.391	8398
9606.ENSP00000437464	FBXL17	4	0	1	4	11.834	1	0.15844	322.833	6.88333	1413	10320
9606.ENSP00000369328	LINGO2	50937465919	0.82805	23	28	113.967	3	0.15844	403.317	7.49208	6649.38	51752
9606.ENSP00000219345	PLA2G15	6	0.30779	2	6	6.231	5	0.1358	295.588	6.55465	2869.14	18618
9606.ENSP00000435289	PAFAH1B2	4	0.30779	2	4	17.362	1	0.1358	328.276	6.92534	278.469	2008
9606.ENSP00000310459	AKIP1	0	0	0	0	1	0	0	0	0	0	0
9606.ENSP00000356671	SERPINC1	11	0.46346	3	8	11.028	3	0.1358	326.012	6.89156	4489.72	27454
9606.ENSP00000359768	KIAA1586	2	0	1	2	2.393	1	0.11883	260.285	6.0884	29.9908	88
9606.ENSP00000356432	BRINP3	2	0	1	2	3.715	1	0.1358	280.024	6.39072	44.7189	198
9606.ENSP00000372720	TMEM241	0	0	0	0	1	0	0	0	0	0	0
9606.ENSP00000481126	VPS11	49	0.58344	5	6	22.624	1	0.1358	352.543	7.15681	631.154	5128
9606.ENSP00000273064	RQCD1	9	0.30779	2	9	18.054	2	0.15844	341.5	7.04478	2803.34	17566
9606.ENSP00000311300	CTSW	3	0	1	3	2.582	1	0.11883	262.827	6.11641	219.255	1198
9606.ENSP00000244520	SNRPC	19	0.38896	5	12	29.952	4	0.1358	370.276	7.2845	3548.8	25124
9606.ENSP00000286364	RASA2	3	0	1	3	5.895	1	0.1358	303.069	6.66503	142.355	840
9606.ENSP00000370303	ZDHHC21	9	0.30898	3	8	11.987	1	0.1358	325.629	6.88497	1547.8	7316
9606.ENSP00000389175	GLYCTK	3	0	1	3	11.011	1	0.1358	325.036	6.8998	522.972	2976
9606.ENSP00000347730	ZNF536	11	0.32413	5	6	34.933	2	0.1358	348.26	7.10409	869.601	8854
9606.ENSP00000219334	SMPD3	5	0.30779	2	5	16.65	2	0.1358	335.86	7.01101	898.676	5536
9606.ENSP00000310447	GLS2	11	0.2842	4	9	15.54	4	0.1358	342.91	7.06126	6489.99	38616
9606.ENSP00000384716	ZDHHC8	8	0.30898	3	7	14.35	2	0.15844	332.167	6.96323	1500.39	8582
9606.ENSP00000358865	INA	26	0.36588	7	7	41.449	1	0.1358	364.893	7.25484	194.067	2230
9606.ENSP00000281924	TMEM163	10	0.37893	4	6	12.102	3	0.1358	322.076	6.85861	4982.76	31642
9606.ENSP00000358867	GNAI3	562	0.2449	29	35	108.154	10	0.15844	419.45	7.57611	16373.9	144062
9606.ENSP00000393876	ZNF655	1	0	1	1	1.081	1	0.00165	1	0.00494	0	0
9606.ENSP00000370770	C17orf107	1	0	1	1	1.489	1	0.11883	227.24	5.48376	0	0
9606.ENSP00000268720	CPNE7	2	0	1	2	2.686	1	0.1358	278.581	6.352	91.0483	580
9606.ENSP00000322218	PITPNM2	10	0.46346	3	7	17.671	4	0.1358	333.176	6.95499	3659.21	27274
9606.ENSP00000262186	KCNH2	4368	0.49743	20	24	82.063	7	0.1358	393.66	7.42948	6163.85	48980
9606.ENSP00000266304	TEF	2	0	1	2	6.647	1	0.1358	300.71	6.64938	65.8278	862
9606.ENSP00000389140	DCC	37	0.358	9	12	47.335	1	0.15844	378.933	7.35287	1103.22	11072
9606.ENSP00000344233	LRRC43	1	0	1	1	1.802	1	0.1358	269.357	6.23668	0	0
9606.ENSP00000368464	KIF24	9	0.30898	3	8	15.935	2	0.15844	339.067	7.0176	2098.95	12526
9606.ENSP00000265459	NRXN2	18473	0.33204	38	43	141.146	12	0.15844	436.4	7.66672	14619	148448
9606.ENSP00000265462	PRDX5	6	0.30898	3	5	11.926	1	0.1358	320.876	6.85285	528.019	3076
9606.ENSP00000382508	CDIP1	3	0	1	3	5.283	1	0.1358	326.269	6.90969	1854.88	12512
9606.ENSP00000378265	SLC9B2	1	0	1	1	1.098	1	0.10562	219.115	5.29347	0	0
9606.ENSP00000439625	PLEKHG5	2	0	1	2	5.725	1	0.1358	301.119	6.65103	85.8415	574
9606.ENSP00000355361	CD47	8	0.2842	4	6	27.509	1	0.15844	356.633	7.19059	356.766	3446
9606.ENSP00000414303	BDNF	500078	0.23433	65	65	161.918	13	0.15844	482.25	7.91797	43779.2	476012
9606.ENSP00000410186	AK9	1233	0.4707	15	16	38.783	3	0.1358	342.402	7.00277	3670.57	38782
9606.ENSP00000332247	ATP6V0A2	13	0.37893	4	9	15.795	5	0.15844	339.167	7.02007	3384.09	20100
9606.ENSP00000357307	SYT11	284	0.28813	19	21	84.096	6	0.15844	403.667	7.51597	6079.09	57000
9606.ENSP00000268712	NCOR1	2249	0.40132	21	28	93.145	8	0.15844	420.883	7.61235	11033.8	92360
9606.ENSP00000413218	FAM213B	2	0	1	2	4.92	1	0.1358	297.329	6.59666	327.952	1980
9606.ENSP00000267622	TRIP11	2	0.30779	2	2	4.645	1	0.1358	279.226	6.36436	0	0
9606.ENSP00000424126	MCTP1	2	0	1	2	6.248	1	0.1358	303.012	6.67244	41.3901	318
9606.ENSP00000263025	MAPK3	1679	0.17931	60	63	152.069	41	0.19012	497.217	8.01352	50425.8	478030
9606.ENSP00000451974	XRCC3	70	0.32239	11	13	25.173	2	0.1358	352.426	7.11892	3171.09	22864
9606.ENSP00000404991	TMEM120B	2	0	1	2	2.632	2	0.11883	249.763	5.91047	2306	14680
9606.ENSP00000406933	NT5DC2	7	0.30779	2	7	6.715	2	0.1358	312.521	6.72928	2285.49	10202
9606.ENSP00000369545	NABP2	12	0.37893	4	8	28.223	3	0.15844	361.733	7.22107	3643.65	22756
9606.ENSP00000320025	CACNB2	1361	0.38864	19	22	89.985	4	0.1358	403.876	7.50609	7391.15	71382
9606.ENSP00000348842	EML6	4	0.30779	2	4	6.698	1	0.1358	302.529	6.6362	484.856	2512
9606.ENSP00000290649	AMFR	16	0.25931	5	13	18.449	3	0.15844	357.683	7.17494	5232.2	28608
9606.ENSP00000368688	LYRM7	4	0.30779	2	4	4.273	1	0.1358	285.905	6.43108	352.317	1410
9606.ENSP00000376071	FAM117B	3	0	1	3	4.052	1	0.1358	284.864	6.42449	178.237	968
9606.ENSP00000252136	TRMT2A	60	0.52304	6	11	14.243	3	0.1358	338.01	6.99041	3813.89	19702
9606.ENSP00000354280	PRSS3	0	0	0	0	1	0	0	0	0	0	0
9606.ENSP00000345571	E2F1	1945	0.38075	20	21	82.945	2	0.15844	403.667	7.51515	2924.79	30604
9606.ENSP00000322450	NDUFV1	257	0.31046	15	18	50.605	4	0.15844	399.033	7.50609	6649.03	59792
9606.ENSP00000319281	BASP1	8	0.30898	3	7	30.461	3	0.15844	352.65	7.14858	2399.15	17820
9606.ENSP00000358880	AMIGO1	2	0	1	2	8.539	1	0.11883	294.827	6.55465	13.3035	136
9606.ENSP00000337701	PNPLA2	9	0.46346	3	6	30.692	1	0.15844	350.35	7.13869	551.109	4924
9606.ENSP00000378492	GRM2	49280	0.46059	20	22	100.084	2	0.1358	396.06	7.42783	3701.18	37906
9606.ENSP00000358884	CYB561D1	2	0	1	2	4.918	1	0.1358	291.34	6.51922	75.1201	460
9606.ENSP00000358400	MDN1	33	0.56839	4	10	30.184	2	0.15844	368.783	7.2845	4204.2	29546
9606.ENSP00000358886	ATXN7L2	0	0	0	0	1	0	0	0	0	0	0
9606.ENSP00000337946	PACRG	10	0.30779	2	10	22.319	6	0.1358	356.693	7.19224	6623.45	37942
9606.ENSP00000280606	PRSS53	1	0	1	1	1.096	1	0.10562	213.003	5.16744	0	0
9606.ENSP00000354721	SLC26A1	1	0	1	1	1.138	1	0.11883	225.002	5.44751	0	0
9606.ENSP00000353874	TLR9	9	0.30898	3	8	38.988	2	0.15844	375.4	7.34628	1317.48	11376
9606.ENSP00000443256	LPAR2	4	0.30779	2	4	16.62	2	0.15844	332.667	6.98382	343.821	2412
9606.ENSP00000260746	ARL3	18	0.47366	4	10	26.795	4	0.1358	356.043	7.15764	4659.17	24864
9606.ENSP00000350364	NEGR1	37882984521	0.48623	35	41	132.713	22	0.15844	437.283	7.69143	27681.1	200066
9606.ENSP00000337168	EPB41L1	324	0.49882	10	14	75.588	4	0.1358	391.443	7.42948	3417.32	29810
9606.ENSP00000409378	CHRM4	6	0.30898	3	5	29.339	1	0.1358	336.919	6.98959	234.315	1878
9606.ENSP00000260505	TTLL7	11	0.30898	3	10	19.656	5	0.1358	344.56	7.04973	5468.03	29374
9606.ENSP00000386770	DNAH10	5	0.30779	2	5	7.202	1	0.1358	305.036	6.68068	546.129	3162
9606.ENSP00000359170	DPCD	7	0.30898	3	6	13.009	2	0.15844	326.15	6.90062	1410.65	8418
9606.ENSP00000418081	CACNA2D2	1309	0.41281	16	17	82.181	1	0.1358	397.593	7.46819	3161.1	36400
9606.ENSP00000329797	CADM1	101	0.33936	11	14	74.367	2	0.1358	382.16	7.36028	3730.99	32724
9606.ENSP00000394390	KCTD15	75803944340	0.74519	28	30	121.471	4	0.15844	417.133	7.58764	5147.06	53860
9606.ENSP00000365840	ENTPD6	54	0.47564	7	7	19.142	1	0.1358	300.879	6.60325	43.7262	538
9606.ENSP00000366934	NOL9	6	0.30779	2	6	4.608	3	0.1358	301.381	6.60078	4952.78	23612
9606.ENSP00000394394	ANAPC7	26	0.42794	6	8	28.469	1	0.15844	366.467	7.26555	1564.22	13028
9606.ENSP00000362574	S100PBP	3	0	1	3	3.811	1	0.1358	277.39	6.32482	249.355	1104
9606.ENSP00000386520	RAD54L2	11	0.37893	4	7	21.729	3	0.15844	352.95	7.14858	3190.33	21866
9606.ENSP00000413632	MCMDC2	6	0.30779	2	6	7.644	2	0.1358	302.545	6.62137	1088.52	5446
9606.ENSP00000307549	NPTX1	9	0.25931	5	6	33.112	1	0.1358	360.91	7.21942	406.633	3726
9606.ENSP00000349143	BTN2A2	1	0	1	1	1.07	1	0.00165	1	0.00494	0	0
9606.ENSP00000310933	MADD	20	0.25611	7	13	28.981	5	0.1358	356.76	7.16093	4086.76	23662
9606.ENSP00000268231	2023-09-12	3	0	1	3	2.61	2	0.1358	270.683	6.23009	780.973	4254
9606.ENSP00000033079	FAM13B	14	0.38896	5	5	9.466	1	0.1358	312.688	6.77129	127.006	1114
9606.ENSP00000361009	PREX1	15	0.37893	4	8	28.824	1	0.15844	357.667	7.19141	1453.71	13190
9606.ENSP00000317564	EID2B	1	0	1	1	4.033	1	0.11883	259.536	6.05298	0	0
9606.ENSP00000373215	CADPS	26	0.29157	8	12	54.706	1	0.15844	374.9	7.29768	1859.6	16162
9606.ENSP00000222256	RAB3A	496	0.25584	30	36	112.827	18	0.15844	429.8	7.65189	15750.3	127018
9606.ENSP00000268699	GAS8	7	0	1	7	7.573	4	0.1358	308.936	6.70539	2640.17	13298
9606.ENSP00000393066	SLC4A10	3	0.30779	2	3	23.637	1	0.1358	332.81	6.95417	373.425	3164
9606.ENSP00000266037	DOCK3	7	0.30779	2	7	34.56	3	0.1358	371.593	7.31168	2051.26	15338
9606.ENSP00000362570	FNDC5	3	0.30779	2	3	17.713	4	0.1358	349.21	7.13045	4926.33	34540
9606.ENSP00000305133	SOCS5	7	0.46346	3	4	22.048	1	0.1358	331.46	6.96653	124.602	850
9606.ENSP00000362566	HPCA	114	0.1765	25	29	103.274	5	0.15844	425.567	7.63624	12666.1	100114
9606.ENSP00000341422	P4HTM	4	0	1	4	4.468	1	0.1358	289.576	6.4665	1122.98	4316
9606.ENSP00000342755	RNF41	11	0.30898	3	10	23.975	3	0.15844	360.183	7.22271	6225.42	36460
9606.ENSP00000288078	FUK	1	0	1	1	1.773	1	0.11883	248.74	5.89646	0	0
9606.ENSP00000478320	ATXN3	64	0.20641	16	16	65.1	3	0.15844	409.417	7.57611	5498.92	52344
9606.ENSP00000258415	CYP27A1	9	0.37893	4	5	22.358	1	0.1358	338.926	7.02913	483.608	3638
9606.ENSP00000348064	ART3	1	0	1	1	1.076	1	0.11883	224.042	5.41374	0	0
9606.ENSP00000382178	MDGA2	11	0.37893	4	7	26.701	3	0.15844	344.533	7.05632	3514.47	25856
9606.ENSP00000386538	TBC1D10B	5	0	1	5	15.165	1	0.1358	330.176	6.93769	747.086	4850
9606.ENSP00000265191	NME5	12	0.46346	3	9	15.517	2	0.1358	338.202	7.00112	2369.69	14374
9606.ENSP00000354742	IPO9	4	0.30779	2	4	4.272	1	0.1358	283.35	6.39072	510.48	2434
9606.ENSP00000468312	EML2	2	0	1	2	6.023	1	0.1358	289.238	6.49616	66.4026	530
9606.ENSP00000225512	WNT3	26	0.45378	5	5	30.47	1	0.15844	355.45	7.18647	102.295	1316
9606.ENSP00000291481	HAPLN4	1	0	1	1	11.972	1	0.1358	308.719	6.71693	0	0
9606.ENSP00000373684	STK38L	3	0	1	3	3.074	1	0.1358	274.983	6.28528	851.621	3516
9606.ENSP00000338034	SPRYD4	5	0.30779	2	5	7.628	1	0.1358	313.776	6.76306	1069.91	5432
9606.ENSP00000403852	POLR2F	5978	0.23068	33	35	80.444	4	0.15844	427.617	7.64283	18438	151312
9606.ENSP00000255189	DMGDH	3	0	1	3	3.838	1	0.1358	288.879	6.49945	139.297	862
9606.ENSP00000290158	KPNB1	732	0.5854	7	15	18.511	3	0.15844	352.083	7.10327	6507.68	38132
9606.ENSP00000458954	NUP88	1445	0.59666	9	12	12.07	3	0.15844	326.317	6.87097	2915.23	19222
9606.ENSP00000258455	MRPS9	332	0.39514	12	16	33.849	4	0.15844	372.933	7.29109	6373.95	40258
9606.ENSP00000280350	PIH1D2	3	0	1	3	9.488	1	0.1358	294.569	6.55629	210.861	1476
9606.ENSP00000419195	CAMKV	11	0.46346	3	8	24.662	1	0.1358	353.602	7.14528	1928.1	12600
9606.ENSP00000257118	PHC2	38	0.20489	12	19	54.988	5	0.15844	392.917	7.44101	7324.19	54262
9606.ENSP00000239906	FAM53C	17	0.33284	6	7	16.116	2	0.1358	334.986	6.99371	1284.13	8206
9606.ENSP00000284719	OLA1	267	0.47733	9	10	24.736	1	0.15844	344.4	7.06455	930.311	7366
9606.ENSP00000222254	PIK3R2	676	0.29957	21	23	86.674	8	0.15844	414.767	7.58352	5823.79	54344
9606.ENSP00000445408	RABEP1	10	0.30779	2	10	27.409	2	0.1358	361.96	7.21695	4522.56	28668
9606.ENSP00000266070	DIDO1	164	0.33936	11	13	42.34	3	0.15844	372.533	7.28862	4798.19	37334
9606.ENSP00000414982	KLC1	13	0.28529	6	7	33.985	1	0.15844	379	7.37511	963	10074
9606.ENSP00000381058	CDH7	34	0.51861	5	9	36.317	2	0.15844	359.233	7.19883	2007.48	16012
9606.ENSP00000261845	MAPK6	12	0.2842	4	10	37.807	1	0.15844	374.883	7.33886	1734.02	14456
9606.ENSP00000359385	GLMN	3	0.30779	2	3	5.294	1	0.1358	284.007	6.41131	245.15	876
9606.ENSP00000412326	ARPP21	4	0	1	4	16.36	1	0.1358	328.669	6.9138	1135.25	7050
9606.ENSP00000483921	SSBP2	1	0	1	1	4.716	1	0.1358	280.386	6.39237	0	0
9606.ENSP00000340361	ACVR2B	6	0	1	6	13.062	2	0.1358	333.736	6.97723	2217.18	14566
9606.ENSP00000479667	RPS6KA5	56	0.31924	10	12	63.4	4	0.15844	404.967	7.55798	2312.65	26204
9606.ENSP00000256261	DUSP26	3	0	1	3	10.358	1	0.1358	323.926	6.90474	853.669	4742
9606.ENSP00000305355	PRKCB	400	0.2634	26	30	119.332	9	0.15844	441.467	7.73756	13444.1	134434
9606.ENSP00000361214	NRG3	39	0.27149	11	14	71.025	3	0.15844	393.467	7.45419	3326.14	30176
9606.ENSP00000366901	FAM216A	1	0	1	1	1.522	1	0.11883	236.417	5.67158	0	0
9606.ENSP00000256257	RNF122	2	0	1	2	1.755	1	0.11883	256.789	6.01179	67.4527	472
9606.ENSP00000309953	EFEMP2	3	0	1	3	5.194	1	0.1358	297.779	6.60078	371.869	1712
9606.ENSP00000460850	CLUAP1	15	0.37893	4	11	29.656	1	0.15844	374.783	7.33722	4620.38	29804
9606.ENSP00000408005	SLC9A3R2	9	0.30779	2	9	25.734	2	0.15844	352.55	7.14199	2633.86	19672
9606.ENSP00000289104	MRAS	14	0.25931	5	11	41.034	2	0.15844	368.683	7.27132	2916.51	24084
9606.ENSP00000339381	RGS12	124	0.52304	6	8	26.703	1	0.1358	342.236	7.03737	501.163	3352
9606.ENSP00000318222	ZDHHC22	2	0	1	2	8.659	2	0.1358	292.079	6.52417	342.615	2992
9606.ENSP00000215941	ANKRD54	1	0	1	1	4.61	1	0.1358	290.124	6.52334	0	0
9606.ENSP00000311827	MSL2	53	0.47549	6	9	34.981	1	0.15844	361.817	7.23425	1079.81	9646
9606.ENSP00000267102	LMBR1L	2	0	1	2	2.978	1	0.1358	271.319	6.26963	17.9134	146
9606.ENSP00000219066	NTHL1	32	0.38039	6	10	19.94	2	0.1358	343.243	7.03984	2075.8	15008
9606.ENSP00000471735	MPND	45	0.40246	7	13	23.449	3	0.15844	349.55	7.10327	3612.51	23510
9606.ENSP00000246421	SLC35E2	7	0.30779	2	7	1.982	3	0.11883	274.056	6.24327	5104.95	26834
9606.ENSP00000295851	ABI2	36	0.36588	7	9	27.723	2	0.15844	369.433	7.29932	1903.45	15178
9606.ENSP00000311825	CTBP2	26	0.19093	9	16	63.014	2	0.15844	406.983	7.55222	6598.04	52506
9606.ENSP00000306497	KCNJ4	3150	0.44525	17	21	83.295	3	0.1358	387.21	7.38252	4548.4	40092
9606.ENSP00000248846	TUBGCP6	16	0.2041	8	10	16.764	3	0.15844	339.883	7.01018	2944.42	17354
9606.ENSP00000355865	PARK2	96	0.23477	17	23	74.943	9	0.15844	424.683	7.6659	15370.4	122390
9606.ENSP00000373895	POU6F1	0	0	0	0	1	0	0	0	0	0	0
9606.ENSP00000225724	GOSR1	28	0.56839	4	8	20.679	2	0.15844	338.683	7.02007	1852.95	14006
9606.ENSP00000371475	TP53BP1	1320	0.2265	32	34	87.532	13	0.15844	422.5	7.6107	17970.1	147184
9606.ENSP00000446335	ZNF362	1	0	1	1	4.595	1	0.1358	288.021	6.49122	0	0
9606.ENSP00000354777	TBKBP1	5	0	1	5	20.988	2	0.1358	336.81	7.00689	888.543	5560
9606.ENSP00000382140	LRRC48	3	0	1	3	2.788	1	0.1358	284.229	6.42367	503.569	1974
9606.ENSP00000354778	CNTNAP2	4783	0.32815	27	30	114.82	4	0.15844	413.9	7.54151	10600.1	95714
9606.ENSP00000426964	YJEFN3	7	0.46346	3	4	4.339	1	0.1358	278.402	6.33058	281.679	1294
9606.ENSP00000424544	TUSC3	4	0	1	4	7.302	1	0.1358	299.121	6.60572	439.864	3110
9606.ENSP00000288025	TMED6	1	0	1	1	1.281	1	0.10562	215.481	5.23581	0	0
9606.ENSP00000397863	IL34	2	0.30779	2	2	12.434	1	0.1358	315.036	6.81248	0	0
9606.ENSP00000343885	PPA2	16	0.32413	5	10	28.857	3	0.15844	362.75	7.23095	5577.52	39338
9606.ENSP00000386972	CALCRL	2	0	1	2	13.725	1	0.1358	316.819	6.80754	14.6398	190
9606.ENSP00000266483	ALG10	2	0	1	2	8.253	1	0.11883	291.98	6.52499	124.634	816
9606.ENSP00000256433	IER3IP1	9	0.46346	3	6	27.185	2	0.1358	340.693	7.04396	2524.37	18000
9606.ENSP00000249700	TMOD2	6	0.30779	2	6	17.955	5	0.1358	334.193	6.97559	5865.17	37584
9606.ENSP00000470879	TMEM59L	6	0	1	6	12.892	2	0.15844	341.217	7.05137	3232.49	16696
9606.ENSP00000363616	EDEM2	9	0.46346	3	6	10.525	1	0.1358	319.443	6.82154	757.038	3422
9606.ENSP00000382379	ANKRD28	7	0	1	7	22.929	1	0.15844	359.95	7.22354	1431.48	10270
9606.ENSP00000410339	TOMM40	480	0.30118	18	20	51.649	3	0.15844	399.117	7.4962	8761.27	66038
9606.ENSP00000359356	EVI5	6	0	1	6	13.698	2	0.1358	326.543	6.89403	1851.77	11358
9606.ENSP00000245544	NUP85	1443	0.69977	8	11	16.291	1	0.15844	329.783	6.9031	2412.46	11752
9606.ENSP00000245304	RAP2A	11	0.2842	4	9	35.897	3	0.15844	377.367	7.36275	2163.99	16422
9606.ENSP00000346927	NAT6	0	0	0	0	1	0	0	0	0	0	0
9606.ENSP00000318480	YME1L1	272	0.62199	7	15	35.325	2	0.15844	372.233	7.29109	4510.21	31940
9606.ENSP00000256474	VHL	19	0.38896	5	10	41.151	4	0.15844	385.133	7.41547	4134.96	29500
9606.ENSP00000458762	NMRAL1	9	0.46346	3	6	11.797	2	0.15844	320.967	6.85202	3020.37	24198
9606.ENSP00000361664	HIVEP3	3	0	1	3	9.133	1	0.1358	311.843	6.76635	244.041	1680
9606.ENSP00000306473	SHCBP1	2	0.30779	2	2	3.102	1	0.1358	264.071	6.12547	0	0
9606.ENSP00000296921	TLX3	2	0	1	2	4.564	2	0.1358	275.474	6.30999	357.923	2574
9606.ENSP00000293414	ASB16	0	0	0	0	1	0	0	0	0	0	0
9606.ENSP00000344989	DALRD3	8	0.30779	2	8	16.789	2	0.15844	345.55	7.07856	1636.58	10530
9606.ENSP00000328287	RNF123	16	0.32413	5	11	13.822	1	0.15844	337.233	6.98465	2625	12798
9606.ENSP00000351284	RAD52	72	0.3791	10	12	27.079	2	0.1358	346.376	7.05714	1548.13	12218
9606.ENSP00000362759	BAI2	5	0.30779	2	5	17.016	1	0.1358	335.519	6.99536	598.233	3740
9606.ENSP00000299198	CKB	6	0.30779	2	6	21.141	1	0.1358	353.01	7.16423	1204	10196
9606.ENSP00000245796	PSD4	1	0	1	1	1.563	1	0.11883	252.649	5.96072	0	0
9606.ENSP00000323816	AHRR	1	0	1	1	8.916	1	0.1358	297.869	6.59172	0	0
9606.ENSP00000482632	ZNF501	3	0	1	3	6.591	1	0.1358	309.893	6.74246	208.944	1386
9606.ENSP00000383690	MASP2	1	0	1	1	1.677	1	0.11883	251.215	5.94177	0	0
9606.ENSP00000354558	MTOR	2739	0.23282	50	53	144.108	18	0.19012	482.733	7.94433	40362	370392
9606.ENSP00000250916	KLF16	3	0	1	3	14.592	2	0.15844	345.983	7.09915	452.517	3362
9606.ENSP00000357829	METTL10	4	0	1	4	5.091	3	0.1358	296.305	6.58595	5305.77	30036
9606.ENSP00000370129	AKR1C2	5	0.30898	3	4	3.554	1	0.1358	282.286	6.39566	327.492	1554
9606.ENSP00000235521	WARS2	7	0.46346	3	4	9.391	1	0.1358	309.012	6.72681	152.382	856
9606.ENSP00000178640	MAP2K5	37442724568	0.58576	28	30	118.725	5	0.15844	431.417	7.68979	8392.99	78374
9606.ENSP00000288050	PDPR	0	0	0	0	1	0	0	0	0	0	0
9606.ENSP00000293889	CCDC78	2	0	1	2	8.537	1	0.1358	300.919	6.62384	275.649	1906
9606.ENSP00000266022	RBM6	3	0.30779	2	3	9.973	1	0.1358	301.426	6.65844	50.4858	492
9606.ENSP00000379183	PANX2	2	0.30779	2	2	7.261	1	0.11883	276.268	6.31576	0	0
9606.ENSP00000295822	EIF5A2	15	0.33284	6	7	10.923	2	0.1358	314.236	6.76059	1669.7	11412
9606.ENSP00000421246	ZNF131	3	0	1	3	2.888	2	0.1358	271.179	6.22844	2442.52	17742
9606.ENSP00000351052	ZC3HC1	7	0.30779	2	7	8.761	1	0.1358	313.26	6.75647	1838.33	8846
9606.ENSP00000224862	FBXL15	1	0	1	1	6.565	1	0.1358	295.371	6.59419	0	0
9606.ENSP00000380178	UBE2G1	32	0.38039	6	10	19.745	2	0.1358	347.11	7.09421	2312.48	14426
9606.ENSP00000377668	SUOX	16	0.46346	3	13	25.446	6	0.15844	358.1	7.18647	8582.99	48306
9606.ENSP00000262525	ZNF629	3	0	1	3	6.217	2	0.1358	305.943	6.69798	276.231	1806
9606.ENSP00000406261	ENPP3	1354	0.61311	13	17	44.47	1	0.1358	351.976	7.09174	2607.26	20460
9606.ENSP00000378517	SPP1	42	0.32073	8	14	47.23	7	0.15844	389.85	7.42783	6874.75	47862
9606.ENSP00000318822	BID	5	0.30779	2	5	12.424	2	0.1358	329.11	6.94593	2200.34	13600
9606.ENSP00000378996	NREP	1	0	1	1	2.527	1	0.1358	260.119	6.0851	0	0
9606.ENSP00000264709	DNMT3A	1124	0.33503	19	21	92.839	2	0.15844	426.05	7.67084	6994.58	79902
9606.ENSP00000304669	CTNNA1	119	0.25905	17	28	87.41	10	0.15844	433.7	7.70956	15068.8	120606
9606.ENSP00000387462	ZBTB10	3	0	1	3	3.111	2	0.1358	276.879	6.32152	1531.94	8736
9606.ENSP00000384193	CADM2	38000793916	0.54808	31	35	129.996	3	0.15844	422.35	7.60247	10358.9	97162
9606.ENSP00000432768	CKAP5	15	0.25931	5	11	29.086	1	0.15844	355.867	7.16423	2297.49	14606
9606.ENSP00000254900	BRD8	64	0.34989	8	15	38.764	3	0.15844	378.567	7.34463	5870.88	38230
9606.ENSP00000452120	ITGA7	9	0.30898	3	8	25.424	3	0.1358	347.91	7.10409	3131.84	22074
9606.ENSP00000387699	CREB1	5260	0.2134	55	57	149.811	10	0.15844	483.967	7.94268	43619.9	430520
9606.ENSP00000386125	ARMC5	1	0	1	1	7.456	1	0.11883	301.961	6.64855	0	0
9606.ENSP00000297837	ANKS6	3	0.30779	2	3	3.588	2	0.1358	288.348	6.4698	275.233	1230
9606.ENSP00000378760	MVP	1	0	1	1	3.601	1	0.1358	284.581	6.45415	0	0
9606.ENSP00000249330	VGF	67	0.33919	10	11	58.427	2	0.15844	398.033	7.50362	1385.14	15910
9606.ENSP00000442795	MYBPC3	3	0	1	3	14.553	1	0.15844	326.017	6.91628	559.059	3304
9606.ENSP00000428263	C14orf159	4	0	1	4	3.728	2	0.1358	287.464	6.46321	1943.93	10444
9606.ENSP00000287814	TIMP4	6	0.2842	4	4	14.922	1	0.1358	326.669	6.91957	315.849	2582
9606.ENSP00000442573	ZNF668	3	0	1	3	4.445	3	0.1358	287.793	6.46568	4207.87	30464
9606.ENSP00000262518	SRCAP	816	0.37524	19	21	71.559	3	0.15844	399.433	7.47067	4715.59	43268
9606.ENSP00000409542	LOC388849	1	0	1	1	11.798	1	0.1358	302.238	6.65267	0	0
9606.ENSP00000310094	TAOK2	12454041601	1.0135	14	15	49.596	1	0.15844	372.65	7.30344	1449.28	10418
9606.ENSP00000317721	PIPOX	6	0.30779	2	6	6.617	2	0.1358	310.136	6.73093	1122.19	6236
9606.ENSP00000398597	EXOSC6	5	0.30898	3	4	5.013	1	0.1358	296.564	6.57112	735.065	2666
9606.ENSP00000262519	SETD1A	9929	0.31939	37	42	102.754	10	0.15844	439.917	7.70956	25997.5	204600
9606.ENSP00000285873	GEMIN5	722	0.71324	6	8	8.476	1	0.1358	305.019	6.65432	1025.28	5796
9606.ENSP00000406037	KAT8	613	0.41061	15	16	60.868	3	0.15844	389.517	7.41877	3386.31	28170
9606.ENSP00000259351	RALGPS1	5	0	1	5	4.793	1	0.1358	285.745	6.42449	1025.99	4758
9606.ENSP00000325589	PTPRCAP	2	0	1	2	6.251	2	0.1358	290.14	6.5011	476.649	2718
9606.ENSP00000364586	SCN2A	6642	0.28093	41	43	138.711	3	0.15844	435.1	7.65272	12803	138292
9606.ENSP00000366527	ZSCAN16	0	0	0	0	1	0	0	0	0	0	0
9606.ENSP00000305777	CSNK1G1	9	0.37893	4	5	33.21	1	0.15844	355.367	7.18729	191.637	1890
9606.ENSP00000318804	CRLF3	2	0	1	2	2.59	1	0.1358	267.769	6.19466	59.6374	296
9606.ENSP00000317714	STX4	119	0.32197	12	17	69.947	2	0.15844	400.267	7.50444	5301.3	43692
9606.ENSP00000378992	SULT1A2	28	0.38039	6	6	12.85	2	0.1358	329.793	6.94099	503.985	5490
9606.ENSP00000444743	SSH2	4	0	1	4	9.389	3	0.1358	313.886	6.77294	4857.76	33262
9606.ENSP00000358265	KLHL32	2	0	1	2	2.506	1	0.11883	245.475	5.83056	68.2634	486
9606.ENSP00000376570	GALNT13	6	0	1	6	12.406	3	0.1358	318.486	6.82813	2191.8	14980
9606.ENSP00000374135	LRP1B	958003412	0.48198	24	24	112.274	1	0.15844	419.55	7.61318	4759.75	49872
9606.ENSP00000455607	PHKG2	4	0.30898	3	3	19.403	1	0.1358	327.326	6.92781	101.572	1180
9606.ENSP00000374377	FAM101A	4	0	1	4	12.508	2	0.1358	309.179	6.72022	2405.27	17090
9606.ENSP00000407375	GPX1	35	0.29157	8	11	33.11	4	0.15844	366.5	7.25978	4561.36	29964
9606.ENSP00000260361	NDUFAF1	33	0.42794	6	7	14.989	2	0.15844	331.783	6.95252	845	5634
9606.ENSP00000262301	LMF1	2	0	1	2	2.924	1	0.11883	275.561	6.31823	41.2697	160
9606.ENSP00000288912	WDR66	3	0	1	3	5.917	1	0.1358	299.021	6.61396	282.854	1386
9606.ENSP00000262545	PCSK2	73	0.22436	16	19	78.968	4	0.15844	386.9	7.38994	2494.26	24426
9606.ENSP00000314480	UNCX	2	0	1	2	6.029	1	0.1358	302.786	6.66091	83.4378	586
9606.ENSP00000287820	PPARG	1681	0.19393	41	42	119.911	14	0.15844	453.1	7.79276	26708.6	232040
9606.ENSP00000364578	NELFE	16	0.38896	5	7	20.382	2	0.1358	344.61	7.06702	862.635	5796
9606.ENSP00000302232	ALKBH3	7	0.30779	2	7	18.26	2	0.1358	342.076	7.05796	2490.78	13910
9606.ENSP00000402915	C2orf74	2	0	1	2	2.212	1	0.1358	247.821	5.87093	67.4594	234
9606.ENSP00000329735	FAM212A	1	0	1	1	2.572	1	0.1358	266.919	6.19878	0	0
9606.ENSP00000481917	SEZ6L2	12454041609	0.6905	18	19	55.978	2	0.15844	377.583	7.32074	3162.25	23080
9606.ENSP00000480828	FDFT1	21	0.33284	6	13	21.806	3	0.15844	352.267	7.12633	5898.01	35780
9606.ENSP00000340983	LRRC25	0	0	0	0	1	0	0	0	0	0	0
9606.ENSP00000251412	TUBG2	8	0.30898	3	7	16.421	1	0.15844	338.167	7.02831	1275.2	7540
9606.ENSP00000164024	CELSR3	4	0	1	4	7.356	1	0.1358	304.357	6.6675	123.685	1170
9606.ENSP00000406293	TCEA3	14	0.38896	5	5	22.195	1	0.1358	335.943	7.00195	34.434	608
9606.ENSP00000315568	AVL9	4	0	1	4	7.209	1	0.1358	307.029	6.69716	407.198	2098
9606.ENSP00000353820	CYP2D6	14	0.32413	5	9	26.492	2	0.1358	360.376	7.20871	3227.69	21302
9606.ENSP00000305988	ALCAM	7	0.30898	3	6	26.51	1	0.1358	355.726	7.18565	661.451	5484
9606.ENSP00000379818	GRIN2A	145343	0.36301	52	53	157.102	9	0.15844	467.867	7.85289	20582.7	241064
9606.ENSP00000219905	MGA	22	0.29157	8	8	30.971	1	0.15844	348.767	7.09997	267.066	2804
9606.ENSP00000264711	DNAJC27	75846395521	0.96617	22	23	108.763	1	0.15844	398.567	7.47726	1730.33	15420
9606.ENSP00000251645	KRT31	0	0	0	0	1	0	0	0	0	0	0
9606.ENSP00000365895	HS6ST3	4	0	1	4	11.26	1	0.1358	305.062	6.66256	330.37	1920
9606.ENSP00000384179	ZFPM2	4	0.30898	3	3	24.894	1	0.15844	350.667	7.15434	15.3652	150
9606.ENSP00000385026	CHRNA2	46	0.43905	7	11	61.333	3	0.1358	373.576	7.29026	6558.23	59312
9606.ENSP00000300069	RBPMS2	14	0.47366	4	6	26.873	1	0.15844	338.633	7.0176	289.487	2278
9606.ENSP00000365899	VSX1	7	0.2842	4	5	19.208	1	0.15844	331.867	6.96653	170.544	1414
9606.ENSP00000366509	ZKSCAN4	3	0.30779	2	3	9.228	4	0.15844	337.117	7.01925	5389.74	30696
9606.ENSP00000340514	ZNF14	1	0	1	1	1.846	1	0.11883	256.637	6.03568	0	0
9606.ENSP00000358045	ECM1	1	0	1	1	1.361	1	0.11883	240.505	5.76137	0	0
9606.ENSP00000378972	SULT1A1	37	0.32073	8	11	16.722	4	0.15844	360.35	7.2186	5622.08	34474
9606.ENSP00000441214	USP36	2	0	1	2	3.748	1	0.1358	279.174	6.34376	51.8357	306
9606.ENSP00000397453	UBE2W	35	0.29157	8	11	26.967	2	0.15844	368.517	7.27873	3504.78	25064
9606.ENSP00000393099	MAPKBP1	2	0	1	2	3.006	1	0.11883	274.492	6.30587	68.4856	414
9606.ENSP00000477437	KCNJ6	3101	0.48071	15	18	83.695	4	0.1358	391.993	7.42371	7270.9	58168
9606.ENSP00000279392	HIRIP3	12454041601	1.0135	14	15	42.356	1	0.15844	360.8	7.2013	1203.45	6820
9606.ENSP00000326244	TMEM151A	2	0	1	2	4.675	1	0.11883	269.825	6.21938	30.134	230
9606.ENSP00000365883	NUDT8	10	0.2842	4	8	27.14	1	0.15844	361.467	7.22766	1771.35	12528
9606.ENSP00000294129	NCKIPSD	46	0.33413	9	13	33.503	1	0.1358	361.51	7.21118	4436.34	27944
9606.ENSP00000422769	DNAH10OS	0	0	0	0	1	0	0	0	0	0	0
9606.ENSP00000445868	BCL7A	5	0.30779	2	5	9.211	1	0.1358	306.262	6.69221	770.457	4622
9606.ENSP00000306894	ETV5	40683600	0.83123	15	15	88.138	1	0.15844	389.15	7.42289	391.972	8328
9606.ENSP00000407560	SLC25A44	3	0.30779	2	3	2.693	1	0.1358	272.495	6.26139	108.753	424
9606.ENSP00000398798	ZNF142	3	0.30779	2	3	3.053	1	0.1358	282.457	6.4039	170.557	700
9606.ENSP00000399403	KLC2	7	0.2842	4	5	16.272	2	0.15844	347.45	7.12222	487.344	4006
9606.ENSP00000284503	NEIL2	11	0.37893	4	7	26.961	2	0.15844	358.233	7.19224	1430.29	11058
9606.ENSP00000307508	CALB2	2557	0.31934	20	21	95.639	1	0.15844	404.217	7.50032	2839.9	33894
9606.ENSP00000353600	SULT1A4	24	0.56839	4	4	4.91	1	0.1358	288.436	6.48463	0	0
9606.ENSP00000318615	TRIM73	0	0	0	0	1	0	0	0	0	0	0
9606.ENSP00000238892	CRIPT	4	0	1	4	14.353	2	0.15844	337.25	7.01842	2632.93	17146
9606.ENSP00000478516	NLRP1	6	0.30779	2	6	13.567	1	0.15844	327.483	6.92451	1428.84	8772
9606.ENSP00000475489	MPHOSPH9	5	0	1	5	5.797	1	0.1358	298.812	6.60242	765.197	3474
9606.ENSP00000305334	FSTL5	3	0	1	3	9.198	1	0.1358	303.236	6.66338	556.325	3902
9606.ENSP00000363694	EPB41L4B	9	0.37893	4	5	18.887	1	0.15844	342.55	7.07197	437.678	3716
9606.ENSP00000419542	LRRC55	2	0	1	2	9.677	1	0.1358	301.229	6.6362	444.415	2710
9606.ENSP00000349351	BICD2	6	0.30779	2	6	7.688	2	0.1358	314.926	6.79354	1364.06	8014
9606.ENSP00000295685	ARPC2	31	0.56839	4	10	37.407	1	0.15844	369.117	7.28944	1300.59	10176
9606.ENSP00000349594	ELAVL4	288	0.28863	20	24	96.631	3	0.15844	416.783	7.58929	8845.26	75500
9606.ENSP00000373244	CSPG5	6	0.30779	2	6	32.566	1	0.15844	335.933	6.97559	488.513	3740
9606.ENSP00000321805	RIT2	79	0.32239	11	16	68.968	7	0.15844	390.7	7.42618	7464.44	67782
9606.ENSP00000395012	KLHL24	6	0.30779	2	6	5.54	3	0.1358	284.424	6.39237	3843.7	20420
9606.ENSP00000262741	PIK3R3	673	0.31934	20	21	84.039	1	0.15844	408.867	7.54892	3356.94	37458
9606.ENSP00000317790	SPTBN5	9	0.30898	3	8	29.917	2	0.1358	348.686	7.09833	2136.12	16676
9606.ENSP00000430128	RALYL	287	0.31531	14	19	78.392	5	0.15844	396.633	7.45501	8386.07	62384
9606.ENSP00000411827	GPR137	2	0	1	2	4.349	1	0.1358	288.664	6.49039	61.4928	372
9606.ENSP00000302274	C1QTNF4	0	0	0	0	1	0	0	0	0	0	0
9606.ENSP00000385216	NCOA1	465	0.44706	13	14	59.263	3	0.15844	380.317	7.35863	2448.93	22126
9606.ENSP00000363205	NFS1	24	0.25611	7	16	20.572	3	0.1358	354.593	7.12881	8245.26	46982
9606.ENSP00000386543	PREPL	6	0	1	6	7.718	1	0.11883	309.12	6.71693	2010.87	9530
9606.ENSP00000384364	NPY	1312	0.31476	23	27	104.828	5	0.15844	421.567	7.61647	7826.15	75164
9606.ENSP00000384363	GDPD3	12454041601	1.0135	14	15	45.059	1	0.15844	353.733	7.13128	585.923	3010
9606.ENSP00000381097	EPHB1	16	0.28529	6	10	36.773	1	0.1358	357.06	7.17082	941.464	8424
9606.ENSP00000272771	TMEFF2	8	0.30898	3	7	15.777	2	0.1358	340.576	7.04478	1168.81	7474
9606.ENSP00000341637	NCR3LG1	0	0	0	0	1	0	0	0	0	0	0
9606.ENSP00000297613	RPP25L	2	0	1	2	6.48	1	0.1358	301.636	6.66091	20.7314	202
9606.ENSP00000269383	TRIM65	3	0.30779	2	3	10.729	1	0.1358	296.576	6.59172	110.614	1278
9606.ENSP00000429374	RPS20	316	0.29953	17	19	35.08	3	0.15844	379.15	7.33804	6238.54	42228
9606.ENSP00000261647	TTC19	5	0.30779	2	5	7.451	3	0.1358	312.66	6.76965	1283.08	7156
9606.ENSP00000261889	SNX1	10	0.30898	3	9	12.98	5	0.1358	328.826	6.91051	6749.38	45016
9606.ENSP00000316454	PACS1	4	0	1	4	6.825	1	0.1358	306.786	6.7021	824.258	5228
9606.ENSP00000263826	AKT3	497	0.31493	19	20	92.301	1	0.15844	414.817	7.59341	4197.59	45890
9606.ENSP00000412922	URM1	14	0.37893	4	10	14.404	3	0.15844	350.433	7.12798	3210.61	17712
9606.ENSP00000399863	ZNF839	0	0	0	0	1	0	0	0	0	0	0
9606.ENSP00000383295	NBEA	5	0.30898	3	4	29.132	1	0.1358	344.36	7.07938	1684.65	12224
9606.ENSP00000404074	ZSCAN9	1	0	1	1	1.43	1	0.1358	260.745	6.10982	0	0
9606.ENSP00000262971	PIAS4	28	0.23943	10	12	39.136	1	0.15844	370.267	7.27296	2339.64	17052
9606.ENSP00000237536	SOGA1	1	0	1	1	2.759	1	0.1358	271.057	6.27292	0	0
9606.ENSP00000268281	PRSS36	2	0.30779	2	2	1.167	1	0.11883	228.457	5.50271	0	0
9606.ENSP00000363435	ITPR3	341	0.36429	17	22	93.186	4	0.15844	418.783	7.61482	8794.41	83236
9606.ENSP00000326253	RTBDN	1	0	1	1	1.476	1	0.11883	228.557	5.51589	0	0
9606.ENSP00000438085	GGA3	9	0	1	9	10.121	4	0.1358	320.319	6.81331	2502.45	10818
9606.ENSP00000294338	PDZK1IP1	1	0	1	1	3.337	1	0.1358	278.355	6.36518	0	0
9606.ENSP00000476119	NUDT3	75887078791	0.75213	28	36	123.002	3	0.15844	423.767	7.61812	11251.4	89912
9606.ENSP00000365619	ZNF337	2	0	1	2	8.414	1	0.1358	303.576	6.67409	610.843	4484
9606.ENSP00000331845	PRR14L	3	0.30779	2	3	4.665	1	0.1358	294.548	6.55547	171.338	734
9606.ENSP00000347195	TMEM110	3	0	1	3	3.043	1	0.11883	266.387	6.1543	243.964	880
9606.ENSP00000192788	UHRF1BP1	12	0.37893	4	8	17.761	1	0.1358	336.31	6.99453	1965.18	10442
9606.ENSP00000296511	ANXA5	473	0.29768	22	29	100.589	9	0.15844	435	7.71203	17724	145490
9606.ENSP00000267199	VPS33A	55	0.58344	5	12	38.182	7	0.15844	372.5	7.30839	4438.42	28030
9606.ENSP00000296755	MAP1B	517	0.2857	23	24	105.375	1	0.15844	417.1	7.59093	4096.35	46190
9606.ENSP00000296754	ERAP1	3	0	1	3	6.417	1	0.1358	306.419	6.7161	389.349	2046
9606.ENSP00000274721	GFRA3	19	0.47366	4	8	29.532	2	0.1358	355.526	7.17329	1373.34	11050
9606.ENSP00000362109	FRS3	5	0.30779	2	5	29.832	1	0.1358	346.643	7.09009	329.373	3396
9606.ENSP00000356105	SLC41A1	3	0	1	3	3.356	1	0.1358	287.981	6.48463	223.588	1126
9606.ENSP00000356107	RAB29	7	0.30779	2	7	18.755	3	0.1358	355.626	7.18647	3131.4	19996
9606.ENSP00000361929	CERCAM	2	0	1	2	3.179	1	0.1358	274.667	6.31246	58.485	374
9606.ENSP00000358529	TSPAN2	5	0.30779	2	5	9.684	1	0.1358	314.395	6.78118	615.555	3664
9606.ENSP00000267938	UBE2Q2	26	0.56839	4	6	9.16	1	0.1358	310.843	6.73999	504.24	2758
9606.ENSP00000263334	PAX8	10	0.46346	3	7	48.285	1	0.15844	380.75	7.3784	292.405	5074
9606.ENSP00000430985	ANKRD6	5	0.30779	2	5	16.904	1	0.15844	341.05	7.05879	830.068	6740
9606.ENSP00000383933	FAM19A5	2	0	1	2	4.856	1	0.1358	287.029	6.47557	141.931	746
9606.ENSP00000226193	RCVRN	44	0.28529	6	17	58.706	3	0.15844	379.95	7.34298	3941.06	29322
9606.ENSP00000217246	MACROD2	14	0.32413	5	9	42.73	2	0.15844	378.767	7.37593	2171.65	16340
9606.ENSP00000275300	SLC22A3	2	0	1	2	6.45	1	0.1358	293.748	6.55712	151.498	796
9606.ENSP00000311469	GSTM1	35	0.32073	8	9	14.298	1	0.1358	336.619	6.99865	1077.16	7410
9606.ENSP00000377033	ATP5G1	39	0.34989	8	11	26.253	1	0.15844	345.95	7.07773	2941.63	19356
9606.ENSP00000476948	RPAP2	5064	0.43905	12	12	29.415	1	0.15844	345.783	7.07279	690.031	5330
9606.ENSP00000211936	ZNF184	1	0	1	1	3.656	1	0.1358	286.205	6.48463	0	0
9606.ENSP00000299736	CENPV	2	0.30779	2	2	15.913	1	0.15844	342.25	7.07197	0	0
9606.ENSP00000376188	CRLF1	0	0	0	0	1	0	0	0	0	0	0
9606.ENSP00000414287	MST1	14	0.47366	4	6	30.058	1	0.1358	356.86	7.19553	437.412	4282
9606.ENSP00000380661	CEP250	7	0.30779	2	7	11.438	1	0.1358	324.51	6.87921	1558.76	8212
9606.ENSP00000245934	SYMPK	740	0.41901	10	15	36.965	4	0.15844	377.55	7.33722	5775.21	49114
9606.ENSP00000336764	OPRL1	5	0	1	5	14.74	1	0.1358	318.552	6.80836	230.398	1874
9606.ENSP00000355028	DZIP3	3	0	1	3	11.521	2	0.15844	320.9	6.86932	845.61	5328
9606.ENSP00000377257	ST3GAL2	7	0	1	7	4.056	2	0.1358	303.652	6.65103	4165.58	17774
9606.ENSP00000345229	DNER	54	0.47549	6	10	51.575	1	0.15844	358.867	7.18894	1191.63	10110
9606.ENSP00000366135	EXOSC10	74	0.29929	10	21	33.096	8	0.15844	385.117	7.36605	18174.2	99656
9606.ENSP00000430733	CSMD1	73	0.30733	12	15	60.811	5	0.15844	384.267	7.38417	6002.74	49310
9606.ENSP00000219409	ARHGDIG	6	0.30898	3	5	9.934	1	0.1358	321.376	6.85202	640.96	3692
9606.ENSP00000368547	FEZ2	3	0	1	3	14.186	1	0.15844	332.183	6.97476	592.995	4454
9606.ENSP00000251108	CDADC1	3	0	1	3	3.7	1	0.1358	279.769	6.37342	555.064	3324
9606.ENSP00000284273	UBASH3B	5	0	1	5	10.835	1	0.1358	318.543	6.82072	821.521	4182
9606.ENSP00000475845	CDC42SE1	1	0	1	1	3.234	1	0.1358	271.452	6.27045	0	0
9606.ENSP00000161863	YTHDC2	11	0.46346	3	8	23.773	1	0.15844	357.167	7.19471	1577.78	11110
9606.ENSP00000302543	CXXC5	3	0	1	3	3.697	1	0.1358	278.302	6.35118	403.873	2176
9606.ENSP00000377265	TFAP2B	75806357766	0.9505	22	27	118.881	2	0.15844	425.683	7.65436	8935.3	75336
9606.ENSP00000296452	BSN	3572	0.3067	33	35	123.661	3	0.15844	432.417	7.66672	9245.9	99510
9606.ENSP00000298630	STK32C	3	0.30779	2	3	11.438	1	0.1358	304.293	6.69633	19.5633	226
9606.ENSP00000458075	BOLA2-SMG1P6	5	0.30898	3	4	15.303	1	0.1358	338.11	7.02254	318.165	2302
9606.ENSP00000251588	NARFL	7	0.30779	2	7	12.15	1	0.15844	331.7	6.94923	1214.86	6948
9606.ENSP00000335201	BCDIN3D	766819	0.5564	16	19	86.319	4	0.15844	383.2	7.3644	6584.49	60024
9606.ENSP00000333266	UBA7	31	0.56839	4	11	15.904	2	0.15844	342.9	7.04561	4286.75	23868
9606.ENSP00000451648	NRXN3	75762816306	0.3945	50	50	154.582	2	0.15844	454.25	7.77628	14524.1	164992
9606.ENSP00000378338	GIT1	68	0.2423	16	18	66.955	3	0.15844	398.9	7.49291	4910.33	44696
9606.ENSP00000387046	PPM1M	6	0.30779	2	6	5.99	1	0.1358	307.169	6.69551	2649.42	13002
9606.ENSP00000365272	DLG2	26623	0.38084	39	42	142.13	4	0.15844	441.017	7.70132	10073.5	117274
9606.ENSP00000238146	DDX55	171	0.26715	17	20	36.011	3	0.1358	378.193	7.3158	6814.66	47518
9606.ENSP00000450310	GPR84	1	0	1	1	2.051	1	0.1358	270.26	6.25645	0	0
9606.ENSP00000346577	AK5	99	0.49567	8	11	29.3	1	0.1358	334.052	6.93687	1091.76	7946
9606.ENSP00000300571	GPRC5B	26029422725	0.93959	20	25	107.871	3	0.15844	399.533	7.47973	3980.02	32266
9606.ENSP00000219406	PDIA2	12	0.2842	4	10	18.593	1	0.15844	347.6	7.09256	4038.98	24188
9606.ENSP00000324323	TCTEX1D2	12	0.37893	4	8	17.75	2	0.15844	354	7.17329	2801.87	16304
9606.ENSP00000345001	CRTC1	12	0.23775	6	8	50.152	3	0.15844	390.5	7.46078	3281.52	23700
9606.ENSP00000348751	BTN3A2	2	0	1	2	14.134	1	0.1358	312.086	6.74905	235.323	1418
9606.ENSP00000300575	C16orf92	12454041600	1.0135	14	14	45.683	1	0.15844	349.183	7.09586	6.43243	214
9606.ENSP00000356370	CRB1	20	0.2927	7	9	21.052	2	0.1358	342.743	7.06208	1538.6	10946
9606.ENSP00000262031	RBMS2	4	0.30779	2	4	2.76	1	0.1358	283.305	6.4006	1061.2	4914
9606.ENSP00000298622	JAKMIP3	3	0	1	3	11.755	1	0.1358	313.786	6.77047	367.37	2856
9606.ENSP00000359829	USP33	32	0.51861	5	7	13.309	2	0.1358	321.636	6.84955	687.7	3932
9606.ENSP00000356375	ZBTB41	2	0.30779	2	2	5.383	1	0.11883	283.806	6.41543	0	0
9606.ENSP00000417335	ROBO2	20	0.33284	6	12	38.238	1	0.1358	360.86	7.18894	2588.48	17902
9606.ENSP00000277746	NRBF2	2	0	1	2	9.477	1	0.1358	318.236	6.84379	72.4494	670
9606.ENSP00000357226	C1orf61	0	0	0	0	1	0	0	0	0	0	0
9606.ENSP00000378328	ANKRD13B	7	0.2842	4	5	22.358	1	0.1358	328.626	6.90969	314.267	2636
9606.ENSP00000338964	GGT7	31	0.38039	6	9	19.477	2	0.15844	345.183	7.07609	1840.05	12278
9606.ENSP00000336783	TNRC6C	7206	0.51076	15	17	67.8	5	0.15844	392.583	7.45172	5678.87	50956
9606.ENSP00000262494	GNAO1	459	0.17957	39	40	131.009	11	0.15844	442.033	7.71285	15769	157992
9606.ENSP00000367440	TDP2	5	0	1	5	18.144	2	0.15844	341.667	7.05961	2746.68	17820
9606.ENSP00000350833	MPPED2	1	0	1	1	1.804	1	0.11883	249.72	5.92529	0	0
9606.ENSP00000238156	CCDC92	8	0.30779	2	8	8.96	2	0.1358	328.302	6.9138	4142.75	23480
9606.ENSP00000369862	COL4A3BP	3	0.30779	2	3	8.902	1	0.1358	312.686	6.76553	143.662	964
9606.ENSP00000428402	CLVS1	8	0.46346	3	5	10.737	1	0.1358	315.536	6.79765	607.858	3380
9606.ENSP00000369863	FAM57B	12454041602	1.0135	14	16	51.273	1	0.15844	364.283	7.22683	1587.38	9580
9606.ENSP00000417583	ST6GALNAC5	5	0.30779	2	5	11.687	3	0.1358	321.486	6.84626	4567.43	24580
9606.ENSP00000217456	APMAP	4	0	1	4	19.443	2	0.15844	355.467	7.19224	1051.64	7410
9606.ENSP00000295108	NEUROD1	1637	0.25068	22	23	94.911	2	0.15844	415.15	7.58682	8288.44	80976
9606.ENSP00000441858	DMXL2	13	0.2842	4	11	28.901	4	0.15844	368.083	7.27132	6440.16	39924
9606.ENSP00000304941	TCTN2	19	0.38039	6	7	8.813	1	0.1358	307.421	6.67656	379.523	2700
9606.ENSP00000324792	NFATC2IP	11	0.2842	4	9	24.891	1	0.1358	360.176	7.21283	2079.92	13696
9606.ENSP00000365019	SPIN1	1	0	1	1	3.677	1	0.1358	284.324	6.44509	0	0
9606.ENSP00000249041	GALR3	1	0	1	1	1.462	1	0.11883	252.589	5.9706	0	0
9606.ENSP00000294016	ADCY9	1451	0.34865	23	24	86.946	7	0.15844	412.617	7.57281	8067.95	81954
9606.ENSP00000316924	ACSS1	1	0	1	1	2.39	1	0.1358	272.24	6.28116	0	0
9606.ENSP00000295101	KCNJ3	6897	0.41258	22	23	93.406	1	0.1358	392.086	7.39735	2979.95	29584
9606.ENSP00000378570	SULT1A3	30	0.56839	4	7	10.397	1	0.1358	315.176	6.78942	561.75	3340
9606.ENSP00000402020	C17orf58	1	0	1	1	9.969	1	0.1358	315.019	6.80425	0	0
9606.ENSP00000376135	ZNF605	2	0	1	2	2.769	1	0.1358	271.61	6.2515	184.635	980
9606.ENSP00000282276	MARS2	14	0.38896	5	5	10.429	1	0.1358	311.462	6.74411	45.3207	460
9606.ENSP00000344173	GRM8	56362	0.4748	21	21	107.603	1	0.1358	409.36	7.54233	1674.66	24086
9606.ENSP00000365255	ANKRD26	4	0.30779	2	4	5.143	1	0.1358	300.062	6.62219	727.049	2924
9606.ENSP00000454973	SCAPER	1	0	1	1	1.167	1	0.11883	228.098	5.51424	0	0
9606.ENSP00000263774	NDUFS3	542	0.27157	22	22	46.21	3	0.15844	397	7.47314	10535.3	84958
9606.ENSP00000328938	AFMID	2	0	1	2	3.815	1	0.1358	287.645	6.48463	305.242	1800
9606.ENSP00000282032	ARL14EP	4	0.30779	2	4	9.698	1	0.1358	305.062	6.6881	220.17	1214
9606.ENSP00000349860	GFPT1	4	0	1	4	3.757	3	0.1358	280.712	6.37012	1166.45	4876
9606.ENSP00000370839	SGCB	2	0	1	2	2.28	1	0.1358	270.75	6.25068	162.191	1140
9606.ENSP00000378323	PPP3CA	263	0.30852	18	26	102.177	6	0.15844	421.583	7.62141	18371	147578
9606.ENSP00000355064	SHISA4	3	0	1	3	3.249	1	0.1358	273.283	6.2721	349.916	1966
9606.ENSP00000296266	IFT122	26	0.32413	5	14	26.039	2	0.15844	368.817	7.27379	7126.19	39272
9606.ENSP00000249016	MCHR1	7	0.30898	3	6	39.319	2	0.1358	356.343	7.17576	495.41	4298
9606.ENSP00000392617	SMARCD2	13	0.23775	6	9	30.973	1	0.15844	363.067	7.23095	2630.01	18784
9606.ENSP00000363064	ZNF76	15	0.38896	5	6	9.69	1	0.1358	310.421	6.72434	339.77	1734
9606.ENSP00000347689	PDE4C	170	0.52483	8	10	39.283	2	0.1358	363.41	7.22601	1468.03	14540
9606.ENSP00000364150	GALNT12	1	0	1	1	4.111	1	0.11883	274.858	6.29434	0	0
9606.ENSP00000450385	MYL6B	9	0.2842	4	7	22.129	2	0.15844	346.283	7.09256	2094.54	13844
9606.ENSP00000351947	SMARCAD1	19	0.33284	6	9	29.81	1	0.15844	353.817	7.13622	1062.17	7518
9606.ENSP00000349877	ATP13A1	7	0	1	7	12.223	3	0.1358	334.976	6.98547	4520.25	25966
9606.ENSP00000380876	RGS11	127	0.52304	6	11	29.626	3	0.1358	362.343	7.22848	2523.7	16946
9606.ENSP00000444948	KCNK4	123	0.64826	5	8	31.724	1	0.15844	345.333	7.07526	1715.93	12808
9606.ENSP00000431871	NPIPB6	1	0	1	1	1.666	1	0.1358	260.121	6.10158	0	0
9606.ENSP00000380638	PTK2B	5151	0.20836	26	29	114.252	3	0.15844	427.217	7.65024	11848.5	105558
9606.ENSP00000347451	LINGO1	70	0.38186	9	11	61.484	1	0.1358	375.26	7.30262	669.709	7574
9606.ENSP00000299766	MC4R	24950625954	0.59102	29	29	123.245	1	0.15844	421.383	7.60906	3822.41	51848
9606.ENSP00000296257	SENP2	6	0.30898	3	5	13.986	1	0.1358	342.276	7.06538	435.331	3938
9606.ENSP00000225296	DHX33	59	0.52304	6	11	14.823	1	0.1358	335.419	6.95582	2532.38	14412
9606.ENSP00000297107	GALNT10	2	0	1	2	11.967	2	0.1358	310.712	6.74658	1973.67	12712
9606.ENSP00000415106	KBTBD4	1	0	1	1	1.476	1	0.11883	225.81	5.44257	0	0
9606.ENSP00000254816	TRIM47	1	0	1	1	2.27	1	0.11883	248.924	5.90552	0	0
9606.ENSP00000251303	SLX1A	32	0.42794	6	6	12.809	1	0.1358	320.726	6.83802	108.518	986
9606.ENSP00000337425	HYAL3	0	0	0	0	1	0	0	0	0	0	0
9606.ENSP00000314560	MAP6D1	3	0.30779	2	3	3.404	1	0.1358	279.524	6.36024	138.272	816
9606.ENSP00000379865	ADHFE1	3	0	1	3	8.302	1	0.1358	307.648	6.71034	568.828	2618
9606.ENSP00000427120	KCNN2	517	0.53872	10	11	46.91	2	0.1358	355.426	7.1494	1762.35	13924
9606.ENSP00000379869	ELP5	9	0.37893	4	5	7.261	1	0.1358	303.412	6.65185	215.943	1794
9606.ENSP00000367890	NADK	2	0	1	2	2.004	1	0.11883	259.037	6.06451	214.493	842
9606.ENSP00000264883	NUP54	1441	0.69977	8	9	12.936	1	0.15844	324.933	6.86767	601.159	4738
9606.ENSP00000263795	WDR76	7	0.30779	2	7	11.649	1	0.1358	314.879	6.76388	2021.17	16082
9606.ENSP00000219837	KNOP1	1	0	1	1	1.067	1	0.10562	201.231	4.875	0	0
9606.ENSP00000263798	TYRO3	4	0.30779	2	4	19.607	3	0.1358	336.826	7.00689	5443.71	45550
9606.ENSP00000409906	USP53	26	0.56839	4	6	7.422	1	0.1358	299.314	6.60078	407.714	1824
9606.ENSP00000366314	TRPM3	2	0	1	2	8.662	1	0.1358	307.605	6.72269	13.8666	162
9606.ENSP00000367888	LRP4	2	0	1	2	9.688	1	0.1358	315.51	6.81248	80.1606	584
9606.ENSP00000340820	MAPT	3637	0.19772	57	60	147.581	31	0.15844	490.15	7.97728	60450.5	548608
9606.ENSP00000347464	GIT2	32	0.34989	8	8	31.117	1	0.15844	351.333	7.13375	453.721	4946
9606.ENSP00000366317	CASC10	3	0.30779	2	3	3.458	1	0.11883	262.565	6.09005	81.4489	450
9606.ENSP00000440556	GRM4	54019	0.53845	16	19	88.006	1	0.1358	386.093	7.37346	3072.73	35094
9606.ENSP00000273588	AMT	5	0.30779	2	5	13.571	3	0.1358	324.81	6.88415	2740.54	16446
9606.ENSP00000296484	POC1A	11	0.37893	4	7	21.806	1	0.1358	339.926	7.02336	1592.84	9344
9606.ENSP00000379873	HLA-A	5	0	1	5	14.249	1	0.1358	325.569	6.89403	852.725	5178
9606.ENSP00000378769	PPP1CB	796	0.2634	26	35	119.187	13	0.15844	452.333	7.80511	27447	249170
9606.ENSP00000264639	PSMD3	25	0.21948	10	13	34.579	3	0.15844	386.267	7.42289	5697.36	39770
9606.ENSP00000391748	PILRB	0	0	0	0	1	0	0	0	0	0	0
9606.ENSP00000339850	DPYSL4	7	0.2842	4	5	26.247	1	0.15844	358.167	7.21118	661.069	4940
9606.ENSP00000370803	CCP110	32	0.2864	9	11	23.611	2	0.15844	343.283	7.04149	2883.88	19720
9606.ENSP00000262210	CSPP1	11	0.32413	5	6	10.825	1	0.1358	314.752	6.768	390.4	2636
9606.ENSP00000449381	MAPKAPK5	8	0.30898	3	7	30.525	2	0.1358	355.976	7.18482	2581.47	18120
9606.ENSP00000431603	POU2F2	5042	0.76834	7	9	28.472	1	0.15844	349.85	7.12057	681.902	4856
9606.ENSP00000453872	RNF111	6	0.30779	2	6	19.567	1	0.15844	353.05	7.16093	378.665	4008
9606.ENSP00000284000	CEBPG	7	0.46346	3	4	22.07	1	0.1358	357.026	7.20294	360.622	2614
9606.ENSP00000289932	SLC5A11	1	0	1	1	3.98	1	0.1358	287.998	6.51099	0	0
9606.ENSP00000262457	INVS	25	0.38039	6	11	21.332	3	0.1358	352.393	7.11315	3572.73	21806
9606.ENSP00000287996	IPPK	137	0.51223	7	12	27.769	3	0.15844	359.383	7.18153	4462.71	22562
9606.ENSP00000284486	FAM167A	4	0.30779	2	4	5.674	1	0.1358	304.245	6.67656	459.832	1792
9606.ENSP00000369810	VPS16	51	0.47549	6	7	17.527	1	0.1358	334.286	6.98218	563.049	3110
9606.ENSP00000345055	KCNQ5	269	0.59666	9	14	47.931	6	0.1358	359.236	7.17823	7269.97	52336
9606.ENSP00000367878	C11orf49	9	0.46346	3	6	8.971	1	0.1358	314.869	6.78942	1465.95	6954
9606.ENSP00000355094	QKI	35	0.26253	9	15	54.415	3	0.15844	398.15	7.50362	5266.64	40280
9606.ENSP00000262460	GINS1	3	0.30779	2	3	4.312	1	0.1358	281.674	6.36601	500.62	3014
9606.ENSP00000304501	ADORA2B	52	0.25901	14	16	67.038	5	0.15844	396.167	7.47314	4457.79	43164
9606.ENSP00000367879	XK	0	0	0	0	1	0	0	0	0	0	0
9606.ENSP00000345292	NDRG3	9	0.46346	3	6	11.036	2	0.1358	320.143	6.84379	1832.35	9820
9606.ENSP00000273353	MYH15	2	0	1	2	3.482	1	0.1358	274.524	6.31081	28.9804	132
9606.ENSP00000315635	TMEM25	7	0.30898	3	6	14.509	1	0.1358	311.71	6.73258	1068	7308
9606.ENSP00000296474	MST1R	12	0.46346	3	9	41.261	1	0.1358	367.476	7.27955	826.832	8640
9606.ENSP00000296473	MON1A	33	0.45378	5	9	19.545	2	0.1358	341.11	7.04231	3008.15	16718
9606.ENSP00000273598	NICN1	4	0	1	4	3.632	2	0.1358	287.136	6.46403	2554.84	12792
9606.ENSP00000333640	EYA2	4	0	1	4	12.554	2	0.1358	321.402	6.85697	2168.67	12680
9606.ENSP00000359216	PTBP2	79833655	0.57297	18	19	92.042	2	0.15844	381.083	7.32816	2105.9	19230
9606.ENSP00000481697	RSRC1	131	0.57059	6	11	17.232	2	0.1358	332.036	6.93852	2596.72	15774
9606.ENSP00000297164	RELL2	0	0	0	0	1	0	0	0	0	0	0
9606.ENSP00000357835	LHPP	9	0.46346	3	6	7.906	2	0.1358	306.16	6.69304	1171.57	6382
9606.ENSP00000242257	FTSJ2	31	0.42794	6	13	19.921	4	0.1358	355.393	7.14199	8171.25	46860
9606.ENSP00000358925	PSRC1	13	0.21953	7	8	6.726	2	0.1358	322.636	6.85532	1717.69	10036
9606.ENSP00000319591	KCND3	3707	0.39169	22	23	83.338	1	0.15844	384.067	7.34793	2857.32	27826
9606.ENSP00000288699	DPYSL5	59	0.47549	6	13	52.787	1	0.15844	385.467	7.39406	2899.21	22590
9606.ENSP00000426654	ANAPC4	27	0.36588	7	8	27.091	1	0.15844	348.517	7.10821	1196.03	9642
9606.ENSP00000321427	KCNH5	190	0.5012	9	11	48.182	1	0.1358	359.926	7.18976	715.759	7042
9606.ENSP00000343200	SKOR1	83583410	0.73668	17	19	88.764	2	0.1358	389.776	7.41877	4307.84	32792
9606.ENSP00000319597	SNAPC5	5041	0.76834	7	8	18.828	2	0.15844	329.15	6.92369	1473.48	9652
9606.ENSP00000382204	JMJD1C	26	0.32929	7	11	28.222	3	0.1358	354.893	7.15434	2583.2	17354
9606.ENSP00000459551	LRRC37A2	4	0.30779	2	4	5.863	1	0.1358	299.836	6.62302	559.025	3814
9606.ENSP00000288221	ERC2	54	0.27806	12	16	60.231	2	0.15844	391.917	7.44266	5212.68	41566
9606.ENSP00000262094	RAB27B	7	0.2842	4	5	13.33	1	0.1358	316.352	6.79354	166.201	1282
9606.ENSP00000379051	PURB	1	0	1	1	2.792	1	0.1358	264.331	6.15924	0	0
9606.ENSP00000262096	ZDHHC2	1	0	1	1	13.21	1	0.1358	324.743	6.9031	0	0
9606.ENSP00000385957	KBTBD12	6	0.46346	3	3	7.227	1	0.1358	299.302	6.62055	0	0
9606.ENSP00000280979	AKAP6	6	0.30779	2	6	30.11	1	0.1358	343.402	7.04973	277.187	2538
9606.ENSP00000359206	BTRC	371	0.3132	20	25	87.948	5	0.15844	414.267	7.57693	9254.55	77926
9606.ENSP00000318258	CSRNP3	6	0.30898	3	5	32.407	1	0.1358	347.393	7.08927	99.786	1150
9606.ENSP00000220478	SCG3	24	0.2864	9	9	45.112	1	0.1358	364.793	7.24496	1453.68	15198
9606.ENSP00000403323	ARHGAP27	10	0.37893	4	6	8.786	2	0.1358	308.312	6.69716	751.199	5230
9606.ENSP00000427975	RANBP17	4	0	1	4	2.888	1	0.11883	264.939	6.13123	541.275	2840
9606.ENSP00000445162	GTF2H3	30	0.36588	7	11	30.619	2	0.15844	359.1	7.17658	2552.06	20864
9606.ENSP00000266679	CPSF6	14	0.32413	5	9	23.438	1	0.15844	350.367	7.1148	1771.35	11898
9606.ENSP00000390076	ZSCAN31	1	0	1	1	2.195	1	0.1358	248.486	5.90223	0	0
9606.ENSP00000384876	TRIM66	6	0.30779	2	6	14.771	3	0.1358	321.769	6.85532	4991.38	45146
9606.ENSP00000381129	GRK4	6	0.30898	3	5	21.697	1	0.1358	339.043	7.02748	688.402	4868
9606.ENSP00000437532	C16orf93	4	0.30779	2	4	1.792	4	0.11883	263.544	6.11723	3599	21176
9606.ENSP00000382218	ZSWIM7	3	0.30779	2	3	4.518	1	0.1358	289.429	6.50357	169.074	1012
9606.ENSP00000265593	CLCN2	12	0.28529	6	6	42.415	1	0.1358	341.386	7.03407	63.4642	964
9606.ENSP00000434024	H2AFX	11700	0.32257	35	37	105.286	3	0.15844	428.833	7.64036	13519.7	128032
9606.ENSP00000255784	CCDC134	2	0	1	2	5.448	1	0.1358	294.136	6.567	409.256	2030
9606.ENSP00000379287	YWHAZ	543	0.22876	28	38	118.045	14	0.15844	457.467	7.82488	29290.2	237684
9606.ENSP00000354580	MRPL21	373	0.37162	14	17	38.518	1	0.15844	378.067	7.32486	5585.82	40680
9606.ENSP00000384638	CTNNA2	1160	0.25161	26	28	106.386	5	0.15844	431.717	7.69967	12972.3	115054
9606.ENSP00000378195	GPR75	4	0	1	4	13.576	2	0.1358	320.076	6.84379	543.498	3694
9606.ENSP00000360425	RCAN2	6	0.2842	4	4	26.731	1	0.15844	355.1	7.19141	179.038	1970
9606.ENSP00000383303	DSCAM	67	0.24036	15	18	80.708	2	0.1358	395.926	7.44513	3761.46	35664
9606.ENSP00000245983	GNRH2	28	0.56839	4	8	36.705	3	0.15844	367.5	7.28862	1758.05	15206
9606.ENSP00000312741	CAMKK2	20	0.29157	8	8	55.109	1	0.15844	383.683	7.413	286.874	4446
9606.ENSP00000296292	RFT1	2	0	1	2	1.373	1	0.11883	236.818	5.66169	174.062	778
9606.ENSP00000346729	ZNF589	0	0	0	0	1	0	0	0	0	0	0
9606.ENSP00000369473	N4BP2L1	0	0	0	0	1	0	0	0	0	0	0
9606.ENSP00000421180	MAML3	23	0.32929	7	8	34.014	2	0.15844	367.35	7.27873	2545	18510
9606.ENSP00000308695	DPY19L1	0	0	0	0	1	0	0	0	0	0	0
9606.ENSP00000380488	GALNT9	2	0	1	2	2.621	1	0.11883	265.901	6.16583	157.722	518
9606.ENSP00000361982	TRUB2	17	0.47366	4	9	13.781	1	0.1358	327.062	6.87674	1855.87	10168
9606.ENSP00000306275	KCNK3	6376	0.42905	17	19	75.993	2	0.15844	386.867	7.39653	4034.6	34162
9606.ENSP00000435585	EPS8L2	4	0.30779	2	4	9.988	1	0.1358	296.243	6.57771	148.943	818
9606.ENSP00000211998	VCL	75	0.18087	21	24	72.675	5	0.15844	413.933	7.58187	11731.3	83210
9606.ENSP00000375909	SPHKAP	62	0.46652	8	10	60.563	2	0.1358	370.96	7.27873	491.77	4764
9606.ENSP00000321691	PDDC1	7	0.30779	2	7	9.035	3	0.15844	308.05	6.7021	1613.79	10290
9606.ENSP00000385939	ZNF12	1	0	1	1	3.175	1	0.1358	271.933	6.27951	0	0
9606.ENSP00000363929	NCOA6	1671	0.43715	17	20	75.265	4	0.15844	402.85	7.50856	6610.67	56056
9606.ENSP00000418823	FTO	49858709130	0.65854	28	35	126.332	6	0.15844	434.85	7.69473	13386.5	110586
9606.ENSP00000311405	ADCY6	1358	0.38198	18	18	74.447	1	0.1358	384.96	7.37099	1866.95	28612
9606.ENSP00000360899	BEND5	2	0	1	2	11.059	1	0.1358	314.752	6.78695	240.628	1820
9606.ENSP00000333896	RPS6KA4	28	0.38039	6	6	35.313	2	0.15844	370.3	7.31827	378.946	5146
9606.ENSP00000219481	DECR2	10	0.46346	3	7	12.094	1	0.1358	336.776	7.00112	2234	10984
9606.ENSP00000280527	CRIM1	2	0	1	2	5.392	1	0.1358	288.183	6.49204	16.6191	116
9606.ENSP00000370200	SNAPC3	5044	0.76834	7	11	27.665	2	0.15844	356.8	7.1807	2199.5	14990
9606.ENSP00000330148	GRID1	2353	0.39667	17	20	95.571	4	0.15844	395.917	7.44595	6866.81	65962
9606.ENSP00000246841	FLRT1	8	0.30898	3	7	40	1	0.15844	356	7.17411	618.651	6142
9606.ENSP00000277120	NTRK2	60022	0.28283	48	52	151.074	9	0.15844	463.15	7.82488	21676	236358
9606.ENSP00000295190	SLC16A14	0	0	0	0	1	0	0	0	0	0	0
9606.ENSP00000480132	NCAM1	2063	0.23323	31	32	118.849	6	0.1358	425.793	7.62388	11013.1	106540
9606.ENSP00000344562	CORO6	3	0.30779	2	3	8.638	2	0.1358	300.795	6.6329	471.589	2484
9606.ENSP00000320346	ELL3	13	0.47366	4	5	14.724	1	0.1358	314.876	6.7853	147.211	824
9606.ENSP00000300976	KLHL26	4	0.30779	2	4	9.776	2	0.1358	312.102	6.76388	597.986	4270
9606.ENSP00000288490	DGKI	11	0.46346	3	8	29.47	2	0.1358	344.293	7.06867	2405.11	21626
9606.ENSP00000219479	NME4	779	0.4242	11	14	36.889	3	0.15844	348.433	7.07526	3677.7	33048
9606.ENSP00000219478	ZNF500	3	0.30779	2	3	5.526	1	0.1358	298.169	6.6049	171.735	988
9606.ENSP00000378177	CEMIP	3	0	1	3	10.052	1	0.1358	313.086	6.77706	164.437	1440
9606.ENSP00000416658	NME6	770	0.52506	9	9	35.558	1	0.1358	335.543	6.97147	452.973	6770
9606.ENSP00000355210	TMEM184B	4	0	1	4	14.142	1	0.1358	325.343	6.91545	190.661	1198
9606.ENSP00000377086	LONRF2	8	0.30779	2	8	24.877	2	0.15844	369.95	7.3158	3557.54	24834
9606.ENSP00000352185	PHF2	15	0.47366	4	7	17.708	3	0.1358	331.643	6.95417	1856.06	10922
9606.ENSP00000382675	ENHO	3	0	1	3	2.705	3	0.11883	266.88	6.1856	2698.59	19160
9606.ENSP00000359415	KHDC1L	0	0	0	0	1	0	0	0	0	0	0
9606.ENSP00000353032	P2RX4	39	0.40246	7	8	42.679	2	0.1358	361.91	7.20789	1411.55	20118
9606.ENSP00000394624	OPRM1	598	0.31493	19	21	90.37	2	0.15844	406.483	7.52174	4885.03	47034
9606.ENSP00000359411	KHDC1	0	0	0	0	1	0	0	0	0	0	0
9606.ENSP00000300303	NAT16	1	0	1	1	1.77	1	0.11883	257.813	6.05462	0	0
9606.ENSP00000469142	NPAS1	4	0.30779	2	4	16.598	1	0.1358	334.926	7.00359	124.17	1304
9606.ENSP00000404843	HEMK1	3	0	1	3	2.641	2	0.1358	266.943	6.16171	553.628	2238
9606.ENSP00000289746	CDH15	62	0.43736	8	10	40.541	2	0.15844	360.883	7.22189	1712.2	12388
9606.ENSP00000264228	SRD5A3	8	0.30779	2	8	5.442	2	0.1358	309.352	6.70787	3248.96	15924
9606.ENSP00000380467	JMJD7	7	0.46346	3	4	7.938	1	0.1358	310.019	6.74329	271.387	1496
9606.ENSP00000265560	USP4	7	0.30898	3	6	11.974	2	0.15844	329.567	6.93769	679.394	4662
9606.ENSP00000379496	PDE1C	323	0.45814	11	14	44.531	4	0.1358	358.419	7.15846	2019.76	18212
9606.ENSP00000441823	SALL3	4	0	1	4	8.833	1	0.1358	315.045	6.7993	271.027	1890
9606.ENSP00000381793	GRB10	63	0.52304	6	12	43.444	1	0.15844	370.233	7.28944	1964.89	15338
9606.ENSP00000383973	MTA3	7	0.2842	4	5	24.264	1	0.15844	348.783	7.11892	146.398	1970
9606.ENSP00000410041	SKIDA1	3	0.30779	2	3	4.54	1	0.1358	274.85	6.29351	256.548	1520
9606.ENSP00000411372	FAM200A	2	0	1	2	1.182	2	0.10562	230.199	5.51342	2306	15312
9606.ENSP00000361725	ENDOG	4	0.30779	2	4	14.087	1	0.15844	338.1	7.03819	699.344	4694
9606.ENSP00000335614	PPFIA3	219	0.4054	14	15	73.523	2	0.1358	386.293	7.38335	2817.98	26716
9606.ENSP00000357402	NKAIN2	7	0.30779	2	7	28.826	4	0.1358	347.76	7.09421	1696.97	11314
9606.ENSP00000359401	C1orf146	1	0	1	1	2.033	1	0.11883	241.518	5.77043	0	0
9606.ENSP00000377059	SNX11	3	0.30779	2	3	2.546	1	0.1358	272.29	6.25397	209.488	1140
9606.ENSP00000262032	IKZF4	3	0	1	3	8.987	1	0.1358	318.929	6.83967	754.095	5156
9606.ENSP00000369681	USP3	4	0	1	4	8.143	2	0.1358	320.46	6.84708	1957.38	13420
9606.ENSP00000262039	PIK3C3	634	0.2099	31	33	102.555	11	0.15844	436.467	7.7145	21855.5	174216
9606.ENSP00000284073	MSI2	3	0	1	3	8.852	1	0.1358	311.302	6.75564	319.782	1666
9606.ENSP00000343248	SBK1	6	0.30779	2	6	33.121	1	0.1358	354.386	7.15599	981.099	7122
9606.ENSP00000321221	SH2B1	74846746862	0.62388	31	33	120.571	3	0.15844	427.683	7.65107	10735.7	99866
9606.ENSP00000210633	SEMA4G	16	0.25611	7	9	36.628	1	0.1358	359.61	7.19388	1131.66	8908
9606.ENSP00000251143	C16orf62	2	0	1	2	2.89	1	0.1358	275.09	6.28445	127.628	720
9606.ENSP00000215095	STX1B	503	0.2752	26	29	96.872	3	0.15844	417.517	7.58764	14810.5	123114
9606.ENSP00000332116	PDE4B	1026	0.36794	16	24	65.896	5	0.15844	395.6	7.44266	13651.4	105498
9606.ENSP00000331268	ANKRD45	4	0	1	4	7.685	1	0.1358	305.505	6.68727	337.504	1762
9606.ENSP00000358983	NFKB2	10	0.37893	4	6	38.298	1	0.15844	374.217	7.34381	620.403	7342
9606.ENSP00000378152	AKTIP	8	0.30779	2	8	20.857	4	0.1358	353.393	7.15352	3758.18	20268
9606.ENSP00000392423	RELN	55079	0.39065	31	34	130.122	5	0.1358	440.61	7.72356	11485	115890
9606.ENSP00000359630	BAI3	57	0.47564	7	8	43.97	1	0.1358	357.51	7.1807	587.971	5222
9606.ENSP00000296091	ZNF502	1	0	1	1	4.549	1	0.11883	269.674	6.22844	0	0
9606.ENSP00000332371	COL7A1	6	0.46346	3	3	16.808	1	0.1358	328.26	6.92699	0	0
9606.ENSP00000448689	MAP3K12	3	0	1	3	13.418	1	0.1358	323.11	6.88497	194.103	1300
9606.ENSP00000482128	CPEB3	3	0	1	3	14.631	1	0.15844	334.067	6.99041	444.971	3142
9606.ENSP00000289528	ZFAND2B	1	0	1	1	3.852	1	0.1358	278.414	6.36106	0	0
9606.ENSP00000264249	CHST10	30	0.56839	4	10	20.639	4	0.1358	347.61	7.07938	6203.24	45038
9606.ENSP00000441802	PCDH7	3	0.30779	2	3	14.56	1	0.1358	335.31	7.0143	98.55	728
9606.ENSP00000323670	ZBTB7A	2	0	1	2	8.098	1	0.1358	306.969	6.71116	50.408	368
9606.ENSP00000264010	CTCF	2733	0.48572	17	20	83.143	2	0.15844	409.633	7.55881	4935.01	46082
9606.ENSP00000311447	ASPHD1	12454041603	1.0135	14	17	40.397	1	0.15844	356.567	7.15681	2948.41	16648
9606.ENSP00000360858	OLFM1	10	0.46346	3	7	33.217	2	0.15844	354.517	7.15681	1898.27	12656
9606.ENSP00000359629	CRTAC1	2	0	1	2	3.991	1	0.1358	280.986	6.38825	59.6217	522
9606.ENSP00000336729	GALNT16	4	0	1	4	3.061	2	0.1358	280.914	6.36353	2614.62	18796
9606.ENSP00000379472	CCK	978	0.32833	19	19	87.997	2	0.1358	393.26	7.4163	2416.74	27366
9606.ENSP00000355001	POU3F3	6	0.30898	3	5	18.367	1	0.1358	322.826	6.87015	214.378	2134
9606.ENSP00000356575	HIVEP2	10	0.46346	3	7	24.124	1	0.15844	347.7	7.10574	890.544	6732
9606.ENSP00000449784	HECTD4	4	0.30779	2	4	2.841	1	0.1358	286.398	6.44756	435.405	1770
9606.ENSP00000312770	C2orf69	3	0	1	3	2.432	1	0.1358	263.755	6.13123	274.169	1170
9606.ENSP00000209875	CBX5	1837	0.37692	16	20	64.858	1	0.15844	401.417	7.49291	9912.89	90284
9606.ENSP00000370882	OCIAD1	3	0.30779	2	3	8.321	1	0.1358	302.802	6.66503	238.389	1544
9606.ENSP00000358515	SLC22A15	0	0	0	0	1	0	0	0	0	0	0
9606.ENSP00000311684	SPEG	1	0	1	1	1.598	1	0.10562	221.741	5.36102	0	0
9606.ENSP00000481022	SCAMP1	2	0	1	2	5.958	1	0.1358	285.245	6.45497	101.751	468
9606.ENSP00000349805	FAM212B	2	0	1	2	1.62	1	0.11883	243.413	5.77784	175.132	506
9606.ENSP00000265565	SCAP	9	0.37893	4	5	7.283	2	0.1358	300.281	6.61313	877.314	5726
9606.ENSP00000347626	NUDCD3	7	0.30898	3	6	8.761	1	0.1358	321.276	6.84955	2568.59	16918
9606.ENSP00000481029	PSMC3	28	0.21948	10	16	29.772	3	0.15844	374.967	7.31086	8926.99	54600
9606.ENSP00000369666	FBXL19	366	0.30512	16	20	56.298	6	0.15844	388.85	7.40147	12907.9	97752
9606.ENSP00000405963	RASGRF1	202	0.34487	13	18	86.653	4	0.15844	408.967	7.55716	5953.82	55064
9606.ENSP00000308024	PCSK1	40368	0.37692	16	18	83.714	2	0.15844	393.583	7.44431	4390.4	40496
9606.ENSP00000256857	GRP	59	0.43905	7	10	36.362	1	0.1358	345.636	7.05549	1530.66	12682
9606.ENSP00000361930	YWHAB	249	0.21623	26	31	102.305	7	0.15844	438.017	7.72603	15260.7	130464
9606.ENSP00000198767	RRN3	21	0.38896	5	9	40.509	1	0.15844	380.267	7.38747	1341.41	15016
9606.ENSP00000322570	POLE	76	0.26824	13	17	39.835	5	0.1358	369.31	7.24413	9977.04	74606
9606.ENSP00000250076	ZNF232	5	0.30779	2	5	2.314	2	0.1358	270.145	6.20537	2246.57	11240
9606.ENSP00000385905	DNASE1	3	0	1	3	13.712	1	0.15844	334.333	7.0003	857.984	4860
9606.ENSP00000278886	NINL	6	0.30898	3	5	6.703	1	0.1358	300.319	6.60737	339.594	1620
9606.ENSP00000438886	CDK5RAP3	5	0.30779	2	5	12.272	4	0.15844	337.05	7.02336	3922.26	23152
9606.ENSP00000252015	TRPC4AP	8	0.46346	3	5	8.063	1	0.1358	309.986	6.72928	852.141	4302
9606.ENSP00000309117	RBFOX1	3075	0.30644	37	42	135.73	6	0.15844	440.367	7.69885	20365.5	192890
9606.ENSP00000437790	CDH22	41	0.45378	5	12	58.037	1	0.15844	380.167	7.35534	1618.43	13828
9606.ENSP00000373347	SRGAP3	15	0.32413	5	10	30.087	2	0.15844	357.117	7.17906	1460.29	9660
9606.ENSP00000352420	LDLRAD4	0	0	0	0	1	0	0	0	0	0	0
9606.ENSP00000370077	CCDC171	10	0.2842	4	8	26.397	3	0.1358	344.052	7.05796	3175.81	19180
9606.ENSP00000319636	B3GNT4	4	0	1	4	7.05	1	0.1358	303.262	6.66338	390.761	1950
9606.ENSP00000267017	NPFF	50	0.47549	6	6	26.166	1	0.1358	325.852	6.89239	55.1536	614
9606.ENSP00000246337	UROD	7	0.30898	3	6	7.468	1	0.15844	307.783	6.71281	593.019	3180
9606.ENSP00000464050	DDX42	10	0.30898	3	9	21.379	1	0.15844	346.717	7.07526	1966	12772
9606.ENSP00000353518	ANKS1A	16	0.33284	6	8	14.838	1	0.1358	324.595	6.87344	913.715	5616
9606.ENSP00000259883	PGBD1	2	0.30779	2	2	1.515	1	0.1358	260.724	6.09334	0	0
9606.ENSP00000402861	PLCL1	3	0	1	3	8.509	1	0.1358	305.836	6.68974	612.861	4752
9606.ENSP00000360280	DAB1	13	0.23775	6	9	43.711	1	0.1358	359.826	7.19059	700.069	6274
9606.ENSP00000474096	TAF15	21	0.2927	7	10	36.533	2	0.15844	390.233	7.45584	2305.73	21290
9606.ENSP00000436604	GALNT4	1	0	1	1	1.097	1	0.11883	237.852	5.70123	0	0
9606.ENSP00000359292	FAM178A	2	0	1	2	3.312	2	0.1358	275.057	6.30752	233.422	1470
9606.ENSP00000482704	DHRS11	5	0.30779	2	5	5.889	1	0.1358	307.779	6.71693	1256.4	5780
9606.ENSP00000363545	ZDBF2	8	0.46346	3	5	21.149	1	0.15844	338.917	7.03572	588.556	3882
9606.ENSP00000365720	TLE4	27	0.23866	9	14	47.409	2	0.15844	382.633	7.36934	6622.97	45404
9606.ENSP00000233027	NEK4	4	0.30779	2	4	6.596	1	0.1358	294.674	6.53323	528.951	2182
9606.ENSP00000364635	PADI2	3	0	1	3	7.393	1	0.1358	319.319	6.85367	553.646	3404
9606.ENSP00000216951	GSS	30	0.38039	6	8	19.075	1	0.15844	341.583	7.04808	2089.33	12240
9606.ENSP00000265085	CPEB4	3	0	1	3	13.04	1	0.1358	311.093	6.74823	172.175	772
9606.ENSP00000389913	PLEKHM1	28	0.45378	5	7	17.482	1	0.1358	334.176	6.983	682.095	3894
9606.ENSP00000384223	ECE2	2	0	1	2	1.84	2	0.11883	234.574	5.6378	2306	12896
9606.ENSP00000365725	ABHD12	2	0	1	2	4.968	1	0.1358	285.34	6.44591	279.774	1718
9606.ENSP00000341539	TCAIM	0	0	0	0	1	0	0	0	0	0	0
9606.ENSP00000352676	ZRANB1	28	0.45378	5	7	16.122	1	0.1358	330.71	6.93769	895.683	5330
9606.ENSP00000481848	KCNN3	301	0.52506	9	10	47.864	1	0.1358	361.043	7.198	356.963	4014
9606.ENSP00000479526	DPF3	10	0.25931	5	7	25.689	3	0.15844	354.783	7.16835	1653.28	10836
9606.ENSP00000295926	CCNL1	1	0	1	1	2.44	1	0.11883	244.302	5.82809	0	0
9606.ENSP00000364864	KIF3B	20	0.33284	6	12	21.658	1	0.15844	351.117	7.12222	2669.13	15606
9606.ENSP00000327246	VIPR1	7	0.30779	2	7	24.564	1	0.1358	348.102	7.10574	1040.35	7848
9606.ENSP00000306100	PAM	5	0.30898	3	4	26.333	1	0.1358	336.752	7.00359	19.7747	318
9606.ENSP00000384234	TMEM196	2	0	1	2	1.69	2	0.10562	234.744	5.62874	2306	15838
9606.ENSP00000384474	HYPK	2	0	1	2	2.999	1	0.1358	265.117	6.15348	69.8387	242
9606.ENSP00000328336	CEND1	8	0.46346	3	5	32.486	1	0.1358	351.402	7.12304	1019.74	6234
9606.ENSP00000333926	ABCC5	2	0	1	2	4.975	1	0.1358	293.502	6.56288	137.238	844
9606.ENSP00000350260	FAM219B	3	0.30779	2	3	5.93	1	0.1358	285.114	6.42284	383.455	3062
9606.ENSP00000310801	LKAAEAR1	0	0	0	0	1	0	0	0	0	0	0
9606.ENSP00000383145	SFI1	4	0	1	4	13.026	1	0.1358	329.052	6.93358	464.55	3112
9606.ENSP00000480301	IQSEC1	4	0	1	4	13.395	2	0.1358	331.419	6.97147	860.625	5410
9606.ENSP00000260408	ADAM10	11	0.30898	3	10	41.835	2	0.15844	384.6	7.41136	2790.29	21790
9606.ENSP00000223459	ZNF688	0	0	0	0	1	0	0	0	0	0	0
9606.ENSP00000421586	GOLGA6L4	0	0	0	0	1	0	0	0	0	0	0
9606.ENSP00000409279	OTUD4	39	0.32073	8	11	31.024	1	0.15844	358.4	7.18729	3356.41	20714
9606.ENSP00000256398	ELP3	49	0.32413	5	15	38.625	1	0.15844	382.933	7.3677	6941.02	51540
9606.ENSP00000457991	PHLPP2	34	0.36588	7	9	57.089	3	0.15844	384.017	7.40559	1946.08	16898
9606.ENSP00000479322	CLIP1	32	0.29157	8	16	58.342	3	0.15844	402.483	7.5308	9880.75	73950
9606.ENSP00000384442	CDK11A	4	0	1	4	10.866	2	0.1358	313.569	6.77788	2475.94	15712
9606.ENSP00000238936	TMEM180	2	0	1	2	2.983	1	0.11883	278.575	6.35777	100.521	400
9606.ENSP00000477141	FRRS1L	15	0.47366	4	7	23.526	5	0.1358	337.943	7.00524	2369.53	15290
9606.ENSP00000332604	EIF3C	186	0.35124	12	14	37.401	1	0.15844	383.3	7.39076	5068.42	41198
9606.ENSP00000269221	C18orf8	1	0	1	1	2.466	1	0.11883	260.025	6.09252	0	0
9606.ENSP00000262811	MAST3	2	0	1	2	1.99	1	0.1358	264.371	6.14771	57.3737	290
9606.ENSP00000354633	TAF11	5068	0.59666	9	16	38.119	1	0.15844	369.167	7.25896	4215.73	29680
9606.ENSP00000371133	HMG20A	3	0	1	3	15.659	1	0.1358	323.776	6.89651	399.246	3212
9606.ENSP00000318318	MPI	3	0	1	3	2.198	1	0.11883	268.48	6.1889	399.429	1498
9606.ENSP00000357904	LYSMD1	0	0	0	0	1	0	0	0	0	0	0
9606.ENSP00000374409	PKP4	20	0.33284	6	10	31.991	1	0.15844	360.467	7.20789	2367.68	15370
9606.ENSP00000353549	CDC16	31	0.36588	7	12	26.525	2	0.15844	352.15	7.12963	3874.06	26766
9606.ENSP00000432456	GPR61	2	0	1	2	8.746	2	0.1358	304.205	6.66421	418.699	2756
9606.ENSP00000357909	SEMA6C	23	0.26242	8	13	43.084	1	0.1358	369.71	7.26308	2512.51	25148
9606.ENSP00000321951	FAIM2	75888253969	0.50749	41	44	141.553	6	0.15844	443.017	7.72191	15763.7	132306
9606.ENSP00000237612	ABCG2	21	0.21953	7	15	45.539	4	0.15844	385.65	7.40394	8559.06	58728
9606.ENSP00000303058	CEP120	41	0.31924	10	13	27.063	2	0.15844	358.85	7.17741	4001.48	24720
9606.ENSP00000444688	ATP1A3	161	0.34051	15	16	89.224	2	0.15844	410.317	7.56705	2880.5	29984
9606.ENSP00000398824	PHF21A	25	0.45378	5	12	41.063	3	0.15844	376.05	7.33722	5064.39	35938
9606.ENSP00000330696	P2RX7	18	0.38896	5	9	33.159	2	0.1358	361.376	7.20871	2034.65	22654
9606.ENSP00000317257	CPNE1	5	0.30779	2	5	4.847	2	0.1358	300.869	6.60407	2601.33	11380
9606.ENSP00000357917	MLLT11	4	0	1	4	11.838	1	0.1358	330.726	6.96158	919.088	5230
9606.ENSP00000288135	KIT	278	0.19264	26	30	106.565	3	0.15844	431.95	7.68814	9853.47	95450
9606.ENSP00000322832	ROGDI	2	0.30779	2	2	3.607	1	0.1358	279.333	6.3726	0	0
9606.ENSP00000289228	ACTR1B	12	0.30898	3	11	21.695	2	0.1358	357.143	7.16999	6293.95	35774
9606.ENSP00000288139	CACNA1D	5439	0.33291	33	34	114.623	3	0.1358	421.726	7.59835	12249.9	112116
9606.ENSP00000343515	TCEA2	16	0.33284	6	6	22.759	1	0.1358	339.193	7.02831	85.9804	1198
9606.ENSP00000199448	EPDR1	1	0	1	1	11.452	1	0.1358	322.126	6.87509	0	0
9606.ENSP00000379098	CAMK2B	1356	0.2495	40	42	140.395	2	0.15844	463.667	7.85701	18682.3	217550
9606.ENSP00000304192	PCNX	5	0.30779	2	5	19.281	1	0.15844	338.6	7.03243	895.833	5636
9606.ENSP00000283928	JAZF1	45	0.25938	10	17	63.518	4	0.15844	403.467	7.52998	9109.5	67532
9606.ENSP00000363506	UQCC1	8	0.30779	2	8	7.651	2	0.1358	311.836	6.73505	2000.42	9034
9606.ENSP00000355986	SYT14	7	0.2842	4	5	29.909	2	0.15844	349.867	7.12469	2008.65	12506
9606.ENSP00000278353	HSD17B12	6	0	1	6	10.488	2	0.15844	326.467	6.90474	2555.87	14452
9606.ENSP00000281513	NBAS	5	0.30779	2	5	4.244	1	0.1358	304.402	6.66585	828.072	3564
9606.ENSP00000345708	KCNJ11	295	0.30045	15	16	72.585	3	0.1358	392.843	7.44842	3701.04	32440
9606.ENSP00000371110	GCAT	7	0.30779	2	7	12.386	4	0.1358	328.076	6.92039	5277.89	32048
9606.ENSP00000320648	KIAA1875	0	0	0	0	1	0	0	0	0	0	0
9606.ENSP00000375951	TTLL4	3	0	1	3	3.45	1	0.1358	276.493	6.31988	260.439	1238
9606.ENSP00000357927	BNIPL	2	0	1	2	11.726	1	0.1358	314.686	6.80919	22.9075	192
9606.ENSP00000263088	PLD2	103	0.25905	17	20	79.182	3	0.15844	417.333	7.61812	9652.24	79050
9606.ENSP00000225609	PIGL	0	0	0	0	1	0	0	0	0	0	0
9606.ENSP00000338185	PLCB1	641	0.25892	30	31	116.539	5	0.15844	429	7.65024	9978.04	101950
9606.ENSP00000481646	RPS10	156	0.43736	8	13	30.652	2	0.1358	371.41	7.28367	3424.36	24944
9606.ENSP00000340017	DOC2A	12454041612	1.0135	14	24	61.172	3	0.15844	382.65	7.34051	5673.85	33862
9606.ENSP00000253048	ZC3H4	3669124	0.88234	11	15	73.861	1	0.15844	376.667	7.3331	2939.87	25058
9606.ENSP00000253047	TMEM160	75886312320	0.94427	23	23	108.662	1	0.15844	396.05	7.45749	263.204	6356
9606.ENSP00000363970	MAP1LC3A	129	0.40723	11	14	67.754	2	0.15844	396.467	7.48714	3547.09	31400
9606.ENSP00000349078	FDPS	8	0.46346	3	5	8.956	1	0.1358	306.614	6.69386	782.003	4314
9606.ENSP00000255224	SYT4	1913	0.29651	34	35	124.605	1	0.15844	432.25	7.66343	6893.28	83770
9606.ENSP00000400887	PPIP5K1	152	0.47564	7	11	29.018	3	0.1358	345.302	7.04973	2607.83	16228
9606.ENSP00000380074	SLC38A9	13	0.47366	4	5	27.772	1	0.15844	357.983	7.22024	268.923	2444
9606.ENSP00000222584	SP4	1	0	1	1	1.084	1	0.09506	194.25	4.67895	0	0
9606.ENSP00000309899	NARF	5	0.30779	2	5	13.991	1	0.15844	337.75	7.02995	641.447	4936
9606.ENSP00000293780	CHRNE	4	0	1	4	5.344	2	0.1358	285.905	6.43355	3653.03	29478
9606.ENSP00000282849	ADAMTS18	1	0	1	1	1.479	1	0.1358	260.402	6.10158	0	0
9606.ENSP00000356840	POU2F1	5088	0.42151	13	17	56.517	2	0.15844	396.1	7.47231	5689.77	48364
9606.ENSP00000371587	KCNIP4	5	0.30779	2	5	24.231	2	0.1358	332.069	6.93769	626.709	4322
9606.ENSP00000247843	YEATS4	140	0.35633	11	18	50.345	1	0.15844	392.433	7.43936	7097.35	50528
9606.ENSP00000371586	PISD	13	0.32413	5	8	24.975	2	0.1358	342.426	7.0489	1889.05	11784
9606.ENSP00000370254	AKR1C1	5	0.30898	3	4	5.305	1	0.1358	288.51	6.48216	343.726	1862
9606.ENSP00000260600	ADCY3	848108	0.30398	34	34	120.424	1	0.15844	424.6	7.62471	12132.7	132076
9606.ENSP00000244576	ZNF391	1	0	1	1	4.456	1	0.1358	275.16	6.32894	0	0
9606.ENSP00000410216	POC5	75886312344	0.94427	23	32	115.824	5	0.15844	410.983	7.53904	13309.4	105160
9606.ENSP00000354425	JADE2	4	0.30779	2	4	12.133	1	0.15844	330.167	6.94676	541.277	2762
9606.ENSP00000320679	STX19	96	0.54881	7	7	37.855	1	0.15844	345.517	7.0802	114.362	1768
9606.ENSP00000323945	ZNF771	0	0	0	0	1	0	0	0	0	0	0
9606.ENSP00000367096	PCDH9	19	0.38896	5	10	43.049	5	0.15844	373.85	7.31498	10224.8	72690
9606.ENSP00000395772	GNL3	149	0.38051	12	15	21.864	3	0.1358	354.079	7.12551	6121.21	33690
9606.ENSP00000253083	HIP1R	108	0.40573	9	11	54.244	2	0.15844	390.683	7.46243	3050.57	24674
9606.ENSP00000370258	EIF3CL	168	0.5854	7	7	15.925	1	0.1358	320.386	6.83308	36.9869	506
9606.ENSP00000295718	PTPRN	50	0.27149	11	13	59.191	3	0.15844	382.733	7.36687	3269.06	26670
9606.ENSP00000233202	SLC11A1	6	0	1	6	10.94	1	0.15844	334.833	6.99783	1280.02	7268
9606.ENSP00000307208	BPTF	3658	0.27407	37	45	101.577	7	0.15844	448.067	7.75404	32853.8	240328
9606.ENSP00000419038	GFM1	546	0.38056	15	17	35.998	2	0.15844	363.017	7.20542	2912.59	24470
9606.ENSP00000330240	CCDC34	4	0	1	4	9.25	3	0.1358	300.669	6.62137	3085.07	22700
9606.ENSP00000310631	MRGPRD	3	0.30779	2	3	16.152	1	0.1358	325.41	6.89651	45.5181	846
9606.ENSP00000481421	SLC22A31	3	0	1	3	7.025	4	0.1358	300.586	6.63455	1988.9	11462
9606.ENSP00000317027	GCNT4	4	0	1	4	2.287	1	0.1358	280.574	6.35447	1053.28	4180
9606.ENSP00000020926	SYT13	64	0.47564	7	11	60.08	1	0.15844	370.95	7.27543	1535.99	14326
9606.ENSP00000225823	ASIC2	12	0.37893	4	8	40.13	1	0.1358	356.402	7.15846	703.594	6620
9606.ENSP00000322609	ERICH3	2	0.30779	2	2	5.585	1	0.11883	289.677	6.5044	0	0
9606.ENSP00000423313	GALNTL6	5	0	1	5	13.64	5	0.1358	323.529	6.86356	1403.74	7390
9606.ENSP00000257430	APC	283	0.27914	18	21	64.357	1	0.15844	396.267	7.46737	6245.06	43530
9606.ENSP00000456226	PRRT2	6227020917	0.48908	23	28	97.729	4	0.15844	419.667	7.60164	11991.2	94198
9606.ENSP00000372667	NME9	4	0.30779	2	4	8.195	1	0.1358	307.462	6.70539	330.302	2224
9606.ENSP00000295709	STK36	5	0.30779	2	5	4.818	1	0.1358	299.352	6.61808	959.895	4418
9606.ENSP00000360200	INADL	42	0.21714	13	17	62.607	2	0.1358	390.943	7.42948	5455.26	44746
9606.ENSP00000386834	AFF3	3	0	1	3	10.678	1	0.15844	319.017	6.84543	200.185	1458
9606.ENSP00000256339	UNC79	16	0.25611	7	9	49.585	1	0.1358	364.01	7.23178	700.687	7790
9606.ENSP00000270642	IGLON5	53	0.47549	6	9	42.39	1	0.1358	360.376	7.19471	945.955	7252
9606.ENSP00000256578	AMPD2	98	0.54881	7	9	24.588	1	0.1358	335.036	6.95664	1019.47	7238
9606.ENSP00000401513	STRC	25	0.56839	4	5	8.688	1	0.1358	289.348	6.46486	234.631	1204
9606.ENSP00000340279	SSX2IP	5	0.30898	3	4	6.466	1	0.1358	295.655	6.56288	244.53	1174
9606.ENSP00000401514	DNAH1	14	0.30898	3	12	15.218	1	0.15844	343.35	7.0349	4933.05	23384
9606.ENSP00000381382	TCF4	32	0.22058	11	13	55.72	2	0.15844	385.15	7.39488	3620.43	31060
9606.ENSP00000219150	CORO1A	12454041610	1.0135	14	24	62.273	5	0.15844	394.583	7.43936	10978.5	63744
9606.ENSP00000310620	SNX32	3	0.30779	2	3	2.574	1	0.11883	256.865	6.00438	148.266	622
9606.ENSP00000374036	RPH3A	128	0.35124	12	16	66.356	2	0.1358	385.443	7.38088	6522.52	51424
9606.ENSP00000338774	BCL11A	10	0.30898	3	9	40.12	1	0.1358	368.81	7.2845	2084.68	15124
9606.ENSP00000351737	TMEM126B	4	0.30779	2	4	7.305	1	0.1358	307.269	6.71034	402.789	2414
9606.ENSP00000396045	PLA2G4B	26	0.32929	7	13	41.155	8	0.15844	375.85	7.31662	8193.8	61022
9606.ENSP00000363391	SPAG4	4	0	1	4	1.973	2	0.1358	255.329	5.96978	919.172	3348
9606.ENSP00000262643	CCNE1	114	0.22609	21	21	80.24	1	0.15844	413.3	7.58517	6902.8	69862
9606.ENSP00000439287	RIMS4	17	0.33284	6	7	32.981	1	0.1358	349.51	7.1148	512.858	4010
9606.ENSP00000303222	MTCH2	74766107644	0.64653	29	31	123.223	3	0.15844	421.567	7.61153	9695.12	84818
9606.ENSP00000326324	LRRC37A	5	0.30898	3	4	19.424	2	0.1358	341.71	7.06867	2325.75	15436
9606.ENSP00000356194	RGS17	127	0.57059	6	7	33.353	1	0.1358	347.986	7.09503	228.981	2172
9606.ENSP00000367747	PLCH2	7	0	1	7	13.93	2	0.1358	326.002	6.8998	1949.81	12844
9606.ENSP00000378881	ZNF484	0	0	0	0	1	0	0	0	0	0	0
9606.ENSP00000346151	MAGI2	5982	0.34525	18	22	92.177	3	0.15844	412.067	7.56705	7729.71	72446
9606.ENSP00000375133	ZRSR1	7	0.46346	3	4	11.811	1	0.15844	317.783	6.83308	212.956	1634
9606.ENSP00000378642	ZNF785	0	0	0	0	1	0	0	0	0	0	0
9606.ENSP00000400839	SLC35G2	3	0.30779	2	3	7.982	1	0.1358	290.429	6.50193	59.0526	466
9606.ENSP00000357047	MED23	49	0.58344	5	6	36.424	1	0.15844	369.783	7.30591	407.864	4936
9606.ENSP00000246186	MMP24	5	0.30898	3	4	15.245	1	0.1358	322.36	6.86932	175.027	1480
9606.ENSP00000287936	HMGCR	50	0.358	9	13	31.519	3	0.15844	364.983	7.23672	4783.25	34004
9606.ENSP00000054950	RCN1	4	0	1	4	12.958	3	0.1358	322.526	6.87509	3098.87	20856
9606.ENSP00000312158	BTN2A1	1	0	1	1	1.07	1	0.00165	1	0.00494	0	0
9606.ENSP00000409423	FAM47E	15	0.33284	6	7	19.745	1	0.15844	332.683	6.95829	933.641	5916
9606.ENSP00000408576	LARS2	171	0.4296	9	18	38.85	6	0.15844	380.583	7.35122	6615.43	48806
9606.ENSP00000376204	ASH1L	26	0.36588	7	7	33.411	2	0.15844	362.233	7.22683	361.718	5064
9606.ENSP00000353920	ADARB1	6	0.30779	2	6	9.028	1	0.15844	327.817	6.92369	1011.88	5084
9606.ENSP00000263960	COQ10B	2	0	1	2	1.157	1	0.11883	231.783	5.57437	115.293	540
9606.ENSP00000262873	MYH7B	11	0.2842	4	9	25.212	2	0.15844	348.583	7.10904	4354.55	29054
9606.ENSP00000384081	EFR3B	1	0	1	1	7.53	1	0.1358	292.745	6.54229	0	0
9606.ENSP00000365312	ABI1	41	0.34989	8	9	28.009	1	0.15844	363.667	7.26061	1750.37	13896
9606.ENSP00000398481	CADPS2	17	0.32413	5	12	55.23	2	0.15844	385.183	7.39076	4312.34	35680
9606.ENSP00000246194	RALY	14	0.25931	5	11	38.126	1	0.15844	370.983	7.29603	4331.74	32128
9606.ENSP00000251507	RABGAP1L	4	0.30779	2	4	12.011	1	0.1358	318.376	6.83637	489.145	3102
9606.ENSP00000363135	C6orf106	55	0.20641	16	19	54.136	3	0.15844	384.2	7.36687	7971.72	59838
9606.ENSP00000265909	SNX19	8	0.30898	3	7	8.864	2	0.1358	320.786	6.83884	2339.38	14716
9606.ENSP00000346160	DUSP19	1	0	1	1	1.137	1	0.11883	236.246	5.65098	0	0
9606.ENSP00000301050	CACNB3	1312	0.45067	15	17	74.308	3	0.1358	388.81	7.41136	5143.62	49968
9606.ENSP00000306983	YEATS2	129	0.52483	8	11	33.723	3	0.15844	361.1	7.20377	4643.23	32340
9606.ENSP00000317872	RBBP6	19	0.38896	5	10	30.865	1	0.15844	370.217	7.29932	3053.54	21000
9606.ENSP00000378857	WDR6	19	0.47366	4	11	12.126	3	0.1358	331.61	6.92699	5217.18	25976
9606.ENSP00000286614	MMP16	7	0.2842	4	5	17.03	1	0.1358	323.786	6.86767	550.828	3294
9606.ENSP00000379704	2023-09-03	4	0	1	4	18.987	3	0.1358	329.476	6.93852	2033.19	13882
9606.ENSP00000390722	SLC25A17	4	0	1	4	18.842	2	0.1358	332.76	6.98382	982.184	6276
9606.ENSP00000263991	EHBP1	8	0.30898	3	7	19.594	1	0.1358	348.543	7.11315	1227.27	8588
9606.ENSP00000385142	NRXN1	88952	0.28729	63	63	158.251	3	0.15844	465.85	7.81747	26064.1	268608
9606.ENSP00000386230	C19orf73	1	0	1	1	2.966	1	0.11883	261.056	6.11888	0	0
9606.ENSP00000237455	RNF103	3	0	1	3	5.228	1	0.1358	300.486	6.64773	152.757	788
9606.ENSP00000401946	TNRC6B	7201	0.62588	13	14	76.71	1	0.15844	395.833	7.4822	694.985	11420
9606.ENSP00000302111	MGMT	20	0.2927	7	11	35.234	1	0.15844	371.983	7.30097	3746.93	26730
9606.ENSP00000367727	PANK4	4	0	1	4	6.059	1	0.1358	295.638	6.5703	215.654	1046
9606.ENSP00000300176	AGFG2	1	0	1	1	3.282	1	0.1358	277.217	6.34129	0	0
9606.ENSP00000363124	PHF20	77	0.24775	14	22	52.46	7	0.15844	396.333	7.45337	12590.4	81160
9606.ENSP00000341957	TP53BP2	9	0.25931	5	6	28.944	1	0.15844	361.017	7.22436	956.133	7788
9606.ENSP00000445920	MMAB	7	0.30779	2	7	11.15	2	0.1358	326.16	6.89568	2124.36	12796
9606.ENSP00000368818	TOM1L2	4	0	1	4	3.671	1	0.1358	289.302	6.49122	721.123	3104
9606.ENSP00000226578	MANBA	2	0	1	2	1.39	1	0.1358	246.471	5.84539	112.31	386
9606.ENSP00000337478	ARL17A	6	0.30779	2	6	15.108	1	0.1358	346.876	7.10739	2065.38	14012
9606.ENSP00000378845	LAT	4	0	1	4	20.136	1	0.1358	340.602	7.04478	331.919	2348
9606.ENSP00000286628	KCNMA1	3704	0.31844	26	33	100.625	4	0.15844	417.117	7.57528	15116.3	114024
9606.ENSP00000262415	DHX8	7	0.30779	2	7	13.04	1	0.1358	338.926	7.02666	1249.22	8018
9606.ENSP00000287957	GATAD1	3	0	1	3	4.68	1	0.1358	272.524	6.24409	310.038	2040
9606.ENSP00000386485	APOPT1	2	0	1	2	2.677	1	0.11883	262.442	6.123	17.2741	56
9606.ENSP00000364691	CROCC	12	0.32413	5	7	17.948	2	0.15844	337.55	7.00689	848.533	6180
9606.ENSP00000258169	MPHOSPH6	2	0.30779	2	2	3.284	1	0.1358	285.117	6.4352	0	0
9606.ENSP00000262653	CBFA2T2	3	0	1	3	18.208	1	0.15844	336.267	7.01348	144.457	1314
9606.ENSP00000262895	GRIK5	65523	0.56523	21	22	117.286	1	0.1358	406.726	7.51927	1654.13	24070
9606.ENSP00000282020	GRID2	71664	0.45351	27	29	123.01	2	0.1358	416.526	7.56293	4726.54	49506
9606.ENSP00000311083	CKS1B	10	0.32413	5	5	22.665	1	0.1358	329.886	6.94181	124.4	1042
9606.ENSP00000419000	LSAMP	5	0.30898	3	4	18.735	1	0.1358	325.269	6.88827	256.817	1718
9606.ENSP00000475344	APLNR	50	0.47549	6	6	37.537	1	0.1358	347.152	7.08185	100.093	1192
9606.ENSP00000302120	TRIM8	1	0	1	1	1.848	1	0.11883	248.924	5.90552	0	0
9606.ENSP00000388658	SLC25A12	1	0	1	1	4.117	1	0.1358	282.448	6.42614	0	0
9606.ENSP00000364449	SIK3	7	0.30898	3	6	30.75	2	0.1358	349.51	7.13951	921.663	6800
9606.ENSP00000331927	ZNF789	1	0	1	1	1.07	1	0.09506	190.908	4.56362	0	0
9606.ENSP00000417061	KIAA1751	4	0	1	4	11.648	3	0.1358	311.471	6.74246	1243.1	9612
9606.ENSP00000325002	COPG1	3	0	1	3	4.978	1	0.1358	289.612	6.5044	202.803	1122
9606.ENSP00000340874	MEF2C	95	0.2088	20	21	87.599	3	0.15844	421.133	7.63789	7240.03	64670
9606.ENSP00000367714	HES5	5	0.30898	3	4	18.811	1	0.15844	348.167	7.11727	800.518	5106
9606.ENSP00000292476	CPSF4	740	0.41901	10	16	31.403	5	0.15844	378.15	7.34463	8439.22	56566
9606.ENSP00000484060	PACSIN1	66	0.17422	19	23	79.946	5	0.15844	416.95	7.60329	10561.1	88598
9606.ENSP00000437073	MYO18A	10	0.46346	3	7	13.583	1	0.1358	324.976	6.8825	1573.15	9894
9606.ENSP00000382091	ALKBH5	8	0.30898	3	7	17.186	2	0.1358	343.826	7.0835	1389.94	7412
9606.ENSP00000319831	DEF6	16	0.38896	5	7	18.778	1	0.15844	333.567	6.97312	786.742	6258
9606.ENSP00000378830	QRICH1	6	0.30779	2	6	9.017	1	0.1358	314.976	6.77047	1270.39	5216
9606.ENSP00000261517	VPS13C	12	0.30779	2	12	24.523	5	0.15844	355.733	7.15105	9628.27	68094
9606.ENSP00000359095	PRMT6	150	0.3791	10	14	53.909	2	0.15844	375.367	7.3158	2822.42	22776
9606.ENSP00000215659	MAPK12	235	0.22609	21	22	90.709	2	0.15844	425.217	7.66178	7033.7	68312
9606.ENSP00000478645	ICA1L	4	0	1	4	9.981	2	0.1358	295.919	6.56041	437.346	2882
9606.ENSP00000482907	PPIP5K2	133	0.47564	7	12	38.047	4	0.15844	376.717	7.33886	4213.75	26142
9606.ENSP00000389715	KSR2	19	0.45378	5	6	35.382	1	0.15844	373.733	7.3471	277.764	3356
9606.ENSP00000294008	SLX4	30	0.51861	5	5	13.706	1	0.1358	313.66	6.76223	22.0917	256
9606.ENSP00000347046	PDE5A	129	0.47564	7	8	35.654	1	0.1358	356.226	7.17658	1349.02	12408
9606.ENSP00000362014	DNM1	403	0.2752	26	29	111.551	5	0.15844	433.217	7.69638	11239.2	104068
9606.ENSP00000346196	NDUFV3	53	0.47549	6	9	23.847	1	0.15844	363.067	7.24166	2369.17	19726
9606.ENSP00000327214	ATP13A2	45	0.34989	8	13	44.141	1	0.15844	385.117	7.40888	4509.79	36580
9606.ENSP00000373153	PTPLB	2	0	1	2	1.921	1	0.1358	259.924	6.07687	21.8519	156
9606.ENSP00000442478	STOML1	8	0.30898	3	7	24.038	3	0.1358	331.686	6.93687	1732.2	19056
9606.ENSP00000306772	LDB2	18	0.25611	7	11	43.395	4	0.15844	377.55	7.34216	5250.77	36672
9606.ENSP00000339435	SRR	7	0.46346	3	4	23.431	1	0.1358	331.876	6.96076	770.247	6318
9606.ENSP00000261745	NAA25	7	0	1	7	14.699	2	0.15844	333.833	6.97723	3463.15	21380
9606.ENSP00000269228	NPC1	5044	0.76834	7	11	57.948	1	0.15844	359.083	7.19141	1763.05	16160
9606.ENSP00000255078	IGHMBP2	11	0.30898	3	10	18.143	1	0.15844	342.6	7.04725	2258.03	13624
9606.ENSP00000359085	NTNG1	51	0.32239	11	14	74.458	1	0.1358	381.51	7.35122	921.155	10460
9606.ENSP00000384040	CCDC85A	3	0	1	3	9.733	2	0.1358	320.726	6.86438	568.609	3176
9606.ENSP00000478637	SYT16	10	0.2842	4	8	30.772	2	0.15844	361.033	7.22024	3500.89	24886
9606.ENSP00000478878	CPNE4	8	0.30779	2	8	19.597	6	0.1358	339.126	7.02419	3436.03	22680
9606.ENSP00000278193	LIN7C	928	0.33162	20	22	98.719	4	0.15844	406.15	7.51103	8396.77	78708
9606.ENSP00000479964	SLC4A1AP	3	0.30779	2	3	6.805	1	0.1358	292.964	6.52581	593.5	4180
9606.ENSP00000366843	ATXN2	40	0.23943	10	14	51.677	2	0.15844	390.117	7.45007	5478.04	42660
9606.ENSP00000349238	CCDC88B	2	0	1	2	7.625	1	0.1358	304.871	6.66997	610.305	3718
9606.ENSP00000386456	AAK1	4	0.30779	2	4	17.964	1	0.1358	329.993	6.95829	147.887	1172
9606.ENSP00000363574	EIF6	224	0.44117	11	13	22.198	2	0.15844	342.317	7.0349	3595.45	22590
9606.ENSP00000387303	TDRD9	2	0	1	2	6.064	1	0.1358	297.602	6.6049	25.1409	162
9606.ENSP00000304127	KCNG3	155	0.61814	6	14	43.268	1	0.1358	361.41	7.19059	3582.98	24050
9606.ENSP00000308725	GABRB3	12796	0.49743	20	24	112.378	6	0.15844	410.05	7.53574	8200.18	77420
9606.ENSP00000247001	SUGP1	3	0	1	3	5.297	1	0.1358	295.724	6.58265	199.597	1324
9606.ENSP00000307634	AGAP1	3	0	1	3	4.216	1	0.11883	284.296	6.41461	241.382	922
9606.ENSP00000225698	C1QBP	13	0.37893	4	9	21.505	1	0.1358	354.926	7.16423	4754.04	27370
9606.ENSP00000319851	CHDH	8	0.46346	3	5	18.271	2	0.1358	329.726	6.94428	1055.77	6598
9606.ENSP00000377725	ZKSCAN5	7	0	1	7	4.846	3	0.11883	290.749	6.46156	6443.85	38824
9606.ENSP00000330631	RTN4RL1	3	0	1	3	14.58	1	0.1358	313.969	6.78365	41.1476	358
9606.ENSP00000376872	RABL2A	2	0	1	2	2.378	1	0.1358	269.079	6.22926	73.8158	522
9606.ENSP00000283547	TEX29	1	0	1	1	1.323	1	0.10562	204.331	4.96067	0	0
9606.ENSP00000360060	FRAT1	122	0.52304	6	6	30.007	1	0.15844	346.417	7.10904	46.9632	558
9606.ENSP00000396467	MAPKAPK3	18	0.38896	5	9	47.948	4	0.15844	385.45	7.41712	2379.22	18916
9606.ENSP00000216968	PROCR	9	0.46346	3	6	17.3	1	0.1358	338.576	7.01842	1201.92	7210
9606.ENSP00000262622	CHST8	8	0.46346	3	5	25.068	1	0.1358	319.669	6.83555	1688.99	13908
9606.ENSP00000360058	FRAT2	122	0.52304	6	6	24.84	1	0.15844	346.417	7.10904	46.9632	558
9606.ENSP00000273986	CISD2	5	0.30779	2	5	17.08	1	0.15844	332.633	6.97394	478.378	3674
9606.ENSP00000362479	CSMD2	5	0	1	5	19.178	1	0.1358	333.419	6.97723	715.614	4756
9606.ENSP00000384004	POU6F2	1	0	1	1	10.746	1	0.1358	304.986	6.70457	0	0
9606.ENSP00000477341	PPM1K	5	0.30779	2	5	3.924	1	0.1358	293.345	6.53817	1590.38	9970
9606.ENSP00000364893	ARHGEF7	52	0.26343	12	19	51.485	1	0.15844	391.583	7.42371	5928.82	41922
9606.ENSP00000385334	MAD1L1	9	0.46346	3	6	9.079	1	0.1358	311.736	6.73999	1234.85	6860
9606.ENSP00000304336	PYDC1	2	0	1	2	2.769	1	0.1358	286.779	6.48133	53.9878	326
9606.ENSP00000301067	KMT2D	8567	0.33907	30	35	99.863	8	0.15844	429.9	7.65766	17780.7	150920
9606.ENSP00000301068	RHEBL1	5	0	1	5	18.07	3	0.15844	351.25	7.1494	4060.43	26608
9606.ENSP00000377970	AHSA2	4	0	1	4	4.176	1	0.1358	298.836	6.62384	1451.39	9266
9606.ENSP00000221086	MTMR9	13	0.37893	4	9	21.248	1	0.15844	360.483	7.21942	3122.1	19678
9606.ENSP00000401907	BMPR1B	4	0	1	4	4.009	1	0.1358	289.598	6.49369	378.912	1676
9606.ENSP00000374205	TBR1	874	0.49882	10	12	66.118	2	0.1358	384.043	7.37181	1315.07	12786
9606.ENSP00000330862	OPCML	655	0.28022	27	30	117.656	2	0.1358	417.16	7.56375	7588.97	74638
9606.ENSP00000308938	PLG	43	0.32073	8	12	46.03	3	0.15844	390.183	7.43854	6756.24	53046
9606.ENSP00000316338	BAIAP2	46	0.34989	8	13	50.885	3	0.15844	390.5	7.44348	1678.07	16154
9606.ENSP00000466680	RND2	12	0.37893	4	8	15.679	3	0.15844	330.067	6.92039	4177.72	28066
9606.ENSP00000454207	TRAF3	18	0.32413	5	13	47.029	5	0.15844	383.817	7.40147	6124.38	44642
9606.ENSP00000259455	GABBR2	6057	0.38662	25	28	126.453	3	0.1358	417.276	7.56952	6490.88	67098
9606.ENSP00000405289	ZNF778	2	0	1	2	4.045	1	0.1358	292.779	6.54641	42.5384	252
9606.ENSP00000354837	ARHGEF2	21	0.21953	7	15	52.75	2	0.15844	387.067	7.40312	4320.84	35398
9606.ENSP00000435926	CELF1	28	0.20362	11	13	53.315	4	0.15844	383.5	7.38994	3743.35	28746
9606.ENSP00000455785	KCTD13	12454041604	1.0135	14	18	45.698	5	0.15844	369.017	7.25814	9303.34	50726
9606.ENSP00000216962	PYGB	8	0.30779	2	8	22.185	1	0.1358	327.693	6.88744	817.777	6618
9606.ENSP00000477572	HMOX2	5	0.30779	2	5	20.789	2	0.15844	359.5	7.22024	1153.04	7900
9606.ENSP00000324196	AATK	3	0	1	3	12.005	2	0.1358	323.769	6.8825	861.043	5236
9606.ENSP00000176183	DRD4	8	0.30779	2	8	36.712	1	0.1358	363.776	7.2326	2331.47	17814
9606.ENSP00000271332	CELSR2	14	0.25931	5	11	17.417	1	0.15844	346	7.06867	3668.3	21652
9606.ENSP00000294454	SLC25A34	1	0	1	1	1.09	1	0.10562	219.115	5.29347	0	0
9606.ENSP00000373360	FAM131A	3	0.30779	2	3	3.972	1	0.1358	277.257	6.31905	280.018	2424
9606.ENSP00000306522	CAMTA1	1	0	1	1	1.265	1	0.10562	211.075	5.1246	0	0
9606.ENSP00000371180	CATSPER2	745	0.71324	6	11	34.872	2	0.1358	343.86	7.03819	3237.9	25368
9606.ENSP00000440288	ABCB9	6	0.46346	3	3	3.076	1	0.1358	263.974	6.12217	0	0
9606.ENSP00000202556	PPP1R13B	5	0.30898	3	4	10.742	2	0.1358	328.626	6.94758	1602	11330
9606.ENSP00000329880	PHACTR1	12	0.25931	5	9	19.157	2	0.1358	352.076	7.14528	4199.91	26846
