# Supplementary material for: Deciphering the genetic landscape of obesity: a data-driven approach to identifying plausible causal genes and therapeutic targets
Source: J Hum Genet. 2023 Aug 24;68(12):823–33. doi: 10.1038/s10038-023-01189-3 (PMC10678330; doi:10.1038/s10038-023-01189-3)
Supplement: Supplementary file 6 — Supplementary Table 5 [file 10038_2023_1189_MOESM6_ESM.xlsx]

## Sheet: Supp. Table 5
Category	Term	Overlap	P-value	Adjusted P-value	Odds Ratio	Genes
BP	regulation of myeloid cell differentiation (GO:0045637)	8/68	1.47266e-10	2.05584e-07	40.1333	KMT2D;SPI1;KMT2A;PRKCB;SETD1A;LEO1;EP300;PTK2B
BP	regulation of NMDA receptor activity (GO:2000310)	6/32	1.75152e-09	1.22256e-06	67.5339	CAMK2B;GRIA1;GRIN2A;RELN;DLG2;PTK2B
BP	regulation of neuron projection development (GO:0010975)	9/165	9.93226e-09	4.62181e-06	17.5473	CAMK2B;GSK3B;STX1B;NTRK2;RELN;BDNF;EP300;PTK2B;CTNNA2
BP	positive regulation of neuron projection development (GO:0010976)	7/88	3.5494e-08	1.07244e-05	25.597	CAMK2B;NTRK2;RELN;BDNF;EP300;PTK2B;PACSIN1
BP	regulation of cation channel activity (GO:2001257)	7/89	3.84111e-08	1.07244e-05	25.2836	CAMK2B;GRIA1;GRIN2A;RELN;DLG2;HPCA;PTK2B
BP	regulation of synapse maturation (GO:0090128)	4/11	5.58583e-08	1.29964e-05	162.604	CAMK2B;RELN;NRXN1;YWHAZ
BP	regulation of neurotransmitter receptor activity (GO:0099601)	6/58	7.25224e-08	1.4463e-05	33.7229	CAMK2B;GRIA1;GRIN2A;RELN;DLG2;PTK2B
BP	protein autophosphorylation (GO:0046777)	8/159	1.29155e-07	2.25375e-05	15.874	CAMK2B;GSK3B;NTRK2;ERBB4;KIT;PTK2B;MTOR;MAPK3
BP	positive regulation of transcription, DNA-templated (GO:0045893)	18/1183	2.12177e-07	3.26994e-05	5.17624	KMT2D;TFAP2B;SPI1;KMT2A;AXIN1;FOXO3;MTOR;PPP3CA;CREB1;ERBB4;EP300;PPARG;TP53BP1;BTRC;PLCB1;MAP2K5;BPTF;MAPK3
BP	positive regulation of cell projection organization (GO:0031346)	7/117	2.54667e-07	3.26994e-05	18.8212	CAMK2B;PTPRD;NTRK2;RELN;BDNF;EP300;PTK2B
BP	protein phosphorylation (GO:0006468)	12/496	2.5766e-07	3.26994e-05	7.77473	CAMK2B;GSK3B;NTRK2;CREB1;RELN;PRKCB;ERBB4;KIT;PTK2B;YWHAZ;MTOR;MAPK3
BP	regulation of cellular response to heat (GO:1900034)	6/79	4.68473e-07	5.44991e-05	23.9964	CAMK2B;GSK3B;EP300;MAPT;MTOR;MAPK3
BP	positive regulation of excitatory postsynaptic potential (GO:2000463)	4/18	5.07914e-07	5.45421e-05	81.2735	STX1B;RELN;NRXN1;PTK2B
BP	cellular protein modification process (GO:0006464)	16/1025	8.18699e-07	8.1636e-05	5.17194	CAMK2B;GSK3B;RAB3A;PRKCB;GAD1;YWHAZ;MTOR;PPP1CB;PTPRD;PPP3CA;CREB1;UBXN7;PTK2B;PIK3C3;BTRC;MAPK3
BP	regulation of neuron apoptotic process (GO:0043523)	6/98	1.67851e-06	0.000127936	19.0224	NTRK2;TFAP2B;BDNF;PTK2B;FAIM2;FOXO3
BP	MAPK cascade (GO:0000165)	9/303	1.74125e-06	0.000127936	9.24584	PPP1CB;CAMK2B;DLG2;YWHAB;ERBB4;KIT;NCAM1;BTRC;MAPK3
BP	transmembrane receptor protein tyrosine kinase signaling pathway (GO:0007169)	10/404	2.29807e-06	0.000160405	7.74588	GSK3B;NTRK2;ERBB4;BDNF;KIT;POLR2F;PTK2B;PLCB1;DNM1;MAPK3
BP	positive regulation of nucleic acid-templated transcription (GO:1903508)	11/511	2.65746e-06	0.00016956	6.78368	TFAP2B;CREB1;KMT2A;ERBB4;AXIN1;EP300;PPARG;TP53BP1;BTRC;PLCB1;FOXO3
BP	modulation of excitatory postsynaptic potential (GO:0098815)	4/27	2.84059e-06	0.00016956	49.4484	STX1B;RELN;NRXN1;PTK2B
BP	axonogenesis (GO:0007409)	8/240	2.91507e-06	0.00016956	10.2894	RAB3A;RELN;BDNF;NRXN1;NRXN3;NCAM1;CTNNA2;MAPK3
BP	positive regulation of kinase activity (GO:0033674)	6/114	4.05903e-06	0.000217938	16.1912	NTRK2;RELN;ERBB4;KIT;PTK2B;MAPT
BP	regulation of cellular response to stress (GO:0080135)	6/118	4.95708e-06	0.000255896	15.6098	CAMK2B;GSK3B;EP300;MAPT;MTOR;MAPK3
BP	positive regulation of transcription by RNA polymerase II (GO:0045944)	14/908	5.13259e-06	0.000255896	4.96734	KMT2D;TFAP2B;SPI1;KMT2A;FOXO3;PPP3CA;CREB1;LEO1;EP300;PPARG;TP53BP1;MAP2K5;BPTF;MAPK3
BP	peptidyl-tyrosine phosphorylation (GO:0018108)	5/69	5.64997e-06	0.000271978	22.4887	RELN;ERBB4;KIT;PTK2B;MAPK3
BP	protein-containing complex assembly (GO:0065003)	8/267	6.39404e-06	0.000297536	9.20417	GRIA1;GSK3B;KMT2D;KMT2A;AXIN1;LEO1;EP300;PTK2B
BP	positive regulation of synaptic transmission (GO:0050806)	5/73	7.46499e-06	0.000336165	21.1616	STX1B;GRIN2A;RELN;NRXN1;PTK2B
BP	negative regulation of cellular protein localization (GO:1903828)	4/36	9.29716e-06	0.000405589	35.525	GSK3B;SPI1;CTNNA1;MAPT
BP	negative regulation of apoptotic process (GO:0043066)	10/485	1.14764e-05	0.000471209	6.39836	GSK3B;NTRK2;TFAP2B;BDNF;ANXA5;PTK2B;FAIM2;YWHAZ;MAP2K5;MAPK3
BP	enzyme linked receptor protein signaling pathway (GO:0007167)	6/140	1.32377e-05	0.000527996	13.0325	PTPRD;NTRK2;ERBB4;BDNF;KIT;PTK2B
BP	chemical synaptic transmission (GO:0007268)	8/306	1.71999e-05	0.000648948	7.98373	GRIA1;GRIN2A;RAB3A;DLG2;NRXN1;GAD1;NRXN2;BSN
BP	signal release from synapse (GO:0099643)	4/43	1.91007e-05	0.000701382	29.1385	RAB3A;NRXN1;GAD1;NRXN2
BP	brain development (GO:0007420)	6/150	1.95945e-05	0.000701382	12.1213	CNTNAP2;GRIN2A;RELN;SETD1A;CTNNA2;BPTF
BP	neurotransmitter secretion (GO:0007269)	4/44	2.09521e-05	0.000731229	28.4086	RAB3A;NRXN1;GAD1;NRXN2
BP	positive regulation of neuron death (GO:1901216)	4/47	2.72994e-05	0.000907381	26.4226	GSK3B;TFAP2B;MAPT;FOXO3
BP	anterograde trans-synaptic signaling (GO:0098916)	7/244	3.31377e-05	0.00107582	8.67958	GRIA1;GRIN2A;DLG2;NRXN1;GAD1;NRXN2;BSN
BP	positive regulation of signal transduction (GO:0009967)	7/252	4.06835e-05	0.00126209	8.39275	STX1B;RELN;PRKCB;BDNF;NRXN1;EP300;PTK2B
BP	regulation of megakaryocyte differentiation (GO:0045652)	4/54	4.7466e-05	0.00140984	22.7154	KMT2D;KMT2A;SETD1A;EP300
BP	positive regulation of developmental process (GO:0051094)	6/177	4.96691e-05	0.00144454	10.1935	CAMK2B;RELN;NRXN1;TP53BP1;PLCB1;PACSIN1
BP	peptidyl-tyrosine modification (GO:0018212)	4/56	5.48194e-05	0.00153056	21.8396	RELN;ERBB4;KIT;PTK2B
BP	positive regulation of cell junction assembly (GO:1901890)	4/57	5.87923e-05	0.00160929	21.4264	PTPRD;CNTNAP2;BDNF;NRXN1
BP	cytokine-mediated signaling pathway (GO:0019221)	10/621	9.29875e-05	0.00244926	4.93939	CAMK2B;SPI1;KIT;PTK2B;NCAM1;BTRC;PLCB1;FOXO3;YWHAZ;MAPK3
BP	synapse organization (GO:0050808)	5/126	0.000104262	0.00264177	11.8607	PTPRD;BDNF;NRXN1;NRXN2;MAPT
BP	axon guidance (GO:0007411)	6/203	0.000105974	0.00264177	8.83652	RELN;BDNF;NRXN1;NRXN3;NCAM1;MAPK3
BP	phosphorylation (GO:0016310)	8/400	0.000113653	0.00278349	6.0402	CAMK2B;GSK3B;CREB1;PRKCB;PTK2B;YWHAZ;MTOR;MAPK3
BP	regulation of cell migration (GO:0030334)	8/408	0.000130245	0.00293068	5.91697	CAMK2B;PPP3CA;ERBB4;KIT;PTK2B;CTNNA2;FOXO3;VCL
BP	phosphate-containing compound metabolic process (GO:0006796)	6/212	0.000134358	0.00293068	8.4466	PTPRD;PPP3CA;PLCB1;NUDT3;MTOR;MAPK3
BP	myeloid leukocyte differentiation (GO:0002573)	4/71	0.000139074	0.00298688	16.9373	SPI1;KIT;EP300;PPARG
BP	neurotransmitter transport (GO:0006836)	4/73	0.000154925	0.00318051	16.4447	RAB3A;NRXN1;GAD1;NRXN2
BP	neuron projection morphogenesis (GO:0048812)	5/140	0.000171013	0.00341048	10.6232	CNTNAP2;RAB3A;BDNF;CTNNA2;PACSIN1
BP	positive regulation of transferase activity (GO:0051347)	5/148	0.000221547	0.00396512	10.0248	NTRK2;ERBB4;KIT;AXIN1;MAPK3
BP	nervous system development (GO:0007399)	8/447	0.000242513	0.00422135	5.38055	RBFOX1;RELN;ERBB4;BDNF;NRXN1;EP300;NRXN2;SCN2A
BP	positive regulation of DNA-binding transcription factor activity (GO:0051091)	6/246	0.000300112	0.00481559	7.2375	RELN;PRKCB;KIT;EP300;PPARG;TP53BP1
BP	positive regulation of cell differentiation (GO:0045597)	6/258	0.000386823	0.00580651	6.88866	CREB1;CTNNA1;PPARG;CTNNA2;PLCB1;MTOR
BP	regulation of kinase activity (GO:0043549)	4/94	0.000409388	0.00607984	12.5943	NTRK2;ERBB4;KIT;MAPT
BP	neuron projection development (GO:0031175)	5/171	0.000431116	0.00633113	8.62581	CNTNAP2;GSK3B;BDNF;MAPT;PACSIN1
BP	positive regulation of protein phosphorylation (GO:0001934)	7/371	0.000442175	0.00636367	5.61481	NTRK2;RELN;ERBB4;BDNF;AXIN1;PTK2B;MAPK3
BP	negative regulation of neuron death (GO:1901215)	4/98	0.00047957	0.00676241	12.0559	GSK3B;NTRK2;BDNF;PTK2B
BP	positive regulation of stress-activated MAPK cascade (GO:0032874)	4/99	0.000498373	0.00695525	11.9284	SPI1;AXIN1;PTK2B;PLCB1
BP	regulation of JNK cascade (GO:0046328)	4/105	0.000622386	0.00804492	11.2164	NCOR1;AXIN1;PTK2B;PLCB1
BP	negative regulation of transcription, DNA-templated (GO:0045892)	11/948	0.000693082	0.00879584	3.53846	TFAP2B;SPI1;CREB1;NCOR1;EP300;PPARG;BTRC;PLCB1;FOXO3;MAP2K5;BPTF
BP	protein localization to membrane (GO:0072657)	5/195	0.000781973	0.00938231	7.52708	RAB3A;DLG2;NRXN1;NRXN2;PACSIN1
BP	regulation of cytoskeleton organization (GO:0051493)	4/112	0.000793061	0.00938231	10.4857	GSK3B;MAPT;MTOR;MAPK3
BP	Fc receptor signaling pathway (GO:0038093)	4/112	0.000793061	0.00938231	10.4857	PPP3CA;KIT;BTRC;MAPK3
BP	activation of protein kinase activity (GO:0032147)	4/114	0.000847337	0.00985735	10.294	AXIN1;ADCY3;PTK2B;MTOR
BP	positive regulation of cellular component organization (GO:0051130)	4/114	0.000847337	0.00985735	10.294	CAMK2B;GSK3B;RELN;NRXN1
BP	positive regulation of peptidyl-tyrosine phosphorylation (GO:0050731)	4/134	0.00154245	0.0161899	8.70154	RELN;ERBB4;KIT;PTK2B
BP	regulation of apoptotic process (GO:0042981)	9/742	0.00162438	0.0169227	3.6255	GSK3B;TFAP2B;MTCH2;ANXA5;KCNMA1;PTK2B;FAIM2;FOXO3;YWHAZ
BP	regulation of autophagy (GO:0010506)	5/231	0.00165962	0.0171617	6.31653	GSK3B;EP300;MAPT;FOXO3;MTOR
BP	protein dephosphorylation (GO:0006470)	4/139	0.00176417	0.0180545	8.37714	PPP1CB;PTPRD;PPP3CA;BTRC
BP	regulation of ERK1 and ERK2 cascade (GO:0070372)	5/238	0.00189119	0.0189935	6.12459	NTRK2;ERBB4;PTK2B;YWHAZ;MAPK3
BP	neuron development (GO:0048666)	4/143	0.00195677	0.0195118	8.13443	CNTNAP2;GSK3B;NTRK2;MAPT
BP	positive regulation of gene expression (GO:0010628)	7/482	0.00202317	0.0197506	4.2783	GSK3B;NTRK2;ELAVL4;EP300;POLR2F;MTOR;MAPK3
BP	positive regulation of phosphorylation (GO:0042327)	5/253	0.00246605	0.0225007	5.74977	NTRK2;ERBB4;KIT;AXIN1;MAPK3
BP	dephosphorylation (GO:0016311)	4/153	0.00250113	0.0226206	7.58466	PPP1CB;PTPRD;PPP3CA;BTRC
BP	cellular response to starvation (GO:0009267)	4/158	0.00280888	0.0243552	7.33655	PIK3C3;FOXO3;MTOR;MAPK3
BP	negative regulation of programmed cell death (GO:0043069)	6/381	0.00286321	0.024564	4.60024	GSK3B;TFAP2B;ANXA5;PTK2B;FAIM2;YWHAZ
BP	regulation of transcription, DNA-templated (GO:0006355)	17/2244	0.0029342	0.024564	2.3703	KMT2D;TFAP2B;SPI1;KMT2A;PRKCB;AXIN1;FOXO3;CREB1;NCOR1;ERBB4;KIT;EP300;PPARG;TP53BP1;BTRC;PLCB1;BPTF
BP	central nervous system development (GO:0007417)	5/268	0.00315874	0.0257872	5.4177	CNTNAP2;GRIN2A;RELN;SETD1A;BPTF
BP	adenylate cyclase-modulating G protein-coupled receptor signaling pathway (GO:0007188)	4/165	0.00328198	0.0261808	7.01508	GNAO1;GNAI3;ADCY3;CACNA1D
BP	regulation of MAPK cascade (GO:0043408)	4/166	0.00335372	0.0266011	6.97143	NTRK2;KIT;YWHAZ;MAPK3
BP	positive regulation of MAPK cascade (GO:0043410)	5/274	0.00347172	0.0271229	5.29524	NTRK2;ERBB4;KIT;PTK2B;MAPK3
BP	DNA-templated transcription, initiation (GO:0006352)	4/168	0.00350041	0.0271229	6.88571	NCOR1;POLR2F;PPARG;MAPK3
BP	negative regulation of transcription by RNA polymerase II (GO:0000122)	8/684	0.00371205	0.028317	3.45168	TFAP2B;SPI1;NCOR1;EP300;PPARG;FOXO3;MAP2K5;BPTF
BP	positive regulation of ERK1 and ERK2 cascade (GO:0070374)	4/172	0.00380677	0.0287786	6.72041	NTRK2;ERBB4;PTK2B;MAPK3
BP	negative regulation of cellular macromolecule biosynthetic process (GO:2000113)	7/547	0.00407808	0.0301305	3.75075	GSK3B;TFAP2B;SPI1;NCOR1;PPARG;BTRC;PLCB1
BP	regulation of transcription by RNA polymerase II (GO:0006357)	16/2206	0.00607818	0.0399238	2.2341	KMT2D;TFAP2B;SPI1;KMT2A;PRKCB;FOXO3;PPP3CA;CREB1;NCOR1;KIT;EP300;PPARG;TP53BP1;MAP2K5;BPTF;MAPK3
BP	generation of neurons (GO:0048699)	4/202	0.00670116	0.0423295	5.69351	PTPRD;NTRK2;RELN;MAPT
BP	cellular response to oxygen-containing compound (GO:1901701)	5/323	0.00691572	0.0429699	4.46814	CREB1;PTK2B;MAPT;MTOR;MAPK3
BP	negative regulation of nucleic acid-templated transcription (GO:1903507)	6/464	0.00740383	0.0431924	3.75058	TFAP2B;SPI1;NCOR1;PPARG;BTRC;PLCB1
BP	positive regulation of protein modification process (GO:0031401)	4/214	0.00818029	0.0463448	5.3649	NTRK2;ERBB4;AXIN1;MAPK3
BP	positive regulation of cellular process (GO:0048522)	7/625	0.00829956	0.0463448	3.26416	PPP3CA;KMT2D;NTRK2;TFAP2B;ERBB4;PTK2B;MAPT
MF	DNA-binding transcription factor binding (GO:0140297)	8/208	1.00087e-06	0.000101588	11.9552	GSK3B;SPI1;CREB1;NCOR1;EP300;PPARG;TP53BP1;YWHAZ
MF	RNA polymerase II-specific DNA-binding transcription factor binding (GO:0061629)	7/190	6.57361e-06	0.000444815	11.2716	GSK3B;SPI1;CREB1;NCOR1;EP300;PPARG;TP53BP1
MF	kinase binding (GO:0019900)	9/461	4.97898e-05	0.00168456	5.96549	PPP1CB;GSK3B;STX1B;DLG2;AXIN1;MAPT;FOXO3;YWHAZ;DNM1
MF	protein kinase binding (GO:0019901)	9/506	0.000101545	0.0029448	5.41282	PPP1CB;GSK3B;STX1B;PRKCB;AXIN1;MAPT;FOXO3;YWHAZ;DNM1
MF	transcription regulatory region nucleic acid binding (GO:0001067)	6/212	0.000134358	0.00340933	8.4466	KMT2D;SPI1;NCOR1;ERBB4;PPARG;FOXO3
MF	voltage-gated cation channel activity (GO:0022843)	4/97	0.000461277	0.00808763	12.1862	GRIN2A;KCNMA1;PTK2B;CACNA1D
MF	protein tyrosine kinase activity (GO:0004713)	4/108	0.000691957	0.0100334	10.8912	NTRK2;ERBB4;KIT;PTK2B
MF	protein serine/threonine kinase activity (GO:0004674)	6/344	0.00171901	0.0193866	5.11347	CAMK2B;GSK3B;PRKCB;PTK2B;MTOR;MAPK3
MF	ubiquitin protein ligase binding (GO:0031625)	5/265	0.00301016	0.0305531	5.48105	GSK3B;AXIN1;UBXN7;YWHAZ;VCL
MF	ubiquitin-like protein ligase binding (GO:0044389)	5/282	0.00392301	0.0316883	5.14022	GSK3B;AXIN1;UBXN7;YWHAZ;VCL
MF	transcription cis-regulatory region binding (GO:0000976)	7/549	0.00415986	0.0316883	3.73652	KMT2D;TFAP2B;SPI1;NCOR1;ERBB4;PPARG;FOXO3
MF	actin binding (GO:0003779)	4/177	0.00421469	0.0316883	6.52453	KCNMA1;HPCA;MAPT;VCL
MF	sequence-specific double-stranded DNA binding (GO:1990837)	8/712	0.00472061	0.0330443	3.30957	KMT2D;TFAP2B;SPI1;CREB1;NCOR1;ERBB4;PPARG;FOXO3
MF	cadherin binding (GO:0045296)	5/322	0.00682799	0.0407671	4.48247	YWHAB;CTNNA1;CTNNA2;YWHAZ;VCL
MF	GTPase activity (GO:0003924)	4/216	0.00844599	0.0463388	5.31375	GNAO1;RAB3A;GNAI3;DNM1
MF	protein homodimerization activity (GO:0042803)	7/636	0.00908739	0.0476793	3.20525	CAMK2B;NTRK2;TFAP2B;KMT2A;ERBB4;KIT;AXIN1
CC	neuron projection (GO:0043005)	17/556	1.46867e-11	1.87989e-09	10.7274	CAMK2B;GRIA1;CNTNAP2;GSK3B;NTRK2;RAB3A;BDNF;ELAVL4;DNM1;RELN;DLG2;PTK2B;NCAM1;MAPT;CTNNA2;BSN;SCN2A
CC	axon (GO:0030424)	11/204	2.26255e-10	1.44803e-08	17.852	CNTNAP2;GSK3B;NTRK2;RAB3A;BDNF;ELAVL4;MAPT;CTNNA2;BSN;SCN2A;DNM1
CC	dendrite (GO:0030425)	10/270	5.71977e-08	2.44043e-06	11.8185	GRIA1;CNTNAP2;GSK3B;NTRK2;RELN;BDNF;ELAVL4;PTK2B;MAPT;BSN
CC	asymmetric synapse (GO:0032279)	6/133	9.87389e-06	0.000312173	13.7557	GRIA1;NTRK2;GRIN2A;DLG2;PTK2B;DNM1
CC	postsynaptic density (GO:0014069)	6/138	1.21943e-05	0.000312173	13.2313	GRIA1;NTRK2;GRIN2A;DLG2;PTK2B;DNM1
CC	focal adhesion (GO:0005925)	8/387	9.04411e-05	0.00187232	6.25154	PPP1CB;YWHAB;ANXA5;CTNNA1;PTK2B;YWHAZ;VCL;MAPK3
CC	cell-substrate junction (GO:0030055)	8/394	0.000102392	0.00187232	6.13597	PPP1CB;YWHAB;ANXA5;CTNNA1;PTK2B;YWHAZ;VCL;MAPK3
CC	glutamatergic synapse (GO:0098978)	4/69	0.000124432	0.00199091	17.4602	PTPRD;GSK3B;BSN;YWHAZ
CC	cation channel complex (GO:0034703)	4/73	0.000154925	0.00220337	16.4447	GRIA1;GRIN2A;PTK2B;SCN2A
CC	vesicle (GO:0031982)	6/226	0.000190182	0.00243433	7.90348	RAB3A;PRRT2;NRXN1;GAD1;YWHAZ;VCL
CC	nucleus (GO:0005634)	30/4484	0.000353063	0.0031807	2.36845	FTO;GSK3B;KMT2D;MTCH2;SPI1;KMT2A;FOXO3;NUDT3;PPP1CB;ERBB4;LEO1;EP300;POLR2F;PTK2B;TP53BP1;BSN;BPTF;MAPK3;TFAP2B;RBFOX1;PRKCB;SETD1A;AXIN1;YWHAZ;MTOR;CREB1;NCOR1;PPARG;MAPT;PLCB1
CC	intracellular membrane-bounded organelle (GO:0043231)	31/5192	0.00203084	0.0162467	2.06249	FTO;GSK3B;KMT2D;MTCH2;SPI1;KMT2A;FOXO3;NUDT3;PPP1CB;ERBB4;CTNNA1;LEO1;EP300;POLR2F;PTK2B;TP53BP1;BSN;BPTF;MAPK3;TFAP2B;RBFOX1;PRKCB;SETD1A;AXIN1;YWHAZ;MTOR;CREB1;NCOR1;PPARG;MAPT;PLCB1
