# Supplementary material for: Deciphering the genetic landscape of obesity: a data-driven approach to identifying plausible causal genes and therapeutic targets
Source: J Hum Genet. 2023 Aug 24;68(12):823–33. doi: 10.1038/s10038-023-01189-3 (PMC10678330; doi:10.1038/s10038-023-01189-3)
Supplement: Supplementary file 7 — Supplementary Table 6 [file 10038_2023_1189_MOESM7_ESM.xlsx]

## Sheet: Supp. Table 6
Category	Term	Overlap	P-value	Adjusted P-value	Odds Ratio	Genes
KEGG	Circadian entrainment	11/97	6.33127e-14	6.29919e-12	40.2805	CAMK2B;GRIA1;GNAO1;GRIN2A;CREB1;PRKCB;GNAI3;ADCY3;CACNA1D;PLCB1;MAPK3
KEGG	Dopaminergic synapse	12/132	6.36282e-14	6.29919e-12	31.9452	PPP1CB;CAMK2B;GRIA1;GNAO1;GSK3B;PPP3CA;GRIN2A;CREB1;PRKCB;GNAI3;CACNA1D;PLCB1
KEGG	Melanogenesis	11/101	1.00002e-13	6.60011e-12	38.4825	CAMK2B;GNAO1;GSK3B;CREB1;PRKCB;KIT;GNAI3;EP300;ADCY3;PLCB1;MAPK3
KEGG	Long-term potentiation	9/67	2.82974e-12	1.40072e-10	47.4302	PPP1CB;CAMK2B;GRIA1;PPP3CA;GRIN2A;PRKCB;EP300;PLCB1;MAPK3
KEGG	Oxytocin signaling pathway	11/154	1.08356e-11	3.62522e-10	24.1551	PPP1CB;CAMK2B;GNAO1;PPP3CA;PRKCB;GNAI3;ADCY3;CACNA1D;PLCB1;MAP2K5;MAPK3
KEGG	Cushing syndrome	11/155	1.16295e-11	3.62522e-10	23.9861	CAMK2B;GSK3B;KMT2D;CREB1;KMT2A;AXIN1;GNAI3;ADCY3;CACNA1D;PLCB1;MAPK3
KEGG	Glutamatergic synapse	10/114	1.28164e-11	3.62522e-10	29.7806	GRIA1;GNAO1;PPP3CA;GRIN2A;PRKCB;GNAI3;ADCY3;CACNA1D;PLCB1;MAPK3
KEGG	Growth hormone synthesis, secretion and action	10/119	1.97456e-11	4.88703e-10	28.4074	GSK3B;CREB1;PRKCB;GNAI3;EP300;ADCY3;CACNA1D;PLCB1;MTOR;MAPK3
KEGG	Amphetamine addiction	8/69	1.66091e-10	3.65401e-09	39.4734	PPP1CB;CAMK2B;GRIA1;PPP3CA;GRIN2A;CREB1;PRKCB;CACNA1D
KEGG	Cholinergic synapse	9/113	3.45256e-10	6.83606e-09	26.3902	CAMK2B;GNAO1;CREB1;PRKCB;GNAI3;ADCY3;CACNA1D;PLCB1;MAPK3
KEGG	cAMP signaling pathway	11/216	4.1614e-10	7.49052e-09	16.7968	PPP1CB;CAMK2B;GRIA1;GRIN2A;CREB1;BDNF;GNAI3;EP300;ADCY3;CACNA1D;MAPK3
KEGG	Human cytomegalovirus infection	11/225	6.4189e-10	1.05912e-08	16.0831	GNAO1;GSK3B;PPP3CA;CREB1;PRKCB;GNAI3;ADCY3;PTK2B;PLCB1;MTOR;MAPK3
KEGG	Pathways in cancer	15/531	8.141e-10	1.23994e-08	9.56346	CAMK2B;GSK3B;SPI1;PRKCB;AXIN1;GNAI3;ADCY3;MTOR;KIT;CTNNA1;EP300;PPARG;CTNNA2;PLCB1;MAPK3
KEGG	Insulin secretion	8/86	1.00263e-09	1.41801e-08	30.8438	CAMK2B;RAB3A;CREB1;PRKCB;KCNMA1;ADCY3;CACNA1D;PLCB1
KEGG	Pathways of neurodegeneration	14/475	1.86208e-09	2.45794e-08	9.85213	CAMK2B;GRIA1;GSK3B;PRKCB;BDNF;AXIN1;CACNA1D;MTOR;PPP3CA;GRIN2A;PIK3C3;MAPT;PLCB1;MAPK3
KEGG	PI3K-Akt signaling pathway	12/354	6.43467e-09	7.96291e-08	11.0832	GSK3B;NTRK2;CREB1;RELN;YWHAB;ERBB4;BDNF;KIT;FOXO3;YWHAZ;MTOR;MAPK3
KEGG	Hippo signaling pathway	9/163	8.92744e-09	1.03978e-07	17.777	PPP1CB;GSK3B;DLG2;YWHAB;AXIN1;CTNNA1;CTNNA2;BTRC;YWHAZ
KEGG	cGMP-PKG signaling pathway	9/167	1.10348e-08	1.21383e-07	17.3235	PPP1CB;PPP3CA;CREB1;KCNMA1;GNAI3;ADCY3;CACNA1D;PLCB1;MAPK3
KEGG	Neurotrophin signaling pathway	8/119	1.34492e-08	1.40155e-07	21.638	CAMK2B;GSK3B;NTRK2;BDNF;FOXO3;MAP2K5;MAPK3;SH2B1
KEGG	Calcium signaling pathway	10/240	1.88247e-08	1.86364e-07	13.3804	CAMK2B;PPP3CA;NTRK2;GRIN2A;PRKCB;ERBB4;ADCY3;PTK2B;CACNA1D;PLCB1
KEGG	Oocyte meiosis	8/129	2.53821e-08	2.39317e-07	19.8397	PPP1CB;CAMK2B;PPP3CA;YWHAB;ADCY3;BTRC;YWHAZ;MAPK3
KEGG	GnRH signaling pathway	7/93	5.21962e-08	4.69766e-07	24.1027	CAMK2B;PRKCB;ADCY3;PTK2B;CACNA1D;PLCB1;MAPK3
KEGG	Endometrial cancer	6/58	7.25224e-08	6.11862e-07	33.7229	GSK3B;AXIN1;CTNNA1;CTNNA2;FOXO3;MAPK3
KEGG	Retrograde endocannabinoid signaling	8/148	7.41651e-08	6.11862e-07	17.1307	GRIA1;GNAO1;PRKCB;GNAI3;ADCY3;CACNA1D;PLCB1;MAPK3
KEGG	Adrenergic signaling in cardiomyocytes	8/150	8.23029e-08	6.51839e-07	16.8878	PPP1CB;CAMK2B;CREB1;GNAI3;ADCY3;CACNA1D;PLCB1;MAPK3
KEGG	Long-term depression	6/60	8.91813e-08	6.7915e-07	32.4706	GRIA1;GNAO1;PRKCB;GNAI3;PLCB1;MAPK3
KEGG	MAPK signaling pathway	10/294	1.26683e-07	9.29012e-07	10.8066	PPP3CA;NTRK2;PRKCB;ERBB4;BDNF;KIT;CACNA1D;MAPT;MAP2K5;MAPK3
KEGG	Wnt signaling pathway	8/166	1.79964e-07	1.2726e-06	15.1653	CAMK2B;GSK3B;PPP3CA;PRKCB;AXIN1;EP300;BTRC;PLCB1
KEGG	Renin secretion	6/69	2.08015e-07	1.42024e-06	27.8193	PPP3CA;CREB1;KCNMA1;GNAI3;CACNA1D;PLCB1
KEGG	Thyroid hormone signaling pathway	7/121	3.20439e-07	2.1149e-06	18.1571	GSK3B;NCOR1;PRKCB;EP300;PLCB1;MTOR;MAPK3
KEGG	Alcoholism	8/186	4.29521e-07	2.74339e-06	13.4477	PPP1CB;GNAO1;NTRK2;GRIN2A;CREB1;BDNF;GNAI3;MAPK3
KEGG	Chemokine signaling pathway	8/192	5.46669e-07	3.38252e-06	13.0053	GSK3B;PRKCB;GNAI3;ADCY3;PTK2B;PLCB1;FOXO3;MAPK3
KEGG	Vascular smooth muscle contraction	7/133	6.0948e-07	3.65688e-06	16.4179	PPP1CB;PRKCB;KCNMA1;ADCY3;CACNA1D;PLCB1;MAPK3
KEGG	ErbB signaling pathway	6/85	7.24331e-07	4.21816e-06	22.1672	CAMK2B;GSK3B;PRKCB;ERBB4;MTOR;MAPK3
KEGG	Gap junction	6/88	8.89717e-07	5.03326e-06	21.3529	PRKCB;GNAI3;ADCY3;PLCB1;MAP2K5;MAPK3
KEGG	GABAergic synapse	6/89	9.51258e-07	5.23192e-06	21.0946	GNAO1;PRKCB;GAD1;GNAI3;ADCY3;CACNA1D
KEGG	Spinocerebellar ataxia	7/143	9.94393e-07	5.30455e-06	15.203	GRIA1;GRIN2A;RELN;PRKCB;PIK3C3;PLCB1;MTOR
KEGG	Alzheimer disease	10/369	1.01805e-06	5.30455e-06	8.51628	GSK3B;PPP3CA;GRIN2A;AXIN1;PIK3C3;CACNA1D;MAPT;PLCB1;MTOR;MAPK3
KEGG	Rap1 signaling pathway	8/210	1.07558e-06	5.46062e-06	11.8356	GNAO1;GRIN2A;PRKCB;KIT;GNAI3;ADCY3;PLCB1;MAPK3
KEGG	Human immunodeficiency virus 1 infection	8/212	1.15499e-06	5.7172e-06	11.7184	GNAO1;PPP3CA;PRKCB;GNAI3;PTK2B;BTRC;MTOR;MAPK3
KEGG	Phospholipase D signaling pathway	7/148	1.25282e-06	6.05019e-06	14.6602	KIT;ADCY3;PTK2B;PLCB1;DNM1;MTOR;MAPK3
KEGG	Aldosterone synthesis and secretion	6/98	1.67851e-06	7.91298e-06	19.0224	CAMK2B;CREB1;PRKCB;ADCY3;CACNA1D;PLCB1
KEGG	Cellular senescence	7/156	1.78232e-06	8.20698e-06	13.8675	PPP1CB;PPP3CA;CACNA1D;BTRC;FOXO3;MTOR;MAPK3
KEGG	Huntington disease	9/306	1.88822e-06	8.49701e-06	9.15105	GRIA1;CREB1;BDNF;EP300;POLR2F;PIK3C3;PPARG;PLCB1;MTOR
KEGG	Hepatitis B	7/162	2.29245e-06	1.00868e-05	13.3266	CREB1;YWHAB;PRKCB;EP300;PTK2B;YWHAZ;MAPK3
KEGG	Parathyroid hormone synthesis, secretion and action	6/106	2.65758e-06	1.14391e-05	17.4935	CREB1;PRKCB;GNAI3;ADCY3;PLCB1;MAPK3
KEGG	Shigellosis	8/246	3.49974e-06	1.47436e-05	10.027	GSK3B;PIK3C3;BTRC;PLCB1;FOXO3;VCL;MTOR;MAPK3
KEGG	Serotonergic synapse	6/113	3.85661e-06	1.59085e-05	16.3433	GNAO1;PRKCB;GNAI3;CACNA1D;PLCB1;MAPK3
KEGG	Leukocyte transendothelial migration	6/114	4.05903e-06	1.64018e-05	16.1912	PRKCB;GNAI3;CTNNA1;PTK2B;CTNNA2;VCL
KEGG	Adherens junction	5/71	6.50806e-06	2.57719e-05	21.805	CTNNA1;EP300;CTNNA2;VCL;MAPK3
KEGG	Kaposi sarcoma-associated herpesvirus infection	7/193	7.28403e-06	2.82792e-05	11.0881	GSK3B;PPP3CA;CREB1;EP300;PIK3C3;MTOR;MAPK3
KEGG	Relaxin signaling pathway	6/129	8.28729e-06	3.15554e-05	14.2059	GNAO1;CREB1;GNAI3;ADCY3;PLCB1;MAPK3
KEGG	Gastric acid secretion	5/76	9.10311e-06	3.40078e-05	20.2643	CAMK2B;PRKCB;GNAI3;ADCY3;PLCB1
KEGG	Apelin signaling pathway	6/137	1.16981e-05	4.21131e-05	13.333	GNAI3;ADCY3;PIK3C3;PLCB1;MTOR;MAPK3
KEGG	Estrogen signaling pathway	6/137	1.16981e-05	4.21131e-05	13.333	GNAO1;CREB1;GNAI3;ADCY3;PLCB1;MAPK3
KEGG	Cell adhesion molecules	6/148	1.81586e-05	6.42037e-05	12.2933	CNTNAP2;NEGR1;NRXN1;NRXN3;NRXN2;NCAM1
KEGG	Gastric cancer	6/149	1.88655e-05	6.55329e-05	12.2067	GSK3B;AXIN1;CTNNA1;CTNNA2;MTOR;MAPK3
KEGG	Chemical carcinogenesis	7/239	2.90368e-05	9.91258e-05	8.86889	CREB1;PRKCB;GNAI3;ADCY3;CACNA1D;MTOR;MAPK3
KEGG	Prostate cancer	5/97	2.98975e-05	9.95387e-05	15.6222	GSK3B;CREB1;EP300;MTOR;MAPK3
KEGG	Human papillomavirus infection	8/331	3.01633e-05	9.95387e-05	7.35641	GSK3B;CREB1;RELN;DLG2;AXIN1;EP300;MTOR;MAPK3
KEGG	Inflammatory mediator regulation of TRP channels	5/98	3.14147e-05	0.000101969	15.4535	PPP1CB;CAMK2B;PRKCB;ADCY3;PLCB1
KEGG	Cocaine addiction	4/49	3.22477e-05	0.000102985	25.2457	GRIN2A;CREB1;BDNF;GNAI3
KEGG	Longevity regulating pathway	5/102	3.80902e-05	0.000119712	14.8132	CREB1;ADCY3;PPARG;FOXO3;MTOR
KEGG	Glucagon signaling pathway	5/107	4.79241e-05	0.000148265	14.0835	CAMK2B;PPP3CA;CREB1;EP300;PLCB1
KEGG	Insulin resistance	5/108	5.01067e-05	0.000152633	13.9461	PPP1CB;GSK3B;CREB1;PRKCB;MTOR
KEGG	HIF-1 signaling pathway	5/109	5.23653e-05	0.000157096	13.8113	CAMK2B;PRKCB;EP300;MTOR;MAPK3
KEGG	Tuberculosis	6/180	5.45405e-05	0.000161179	10.0162	CAMK2B;PPP3CA;CREB1;EP300;PIK3C3;MAPK3
KEGG	Prion disease	7/273	6.74291e-05	0.000196338	7.72192	GSK3B;PPP3CA;GRIN2A;CREB1;CACNA1D;NCAM1;MAPK3
KEGG	GnRH secretion	4/64	9.27376e-05	0.000266117	18.92	PRKCB;CACNA1D;PLCB1;MAPK3
KEGG	Platelet activation	5/124	9.66717e-05	0.000273443	12.0613	PPP1CB;GNAI3;ADCY3;PLCB1;MAPK3
KEGG	Cortisol synthesis and secretion	4/65	9.85434e-05	0.000274811	18.6089	CREB1;ADCY3;CACNA1D;PLCB1
KEGG	Focal adhesion	6/201	0.000100368	0.000276013	8.92805	PPP1CB;GSK3B;RELN;PRKCB;VCL;MAPK3
KEGG	Diabetic cardiomyopathy	6/203	0.000105974	0.000287435	8.83652	PPP1CB;CAMK2B;GSK3B;PRKCB;PLCB1;MTOR
KEGG	Osteoclast differentiation	5/127	0.000108224	0.000289573	11.7629	PPP3CA;SPI1;CREB1;PPARG;MAPK3
KEGG	Acute myeloid leukemia	4/67	0.000110941	0.000291333	18.0163	SPI1;KIT;MTOR;MAPK3
KEGG	Proteoglycans in cancer	6/205	0.000111825	0.000291333	8.74682	PPP1CB;CAMK2B;PRKCB;ERBB4;MTOR;MAPK3
KEGG	Lipid and atherosclerosis	6/215	0.000145054	0.000372995	8.32409	CAMK2B;GSK3B;PPP3CA;PPARG;PLCB1;MAPK3
KEGG	Human T-cell leukemia virus 1 infection	6/219	0.000160353	0.000407051	8.16611	PPP3CA;SPI1;CREB1;EP300;ADCY3;MAPK3
KEGG	Glioma	4/75	0.000172042	0.000425805	15.9799	CAMK2B;PRKCB;MTOR;MAPK3
KEGG	Thyroid hormone synthesis	4/75	0.000172042	0.000425805	15.9799	CREB1;PRKCB;ADCY3;PLCB1
KEGG	Bacterial invasion of epithelial cells	4/77	0.000190486	0.000465632	15.5405	CTNNA1;CTNNA2;DNM1;VCL
KEGG	Breast cancer	5/147	0.000214676	0.000518363	10.0959	GSK3B;KIT;AXIN1;MTOR;MAPK3
KEGG	Ras signaling pathway	6/232	0.000219096	0.000522663	7.69131	NTRK2;GRIN2A;PRKCB;BDNF;KIT;MAPK3
KEGG	B cell receptor signaling pathway	4/81	0.00023159	0.00054589	14.7302	GSK3B;PPP3CA;PRKCB;MAPK3
KEGG	Colorectal cancer	4/86	0.000291505	0.000679035	13.8286	GSK3B;AXIN1;MTOR;MAPK3
KEGG	Morphine addiction	4/91	0.000361809	0.000833002	13.0305	GNAO1;PRKCB;GNAI3;ADCY3
KEGG	Salivary secretion	4/93	0.00039306	0.00089455	12.7364	PRKCB;KCNMA1;ADCY3;PLCB1
KEGG	Hepatocellular carcinoma	5/168	0.000397578	0.000894551	8.7859	GSK3B;PRKCB;AXIN1;MTOR;MAPK3
KEGG	Chagas disease	4/102	0.000557932	0.00122745	11.5615	GNAO1;GNAI3;PLCB1;MAPK3
KEGG	Pancreatic secretion	4/102	0.000557932	0.00122745	11.5615	PRKCB;KCNMA1;ADCY3;PLCB1
KEGG	Axon guidance	5/182	0.00057264	0.00124596	8.08524	CAMK2B;GSK3B;PPP3CA;GNAI3;MAPK3
KEGG	Viral carcinogenesis	5/203	0.000936426	0.00197247	7.22003	CREB1;YWHAB;EP300;YWHAZ;MAPK3
KEGG	Sphingolipid signaling pathway	4/119	0.000994421	0.00205704	9.84398	PRKCB;GNAI3;PLCB1;MAPK3
KEGG	AMPK signaling pathway	4/120	0.00102586	0.00209402	9.75862	CREB1;PPARG;FOXO3;MTOR
KEGG	Cell cycle	4/124	0.00115861	0.00234087	9.43143	GSK3B;YWHAB;EP300;YWHAZ
KEGG	Natural killer cell mediated cytotoxicity	4/131	0.00141919	0.00280999	8.90844	PPP3CA;PRKCB;PTK2B;MAPK3
KEGG	Insulin signaling pathway	4/137	0.00167299	0.00324757	8.50397	PPP1CB;GSK3B;MTOR;MAPK3
KEGG	Amyotrophic lateral sclerosis	6/364	0.00228273	0.00430457	4.82287	GRIA1;PPP3CA;GRIN2A;ERBB4;PIK3C3;MTOR
KEGG	mTOR signaling pathway	4/154	0.00256073	0.00473854	7.53371	GSK3B;PRKCB;MTOR;MAPK3
KEGG	Hepatitis C	4/157	0.00274536	0.00503316	7.38487	GSK3B;YWHAB;YWHAZ;MAPK3
KEGG	Neutrophil extracellular trap formation	4/189	0.00531216	0.00939113	6.09761	PRKCB;PLCB1;MTOR;MAPK3
KEGG	Transcriptional misregulation in cancer	4/192	0.00561371	0.00975013	5.99939	SPI1;NCOR1;KMT2A;PPARG
KEGG	Thermogenesis	4/232	0.0107773	0.0168024	4.93684	CREB1;ADCY3;PPARG;MTOR
KEGG	MicroRNAs in cancer	4/310	0.0279315	0.0400756	3.66387	PRKCB;EP300;MTOR;MAPK3
