# Supplementary material for: Deciphering the genetic landscape of obesity: a data-driven approach to identifying plausible causal genes and therapeutic targets
Source: J Hum Genet. 2023 Aug 24;68(12):823–33. doi: 10.1038/s10038-023-01189-3 (PMC10678330; doi:10.1038/s10038-023-01189-3)
Supplement: Supplementary file 8 — Supplementary Table 7 [file 10038_2023_1189_MOESM8_ESM.xlsx]

## Sheet: Supp. Table 7
gene	drug	interaction_types	sources	pmids	pmids_human_weight+	pmids_human_weight-	pmids_animal_weight+	pmids_animal_weight-
BDNF	fluoxetine		PharmGKB	20016225	N/A	10450256 | 1728831	N/A	31110199 | 36362409
BDNF	nortriptyline		PharmGKB	19641488	10869882 | 20716398	N/A	N/A	N/A
BDNF	escitalopram		PharmGKB	19641488	26978741	N/A	N/A	N/A
BDNF	methadone		NCI | PharmGKB	23651024 | 18182069	25441923	N/A	N/A	N/A
BDNF	diacetylmorphine		PharmGKB	24279859 | 28692418 | 26401760	N/A	N/A	N/A	34805249 | 35728954
BDNF	sumatriptan		PharmGKB	25096645	N/A	N/A	N/A	35796804
BDNF	citalopram		PharmGKB	22965830 | 21338649 | 23733030 | 23619509 | 19236730 | 29748862 | 20016225	N/A	N/A	N/A	11229420
BDNF	paroxetine		PharmGKB	22965830 | 21338649 | 23733030 | 23619509 | 19236730 | 29748862 | 20016225	N/A	N/A	N/A	15048901
BDNF	olanzapine		PharmGKB	24595507	20703413	N/A	28805659	N/A
CACNA1D	nisoldipine	inhibitor | blocker	ChemblInteractions	19029287	N/A	N/A	N/A	N/A
CACNA1D	felodipine	inhibitor | blocker	TdgClinicalTrial | ChemblInteractions	19029287	N/A	16097363	N/A	31000720 |
CACNA1D	verapamil	blocker | inhibitor	TdgClinicalTrial | TEND	19125880	N/A	N/A	N/A	36670488
CACNA1D	clevidipine	blocker	TdgClinicalTrial | ChemblInteractions	15492770	N/A	N/A	N/A	N/A
CACNA1D	nimodipine	inhibitor | blocker	ChemblInteractions	20661350 | 17705883 | 19029287 | 20335610 | 20334460 | 19844625	N/A	N/A	N/A	N/A
CACNA1D	amlodipine	inhibitor	TdgClinicalTrial	19029287	N/A	11411732	N/A	17954702
CACNA1D	isradipine	blocker | inhibitor	ChemblInteractions	11285265 | 19029287	8021571	N/A	N/A	N/A
CACNA1D	nifedipine	blocker | inhibitor	ChemblInteractions	19029287 | 11160515	N/A	N/A	N/A	21814214
CADM2	alcohol		PharmGKB	32451486	N/A	N/A	N/A	32413333 | 32714562
CREB1	citalopram		PharmGKB	20643483 | 17548750	N/A	N/A	N/A	11229420
ERBB4	erlotinib		DTC | JAX-CKB | PharmGKB	27207775	N/A	N/A	N/A	32354888 | 21559212
ERBB4	lapatinib		DTC | JAX-CKB | DoCM | CIViC | PharmGKB	25590338 | 19718025	N/A	N/A	N/A	19047120
ERBB4	paliperidone		PharmGKB	25714000	22900950 | 29950586	N/A	N/A	N/A
FTO	alcohol		PharmGKB	32451486	N/A	N/A	N/A	32413333 | 32714562
FTO	ribavirin		PharmGKB	25367448	N/A	16108770 | 23866417	N/A	16121321 | 16436743
FTO	mercaptopurine		PharmGKB	27558924	N/A	N/A	N/A	17510427
FTO	azathioprine		PharmGKB	27558924	N/A	3045545	N/A	25469037
GAD1	methadone		PharmGKB	31866536	25441923	N/A	N/A	N/A
GRIA1	desflurane	antagonist	TdgClinicalTrial | TEND	17139284 | 17016423 | 8786535	N/A	N/A	N/A	N/A
GRIA1	perampanel	antagonist	TdgClinicalTrial | ChemblInteractions | TTD	21635236	30852339 | 30842918	N/A	N/A	N/A
GRIA1	isoflurane	antagonist	TdgClinicalTrial | TEND	17207582 | 8786535	N/A	N/A	28617851	N/A
GRIA1	haloperidol		NCI | PharmGKB	27023437 | 8843098	18053689	N/A	15336300	N/A
GRIA1	piracetam	allosteric modulator	DTC	20163115	31764936	N/A	N/A	N/A
GRIA1	sevoflurane	antagonist	TdgClinicalTrial | TEND	17139284 | 17016423 | 7509043	N/A	N/A	N/A	N/A
GRIA1	asparaginase		PharmGKB	20592726	N/A	6889874	N/A	28242759
GRIA1	enflurane	antagonist	TdgClinicalTrial | TEND	8786535	N/A	N/A	N/A	N/A
GRIN2A	felbamate	antagonist	ChemblInteractions | TEND	11752352	N/A	8665531 | 19563346	N/A	N/A
GRIN2A	haloperidol		PharmGKB	27023437	18053689	N/A	15336300	N/A
GRIN2A	ketamine	blocker	DTC	20361801	N/A	23790225	N/A	22041285
GRIN2A	memantine	antagonist	DTC | TEND	8886398 | 9120573 | 16009352 | 15901795 | 20361801 | 14530799	N/A	15886075	N/A	30800078
GRIN2A	glycine	antagonist | agonist	TTD	17360906 | 17405869 | 17646495 | 17513636 | 11752352 | 17403555	N/A	N/A	N/A	26431812 | 30916479
GSK3B	fluoxetine		PharmGKB	18195729	N/A	10450256 | 1728831	N/A	31110199 | 36362409
GSK3B	citalopram		PharmGKB	18195729	N/A	N/A	N/A	11229420
KCNMA1	chlorzoxazone		TdgClinicalTrial | TEND	20505091 | 10712246 | 16859676	N/A	N/A	N/A	N/A
KIT	pexidartinib	inhibitor	MyCancerGenome | JAX-CKB | ChemblInteractions | CancerCommons | TTD	28716061 | 24583793	N/A	N/A	N/A	32440095
KIT	ponatinib	inhibitor	DTC | JAX-CKB | CIViC | TTD	24552773 | 10517 | 21482694 | 20513156 | 22301675 | 25239608 | 10535 | 23539538 | 2015	N/A	N/A	N/A	N/A
KIT	midostaurin	antagonist | inhibitor	MyCancerGenome | JAX-CKB | ChemblInteractions | CIViC | PharmGKB | FDA	25209843 | 16969355 | 27355533	N/A	33799933	N/A	N/A
KIT	sunitinib	inhibitor	TALC | MyCancerGenome | TdgClinicalTrial | JAX-CKB | TEND | DoCM | COSMIC | CIViC | MyCancerGenomeClinicalTrial | PharmGKB | OncoKB	19164557 | 17545799 | 19248971 | 19861435 | 25594040 | 21969494 | 17367763 | 16638875 | 21690468 | 23375402 | 22357254 | 18955458 | 22261812 | 25239608 | 14753710 | 22439647 | 11752352 | 18421059 | 21642685 | 12748309 | 23582185 | 26772734 | 12873999	N/A	29544452	N/A	22843200
KIT	lenvatinib	inhibitor	TdgClinicalTrial	17943726	N/A	33948712 | 32071896	N/A	32945510
KIT	regorafenib	inhibitor	TALC | MyCancerGenome | JAX-CKB | ChemblInteractions | CIViC | MyCancerGenomeClinicalTrial | TTD | OncoKB	21170960 | 27371698 | 25239608	N/A	N/A	N/A	N/A
KIT	sorafenib	antagonist | inhibitor	TALC | MyCancerGenome | TdgClinicalTrial | JAX-CKB | TEND | DoCM | CIViC | PharmGKB | TTD | OncoKB	19139124 | 18936790 | 24317392 | 17229632 | 17102120 | 22665524 | 22357254 | 17545544 | 17178882 | 28362716 | 19671763 | 20372153 | 17699867 | 19461405 | 25363205 | 17272980 | 20970876	N/A	N/A	N/A	32375062
KIT	dasatinib	antagonist | inhibitor	TALC | TdgClinicalTrial | JAX-CKB | ChemblInteractions | TEND | DoCM | CIViC | CancerCommons | MyCancerGenomeClinicalTrial	21689725 | 24045550 | 32092139 | 19164557 | 15972446 | 16384925 | 18024392 | 15685537 | 17351742 | 23149070 | 25594040 | 18986703 | 21953054 | 17372901 | 22504184 | 16912224 | 18559612 | 23714533 | 19671763 | 25157968 | 17699867 | 22932406 | 17259998 | 21642685 | 16434489 | 16397263 | 23582185 | 16731599	N/A	34772496	N/A	N/A
KIT	imatinib	inhibitor | antagonist | multitarget	TALC | MyCancerGenome | TdgClinicalTrial | JAX-CKB | TEND | DoCM | COSMIC | CIViC | PharmGKB | TTD | FDA | OncoKB	18795925 | 17458563 | 15790786 | 9438854 | 21159146 | 21689725 | 20088873 | 26316776 | 24045550 | 27370604 | 18936790 | 24317392 | 25673643 | 26687836 | 7530509 | 15236194 | 19164557 | 22114577 | 15201427 | 15972446 | 16384925 | 18024392 | 27980106 | 12481435 | 15685537 | 25015329 | 28611108 | 19861435 | 11276010 | 25594040 | 21969494 | 16638875 | 28196207 | 18986703 | 21953054 | 16143141 | 21690…	N/A	28133556	N/A	34214082
MAPK3	etoposide		DTC	23999041	N/A	7931470	N/A	18296477
MAPK3	sorafenib		PharmGKB	20124951	N/A	N/A	N/A	32375062
MAPT	lansoprazole		DTC	20110603	N/A	N/A	N/A	23936214 | 31644894
MTOR	sirolimus	inhibitor	TALC | DTC | MyCancerGenome | TdgClinicalTrial | ClearityFoundationClinicalTrial | DoCM | CIViC | TTD	26619011 | 19848404 | 24631838 | 12742462 | 20005306 | 27482884 | 27279227 | 17563385 | 24893224 | 24836070 | 11752352 | 19620795	N/A	N/A	N/A	22014210 | 19496779
MTOR	everolimus	inhibitor	TALC | DTC | MyCancerGenome | TdgClinicalTrial | ClearityFoundationClinicalTrial | TEND | DoCM | CIViC | MyCancerGenomeClinicalTrial | PharmGKB | TTD | OncoKB	26859683 | 19344392 | 20531964 | 26176165 | 19774211 | 11010 | 24836070 | 20155724 | 18466433 | 24625776 | 11752352 | 20569080 | 24622468 | 25295501 | 25893859 | 2015	N/A	28817434	N/A	33715287 | 29371918
MTOR	metformin hydrochloride		DTC	23490148	N/A	30874963	N/A	32213489
MTOR	temsirolimus	inhibitor	TALC | MyCancerGenome | TdgClinicalTrial | ClearityFoundationClinicalTrial | TEND | CancerCommons | MyCancerGenomeClinicalTrial | TTD | OncoKB	17935273 | 11752352 | 18265991	N/A	N/A	N/A	21358348
MTOR	pimecrolimus	potentiator	TdgClinicalTrial	12113647	N/A	N/A	N/A	N/A
NCAM1	duloxetine		PharmGKB	28696415	N/A	17235383	N/A	N/A
NRXN1	duloxetine		PharmGKB	29407288	N/A	17235383	N/A	N/A
NTRK2	clozapine		PharmGKB	25751398	15279042 | 1728188	N/A	16493121	N/A
NTRK2	methadone		PharmGKB	23651024	25441923	N/A	N/A	N/A
NTRK2	larotrectinib	inhibitor	ChemblInteractions | CIViC | TTD | OncoKB	32315394 | 29606586 | 29920189	N/A	N/A	N/A	36251949
PPARG	fenofibric acid		DTC	22579484 | 23566516	N/A	N/A	N/A	22802699 | 11226439
PPARG	mycophenolic acid		DTC	17618115	N/A	18186899	N/A	17175262
PPARG	glyburide		DTC	26384286	N/A	11919121	N/A	32829287
PPARG	olanzapine		PharmGKB	19622037	20703413	N/A	28805659	N/A
PPARG	mesalamine	agonist	TdgClinicalTrial | ChemblInteractions	18544567 | 15824083 | 18077625 | 16939423	N/A	9428214	N/A	28593185
PPARG	pioglitazone	agonist	DTC | TdgClinicalTrial | TEND | PharmGKB | TTD	12610044 | 7768881 | 24890090 | 15356026 | 8576907 | 9568680 | 15745794 | 11752352 | 21030263 | 20018750 | 16680159	12050251 | 14578253	N/A	26035752	N/A
PPARG	sulfasalazine	agonist	TdgClinicalTrial	18544567 | 15824083 | 18077625 | 16939423	N/A	N/A	N/A	34084129 | 20833794
PPARG	balsalazide	agonist	TdgClinicalTrial	18077625 | 20151072 | 16939423 | 19708827	16099600	N/A	11856080	N/A
PTPRD	trandolapril		PharmGKB	26425837	N/A	N/A	N/A	N/A
PTPRD	verapamil		PharmGKB	26425837	N/A	N/A	N/A	36670488
SCN2A	propofol	inhibitor	TdgClinicalTrial | TEND	18574460	N/A	N/A	N/A	N/A
SCN2A	zonisamide	inhibitor | blocker	TdgClinicalTrial | ChemblInteractions	19557119 | 20001433 | 19948168 | 15511691 | 20025128 | 14704463 | 18433351	N/A	23147455	N/A	18322467
SCN2A	topiramate	blocker	ChemblInteractions | PharmGKB	18784617 | 25155934	N/A	24124426 | 21438989	N/A	N/A
SCN2A	oxcarbazepine	blocker	ChemblInteractions | PharmGKB	18784617 | 25155934	27010568	N/A	N/A	N/A
SCN2A	lamotrigine	blocker | inhibitor	TdgClinicalTrial | ChemblInteractions | PharmGKB	18784617 | 17139284 | 16174788 | 25155934 | 17016423	N/A	16816224	N/A	N/A
SCN2A	carbamazepine	blocker	ChemblInteractions | PharmGKB	23859570 | 18784617 | 25155934	N/A	1587063	N/A	24244693
SCN2A	phenobarbital		PharmGKB	23859570 | 25155934	N/A	N/A	7465561	N/A
SCN2A	phenytoin	inhibitor | blocker	ChemblInteractions | PharmGKB	23859570 | 18784617 | 15805193 | 25155934	N/A	N/A	N/A	7336356 | 3601237
SH2B1	mirtazapine		PharmGKB	28694205	12096167 | 27298569	N/A	18666329	N/A
SH2B1	clozapine		PharmGKB	28694205	15279042 | 1728188	N/A	16493121	N/A
SH2B1	olanzapine		PharmGKB	28694205	20703413	N/A	28805659	N/A
SH2B1	paliperidone		PharmGKB	28694205	22900950 | 29950586	N/A	N/A	N/A
SH2B1	aripiprazole		PharmGKB	28694205	N/A	19512978 | 20871835	N/A	N/A
SH2B1	quetiapine		PharmGKB	28694205	N/A	N/A	15795750 | 19679451	N/A
SH2B1	amisulpride		PharmGKB	28694205	14647963	N/A	32156556	N/A
SH2B1	risperidone		PharmGKB	28694205	N/A	N/A	26870798 | 24876962 | 31880085	N/A
STX1B	warfarin		PharmGKB	27740732	N/A	N/A	N/A	10669626
