# Supplementary material for: Deciphering the genetic landscape of obesity: a data-driven approach to identifying plausible causal genes and therapeutic targets
Source: J Hum Genet. 2023 Aug 24;68(12):823–33. doi: 10.1038/s10038-023-01189-3 (PMC10678330; doi:10.1038/s10038-023-01189-3)
Supplement: Supplementary file 9 — Supplementary Table 8 [file 10038_2023_1189_MOESM9_ESM.xlsx]

## Sheet: Supp. Table 8
Genes	Druggable gene category	Sources
ADCY3	DRUGGABLE GENOME	RussLampel|HopkinsGroom
ADCY3	ENZYME	Pharos
ANXA5	TRANSPORTER	HumanProteinAtlas
ANXA5	EXTERNAL SIDE OF PLASMA MEMBRANE	GO
ANXA5	KINASE	Pharos
AXIN1	KINASE	Pharos
BDNF	DRUGGABLE GENOME	HingoraniCasas
BDNF	GROWTH FACTOR	GO
BPTF	TRANSCRIPTION FACTOR	Pharos
BSN	CELL SURFACE	GO
BTRC	TUMOR SUPPRESSOR	GO
CACNA1D	ION CHANNEL	HopkinsGroom|BaderLabGenes|Pharos
CACNA1D	DRUGGABLE GENOME	HopkinsGroom|RussLampel|HingoraniCasas
CAMK2B	DRUGGABLE GENOME	RussLampel|HingoraniCasas|HopkinsGroom
CAMK2B	KINASE	HopkinsGroom|dGene|Pharos
CAMK2B	SERINE THREONINE KINASE	dGene
CAMK2B	ENZYME	Pharos
CNTNAP2	FIBRINOGEN	HopkinsGroom
CNTNAP2	DRUGGABLE GENOME	HopkinsGroom
CNTNAP2	CELL SURFACE	GO
CNTNAP2	TRANSCRIPTION FACTOR	Pharos
CREB1	TRANSCRIPTION FACTOR COMPLEX	GO
CREB1	KINASE	Pharos
CREB1	TRANSCRIPTION FACTOR	Pharos
DLG2	KINASE	Pharos
DLG2	ION CHANNEL	Pharos
DNM1	ENZYME	HumanProteinAtlas
EP300	DRUGGABLE GENOME	HingoraniCasas
EP300	ENZYME	HumanProteinAtlas
EP300	TRANSCRIPTION FACTOR COMPLEX	GO
ERBB4	DRUGGABLE GENOME	RussLampel|HingoraniCasas|HopkinsGroom
ERBB4	KINASE	HopkinsGroom|dGene|Pharos
ERBB4	TYROSINE KINASE	GO|dGene
FOXO3	TRANSCRIPTION FACTOR	Pharos
FTO	ENZYME	Pharos
GAD1	DRUGGABLE GENOME	HopkinsGroom|RussLampel
GAD1	ENZYME	HumanProteinAtlas|Pharos
GNAI3	G PROTEIN COUPLED RECEPTOR	Pharos
GRIA1	DRUGGABLE GENOME	RussLampel|HopkinsGroom|HingoraniCasas
GRIA1	CELL SURFACE	GO
GRIA1	ION CHANNEL	Pharos
GRIN2A	DRUGGABLE GENOME	HopkinsGroom|RussLampel|HingoraniCasas
GRIN2A	CELL SURFACE	GO
GRIN2A	ION CHANNEL	Pharos
GSK3B	DRUGGABLE GENOME	HingoraniCasas|RussLampel|HopkinsGroom
GSK3B	KINASE	HopkinsGroom|GO|dGene|Pharos
GSK3B	SERINE THREONINE KINASE	GO|dGene
GSK3B	TRANSCRIPTION FACTOR	Pharos
HPCA	KINASE	Pharos
KCNMA1	ION CHANNEL	HopkinsGroom|BaderLabGenes|Pharos
KCNMA1	DRUGGABLE GENOME	HopkinsGroom|RussLampel|HingoraniCasas
KIT	DRUGGABLE GENOME	RussLampel|HopkinsGroom|HingoraniCasas
KIT	KINASE	BaderLabGenes|HopkinsGroom|dGene|Pharos
KIT	TYROSINE KINASE	GO|dGene
KIT	EXTERNAL SIDE OF PLASMA MEMBRANE	GO
KIT	TRANSCRIPTION FACTOR	Pharos
KMT2A	DRUGGABLE GENOME	HingoraniCasas
KMT2A	METHYL TRANSFERASE	BaderLabGenes
KMT2A	ENZYME	HumanProteinAtlas|Pharos
KMT2D	METHYL TRANSFERASE	BaderLabGenes
KMT2D	ENZYME	HumanProteinAtlas
LEO1	ENZYME	Pharos
MAP2K5	DRUGGABLE GENOME	RussLampel|HingoraniCasas|HopkinsGroom
MAP2K5	KINASE	HopkinsGroom|dGene|Pharos
MAP2K5	SERINE THREONINE KINASE	GO|dGene
MAP2K5	TYROSINE KINASE	GO
MAPK3	DRUGGABLE GENOME	RussLampel|HingoraniCasas|HopkinsGroom
MAPK3	KINASE	HopkinsGroom|dGene|Pharos
MAPK3	SERINE THREONINE KINASE	GO|dGene
MAPK3	TRANSCRIPTION FACTOR	Pharos
MAPT	DRUGGABLE GENOME	HingoraniCasas
MTCH2	DRUGGABLE GENOME	RussLampel
MTCH2	TRANSPORTER	Pharos
MTOR	DRUGGABLE GENOME	RussLampel|HingoraniCasas|HopkinsGroom
MTOR	PHOSPHATIDYLINOSITOL 3 KINASE	HopkinsGroom
MTOR	SERINE THREONINE KINASE	GO|dGene
MTOR	KINASE	GO|dGene|Pharos
MTOR	ENZYME	Pharos
NCAM1	DRUGGABLE GENOME	HingoraniCasas
NCAM1	CELL SURFACE	GO
NCAM1	EXTERNAL SIDE OF PLASMA MEMBRANE	GO
NCOR1	TRANSCRIPTION FACTOR	Pharos
NCOR1	NUCLEAR HORMONE RECEPTOR	Pharos
NEGR1	DRUGGABLE GENOME	HingoraniCasas
NRXN1	DRUGGABLE GENOME	HingoraniCasas
NRXN1	TRANSPORTER	HumanProteinAtlas
NRXN1	CELL SURFACE	GO
NRXN1	ION CHANNEL	Pharos
NRXN2	DRUGGABLE GENOME	HingoraniCasas
NRXN3	DRUGGABLE GENOME	HingoraniCasas
NTRK2	KINASE	BaderLabGenes|HopkinsGroom|dGene|Pharos
NTRK2	DRUGGABLE GENOME	RussLampel|HopkinsGroom|HingoraniCasas
NTRK2	ENZYME	HumanProteinAtlas
NTRK2	TYROSINE KINASE	dGene
PACSIN1	KINASE	Pharos
PIK3C3	DRUGGABLE GENOME	HingoraniCasas|HopkinsGroom|RussLampel
PIK3C3	PHOSPHATIDYLINOSITOL 3 KINASE	HopkinsGroom|dGene
PIK3C3	KINASE	GO|dGene|Pharos
PIK3C3	ENZYME	Pharos
PLCB1	DRUGGABLE GENOME	RussLampel|HopkinsGroom
PLCB1	PHOSPHOLIPASE	HopkinsGroom
PLCB1	ENZYME	HumanProteinAtlas|Pharos
PPARG	NUCLEAR HORMONE RECEPTOR	BaderLabGenes|HopkinsGroom|GO|dGene|Pharos
PPARG	DRUGGABLE GENOME	HopkinsGroom|HingoraniCasas|RussLampel
PPP1CB	ENZYME	HumanProteinAtlas
PPP3CA	DRUGGABLE GENOME	HingoraniCasas
PPP3CA	ENZYME	HumanProteinAtlas
PPP3CA	TRANSCRIPTION FACTOR	Pharos
PRKCB	DRUGGABLE GENOME	RussLampel|HingoraniCasas|HopkinsGroom
PRKCB	KINASE	HopkinsGroom|BaderLabGenes|dGene|Pharos
PRKCB	SERINE THREONINE KINASE	GO|dGene
PRKCB	TRANSPORTER	Pharos
PRRT2	TRANSPORTER	HumanProteinAtlas
PTK2B	KINASE	HopkinsGroom|dGene|Pharos
PTK2B	DRUGGABLE GENOME	HopkinsGroom|RussLampel|HingoraniCasas
PTK2B	TYROSINE KINASE	GO|dGene
PTK2B	G PROTEIN COUPLED RECEPTOR	Pharos
PTK2B	ION CHANNEL	Pharos
PTPRD	PROTEIN PHOSPHATASE	HopkinsGroom|dGene
PTPRD	DRUGGABLE GENOME	HopkinsGroom|RussLampel
RELN	DRUGGABLE GENOME	HingoraniCasas
RELN	PROTEASE	dGene
SCN2A	DRUGGABLE GENOME	RussLampel|HingoraniCasas|HopkinsGroom
SCN2A	ION CHANNEL	BaderLabGenes|HopkinsGroom|Pharos
SETD1A	METHYL TRANSFERASE	BaderLabGenes
SH2B1	KINASE	Pharos
SPI1	TRANSCRIPTION FACTOR COMPLEX	GO
SPI1	TRANSCRIPTION FACTOR	Pharos
TFAP2B	TRANSCRIPTION FACTOR	Pharos
VCL	DRUGGABLE GENOME	HingoraniCasas
YWHAB	KINASE	Pharos
