# Supplementary material for: Deciphering the genetic landscape of obesity: a data-driven approach to identifying plausible causal genes and therapeutic targets
Source: J Hum Genet. 2023 Aug 24;68(12):823–33. doi: 10.1038/s10038-023-01189-3 (PMC10678330; doi:10.1038/s10038-023-01189-3)
Supplement: Supplementary file 10 — Supplementary Table 9 [file 10038_2023_1189_MOESM10_ESM.xlsx]

## Sheet: Supp. Table 9
Drug ID	Drug name	Frequency	MedDRA ID	Side effect
CID100000750	glycine	postmarketing	C0546817	Fluid overload
CID100001775	phenytoin	0	C0004093	Asthenia
CID100001775	phenytoin	0	C0004604	Back pain
CID100001775	phenytoin	0	C0011053	Deafness
CID100001775	phenytoin	0	C0012569	Diplopia
CID100001775	phenytoin	0	C0013362	Dysarthria
CID100001775	phenytoin	0	C0013378	Dysgeusia
CID100001775	phenytoin	0	C0015371	Extrapyramidal disorder
CID100001775	phenytoin	0	C0027497	Nausea
CID100001775	phenytoin	0	C0029408	Osteoarthritis
CID100001775	phenytoin	0	C0030554	Paraesthesia
CID100001775	phenytoin	0	C0030794	Pelvic pain
CID100001775	phenytoin	0	C0033774	Pruritus
CID100001775	phenytoin	0	C0039231	Tachycardia
CID100001775	phenytoin	0	C0040409	Tongue disorder
CID100001775	phenytoin	0	C0042571	Vertigo
CID100001775	phenytoin	0	C0042963	Vomiting
CID100001775	phenytoin	0	C0085631	Agitation
CID100001775	phenytoin	0.002	C0428977	Bradycardia
CID100001775	phenytoin	0.003	C0020649	Hypotension
CID100001775	phenytoin	0.005	C0033774	Pruritus
CID100001775	phenytoin	0.111	C0004134	Ataxia
CID100001775	phenytoin	0.131	C0040822	Tremor
CID100001775	phenytoin	0.136	C0027497	Nausea
CID100001775	phenytoin	0.151	C0028738	Nystagmus
CID100001775	phenytoin	0.182	C0004134	Ataxia
CID100001775	phenytoin	0.022	C0002418	Amblyopia
CID100001775	phenytoin	0.022	C0004093	Asthenia
CID100001775	phenytoin	0.022	C0004604	Back pain
CID100001775	phenytoin	0.022	C0011053	Deafness
CID100001775	phenytoin	0.022	C0013362	Dysarthria
CID100001775	phenytoin	0.022	C0018681	Headache
CID100001775	phenytoin	0.022	C0020580	Hypoaesthesia
CID100001775	phenytoin	0.022	C0029408	Osteoarthritis
CID100001775	phenytoin	0.022	C0039231	Tachycardia
CID100001775	phenytoin	0.022	C0042571	Vertigo
CID100001775	phenytoin	0.022	C0042963	Vomiting
CID100001775	phenytoin	0.022	C1527311	Brain oedema
CID100001775	phenytoin	0.028	C0033774	Pruritus
CID100001775	phenytoin	0.028	C0042963	Vomiting
CID100001775	phenytoin	0.028	C0151888	Hyporeflexia
CID100001775	phenytoin	0.2	C2830004	Somnolence
CID100001775	phenytoin	0.273	C0012833	Dizziness
CID100001775	phenytoin	0.273	C2830004	Somnolence
CID100001775	phenytoin	0.033	C0004093	Asthenia
CID100001775	phenytoin	0.033	C0012569	Diplopia
CID100001775	phenytoin	0.033	C0012833	Dizziness
CID100001775	phenytoin	0.033	C0013378	Dysgeusia
CID100001775	phenytoin	0.033	C0030554	Paraesthesia
CID100001775	phenytoin	0.033	C0040822	Tremor
CID100001775	phenytoin	0.033	C0085631	Agitation
CID100001775	phenytoin	0.034	C3263723	Injury
CID100001775	phenytoin	0.039	C0004093	Asthenia
CID100001775	phenytoin	0.039	C0030554	Paraesthesia
CID100001775	phenytoin	0.311	C0012833	Dizziness
CID100001775	phenytoin	0.044	C0015371	Extrapyramidal disorder
CID100001775	phenytoin	0.044	C0030554	Paraesthesia
CID100001775	phenytoin	0.044	C0030794	Pelvic pain
CID100001775	phenytoin	0.044	C0040409	Tongue disorder
CID100001775	phenytoin	0.044	C0043352	Dry mouth
CID100001775	phenytoin	0.044	C0520966	Coordination abnormal
CID100001775	phenytoin	0.045	C0018681	Headache
CID100001775	phenytoin	0.045	C0027497	Nausea
CID100001775	phenytoin	0.045	C0033774	Pruritus
CID100001775	phenytoin	0.045	C0043352	Dry mouth
CID100001775	phenytoin	0.045	C0085628	Stupor
CID100001775	phenytoin	0.045	C0520966	Coordination abnormal
CID100001775	phenytoin	0.045	C0549249	Depressed level of consciousness
CID100001775	phenytoin	0.045	C1527311	Brain oedema
CID100001775	phenytoin	0.049	C0013491	Ecchymosis
CID100001775	phenytoin	0.049	C0018681	Headache
CID100001775	phenytoin	0.049	C0151888	Hyporeflexia
CID100001775	phenytoin	0.049	C0520966	Coordination abnormal
CID100001775	phenytoin	0.444	C0028738	Nystagmus
CID100001775	phenytoin	0.489	C0033774	Pruritus
CID100001775	phenytoin	0.05	C0012833	Dizziness
CID100001775	phenytoin	0.591	C0028738	Nystagmus
CID100001775	phenytoin	0.066	C3263723	Injury
CID100001775	phenytoin	0.067	C2830004	Somnolence
CID100001775	phenytoin	0.073	C0013491	Ecchymosis
CID100001775	phenytoin	0.077	C0020649	Hypotension
CID100001775	phenytoin	0.077	C0085628	Stupor
CID100001775	phenytoin	0.077	C0549249	Depressed level of consciousness
CID100001775	phenytoin	0.078	C0520966	Coordination abnormal
CID100001775	phenytoin	0.082	C0004134	Ataxia
CID100001775	phenytoin	0.082	C0028738	Nystagmus
CID100001775	phenytoin	0.084	C0004134	Ataxia
CID100001775	phenytoin	0.089	C0018681	Headache
CID100001775	phenytoin	0.089	C0027497	Nausea
CID100001775	phenytoin	0.089	C0040264	Tinnitus
CID100001775	phenytoin	0.091	C0002418	Amblyopia
CID100001775	phenytoin	0.091	C0020580	Hypoaesthesia
CID100001775	phenytoin	0.091	C0020649	Hypotension
CID100001775	phenytoin	0.091	C0040264	Tinnitus
CID100001775	phenytoin	0.091	C0040822	Tremor
CID100001775	phenytoin	0.091	C0042963	Vomiting
CID100001775	phenytoin	0.095	C0040822	Tremor
CID100001775	phenytoin	0.098	C2830004	Somnolence
CID100001775	phenytoin	frequent	C0009450	Infection
CID100001775	phenytoin	frequent	C0009806	Constipation
CID100001775	phenytoin	frequent	C0011603	Dermatitis
CID100001775	phenytoin	frequent	C0013362	Dysarthria
CID100001775	phenytoin	frequent	C0013378	Dysgeusia
CID100001775	phenytoin	frequent	C0015230	Rash
CID100001775	phenytoin	frequent	C0015967	Body temperature increased
CID100001775	phenytoin	frequent	C0020538	Hypertension
CID100001775	phenytoin	frequent	C0020580	Hypoaesthesia
CID100001775	phenytoin	frequent	C0020621	Hypokalaemia
CID100001775	phenytoin	frequent	C0027769	Nervousness
CID100001775	phenytoin	frequent	C0029408	Osteoarthritis
CID100001775	phenytoin	frequent	C0032285	Pneumonia
CID100001775	phenytoin	frequent	C0037822	Speech disorder
CID100001775	phenytoin	frequent	C0085593	Chills
CID100001775	phenytoin	frequent	C0151735	Injection site reaction
CID100001775	phenytoin	frequent	C0151740	Intracranial pressure increased
CID100001775	phenytoin	frequent	C0151786	Muscular weakness
CID100001775	phenytoin	frequent	C0151828	Injection site pain
CID100001775	phenytoin	frequent	C0151889	Hyperreflexia
CID100001775	phenytoin	frequent	C0233494	Tension
CID100001775	phenytoin	frequent	C0233632	Thinking abnormal
CID100001775	phenytoin	frequent	C0542571	Face oedema
CID100001775	phenytoin	frequent	C1306341	Mental disability
CID100001775	phenytoin	infrequent	C0001122	Acidosis
CID100001775	phenytoin	infrequent	C0001925	Albuminuria
CID100001775	phenytoin	infrequent	C0002063	Alkalosis
CID100001775	phenytoin	infrequent	C0002622	Amnesia
CID100001775	phenytoin	infrequent	C0002871	Anaemia
CID100001775	phenytoin	infrequent	C0002884	Hypochromic anaemia
CID100001775	phenytoin	infrequent	C0003537	Aphasia
CID100001775	phenytoin	infrequent	C0003578	Apnoea
CID100001775	phenytoin	infrequent	C0003862	Arthralgia
CID100001775	phenytoin	infrequent	C0004096	Asthma
CID100001775	phenytoin	infrequent	C0004144	Atelectasis
CID100001775	phenytoin	infrequent	C0004239	Atrial flutter
CID100001775	phenytoin	infrequent	C0006277	Bronchitis
CID100001775	phenytoin	infrequent	C0006384	Bundle branch block
CID100001775	phenytoin	infrequent	C0006625	Cachexia
CID100001775	phenytoin	infrequent	C0007785	Cerebral infarction
CID100001775	phenytoin	infrequent	C0009421	Coma
CID100001775	phenytoin	infrequent	C0009676	Confusional state
CID100001775	phenytoin	infrequent	C0009763	Conjunctivitis
CID100001775	phenytoin	infrequent	C0010200	Cough
CID100001775	phenytoin	infrequent	C0010414	Cryptococcosis
CID100001775	phenytoin	infrequent	C0010520	Cyanosis
CID100001775	phenytoin	infrequent	C0011053	Deafness
CID100001775	phenytoin	infrequent	C0011168	Dysphagia
CID100001775	phenytoin	infrequent	C0011175	Dehydration
CID100001775	phenytoin	infrequent	C0011206	Delirium
CID100001775	phenytoin	infrequent	C0011551	Depersonalisation
CID100001775	phenytoin	infrequent	C0011616	Dermatitis contact
CID100001775	phenytoin	infrequent	C0011848	Diabetes insipidus
CID100001775	phenytoin	infrequent	C0011991	Diarrhoea
CID100001775	phenytoin	infrequent	C0012833	Dizziness
CID100001775	phenytoin	infrequent	C0013395	Dyspepsia
CID100001775	phenytoin	infrequent	C0013404	Dyspnoea
CID100001775	phenytoin	infrequent	C0013428	Dysuria
CID100001775	phenytoin	infrequent	C0013456	Ear pain
CID100001775	phenytoin	infrequent	C0014038	Encephalitis
CID100001775	phenytoin	infrequent	C0014591	Epistaxis
CID100001775	phenytoin	infrequent	C0015371	Extrapyramidal disorder
CID100001775	phenytoin	infrequent	C0016204	Flatulence
CID100001775	phenytoin	infrequent	C0017152	Gastritis
CID100001775	phenytoin	infrequent	C0017181	Gastrointestinal haemorrhage
CID100001775	phenytoin	infrequent	C0018790	Cardiac arrest
CID100001775	phenytoin	infrequent	C0018800	Cardiomegaly
CID100001775	phenytoin	infrequent	C0018802	Cardiac failure congestive
CID100001775	phenytoin	infrequent	C0018946	Subdural haematoma
CID100001775	phenytoin	infrequent	C0018991	Hemiplegia
CID100001775	phenytoin	infrequent	C0019079	Haemoptysis
CID100001775	phenytoin	infrequent	C0020039	Hostility
CID100001775	phenytoin	infrequent	C0020453	Hyperaesthesia
CID100001775	phenytoin	infrequent	C0020456	Hyperglycaemia
CID100001775	phenytoin	infrequent	C0020458	Hyperhidrosis
CID100001775	phenytoin	infrequent	C0020461	Hyperkalaemia
CID100001775	phenytoin	infrequent	C0020578	Hyperventilation
CID100001775	phenytoin	infrequent	C0020651	Orthostatic hypotension
CID100001775	phenytoin	infrequent	C0021400	Influenza
CID100001775	phenytoin	infrequent	C0022638	Ketosis
CID100001775	phenytoin	infrequent	C0023518	Leukocytosis
CID100001775	phenytoin	infrequent	C0023530	Leukopenia
CID100001775	phenytoin	infrequent	C0025289	Meningitis
CID100001775	phenytoin	infrequent	C0026827	Hypotonia
CID100001775	phenytoin	infrequent	C0026848	Myopathy
CID100001775	phenytoin	infrequent	C0026961	Mydriasis
CID100001775	phenytoin	infrequent	C0027066	Myoclonus
CID100001775	phenytoin	infrequent	C0027932	Neurosis
CID100001775	phenytoin	infrequent	C0028961	Oliguria
CID100001775	phenytoin	infrequent	C0030252	Palpitations
CID100001775	phenytoin	infrequent	C0031212	Personality disorder
CID100001775	phenytoin	infrequent	C0031256	Petechiae
CID100001775	phenytoin	infrequent	C0031350	Pharyngitis
CID100001775	phenytoin	infrequent	C0032290	Pneumonia aspiration
CID100001775	phenytoin	infrequent	C0032326	Pneumothorax
CID100001775	phenytoin	infrequent	C0032326	Pneumothorax
CID100001775	phenytoin	infrequent	C0032617	Polyuria
CID100001775	phenytoin	infrequent	C0033975	Psychotic disorder
CID100001775	phenytoin	infrequent	C0034065	Pulmonary embolism
CID100001775	phenytoin	infrequent	C0034880	Hyperacusis
CID100001775	phenytoin	infrequent	C0034886	Proctalgia
CID100001775	phenytoin	infrequent	C0034935	Extensor plantar response
CID100001775	phenytoin	infrequent	C0035078	Renal failure
CID100001775	phenytoin	infrequent	C0035455	Rhinitis
CID100001775	phenytoin	infrequent	C0036454	Scotoma
CID100001775	phenytoin	infrequent	C0036572	Convulsion
CID100001775	phenytoin	infrequent	C0036974	Shock
CID100001775	phenytoin	infrequent	C0036974	Shock
CID100001775	phenytoin	infrequent	C0037036	Salivary hypersecretion
CID100001775	phenytoin	infrequent	C0037199	Sinusitis
CID100001775	phenytoin	infrequent	C0037763	Muscle spasms
CID100001775	phenytoin	infrequent	C0039070	Syncope
CID100001775	phenytoin	infrequent	C0040034	Thrombocytopenia
CID100001775	phenytoin	infrequent	C0040046	Thrombophlebitis
CID100001775	phenytoin	infrequent	C0040409	Tongue disorder
CID100001775	phenytoin	infrequent	C0041657	Loss of consciousness
CID100001775	phenytoin	infrequent	C0042024	Urinary incontinence
CID100001775	phenytoin	infrequent	C0042109	Urticaria
CID100001775	phenytoin	infrequent	C0042267	Vaginal inflammation
CID100001775	phenytoin	infrequent	C0080274	Urinary retention
CID100001775	phenytoin	infrequent	C0085584	Encephalopathy
CID100001775	phenytoin	infrequent	C0085610	Sinus bradycardia
CID100001775	phenytoin	infrequent	C0085631	Agitation
CID100001775	phenytoin	infrequent	C0085633	Mood swings
CID100001775	phenytoin	infrequent	C0085636	Photophobia
CID100001775	phenytoin	infrequent	C0085641	Rash pustular
CID100001775	phenytoin	infrequent	C0085682	Hypophosphataemia
CID100001775	phenytoin	infrequent	C0086439	Hypokinesia
CID100001775	phenytoin	infrequent	C0149931	Migraine
CID100001775	phenytoin	infrequent	C0151603	Generalised oedema
CID100001775	phenytoin	infrequent	C0151604	Oedema genital
CID100001775	phenytoin	infrequent	C0151605	Injection site swelling
CID100001775	phenytoin	infrequent	C0151610	Tongue oedema
CID100001775	phenytoin	infrequent	C0151636	Ventricular extrasystoles
CID100001775	phenytoin	infrequent	C0151698	Injection site haemorrhage
CID100001775	phenytoin	infrequent	C0151734	Injection site inflammation
CID100001775	phenytoin	infrequent	C0151766	Liver function test abnormal
CID100001775	phenytoin	infrequent	C0151827	Eye pain
CID100001775	phenytoin	infrequent	C0151830	Urethral pain
CID100001775	phenytoin	infrequent	C0151907	Skin discolouration
CID100001775	phenytoin	infrequent	C0162830	Photosensitivity reaction
CID100001775	phenytoin	infrequent	C0231218	Malaise
CID100001775	phenytoin	infrequent	C0231528	Myalgia
CID100001775	phenytoin	infrequent	C0231530	Muscle twitching
CID100001775	phenytoin	infrequent	C0232462	Decreased appetite
CID100001775	phenytoin	infrequent	C0232726	Rectal tenesmus
CID100001775	phenytoin	infrequent	C0233472	Affect lability
CID100001775	phenytoin	infrequent	C0234215	Discomfort
CID100001775	phenytoin	infrequent	C0235567	Sputum increased
CID100001775	phenytoin	infrequent	C0243026	Sepsis
CID100001775	phenytoin	infrequent	C0268000	Fluid retention
CID100001775	phenytoin	infrequent	C0281981	Skin mass
CID100001775	phenytoin	infrequent	C0392156	Akathisia
CID100001775	phenytoin	infrequent	C0404521	Vaginal infection
CID100001775	phenytoin	infrequent	C0423791	Rash maculo-papular
CID100001775	phenytoin	infrequent	C0424295	Hyperkinesia
CID100001775	phenytoin	infrequent	C0497156	Lymphadenopathy
CID100001775	phenytoin	infrequent	C0521591	Paraesthesia oral
CID100001775	phenytoin	infrequent	C0522224	Paralysis
CID100001775	phenytoin	infrequent	C0549249	Depressed level of consciousness
CID100001775	phenytoin	infrequent	C0700345	Vulvovaginal candidiasis
CID100001775	phenytoin	infrequent	C0917801	Insomnia
CID100001775	phenytoin	infrequent	C0948594	Musculoskeletal discomfort
CID100001775	phenytoin	infrequent	C0948594	Musculoskeletal discomfort
CID100001775	phenytoin	infrequent	C1142135	Muscle relaxant therapy
CID100001775	phenytoin	infrequent	C1167965	Urine output increased
CID100001775	phenytoin	infrequent	C1258215	Ileus
CID100001775	phenytoin	infrequent	C1262144	Increased bronchial secretion
CID100001775	phenytoin	infrequent	C1443060	Feeling abnormal
CID100001775	phenytoin	infrequent	C1443060	Feeling abnormal
CID100001775	phenytoin	infrequent	C1510410	Parosmia
CID100001775	phenytoin	infrequent	C1527311	Brain oedema
CID100001775	phenytoin	infrequent	C1609512	Vulvovaginal mycotic infection
CID100001775	phenytoin	infrequent	C2047937	Ill-defined disorder
CID100001775	phenytoin	infrequent	C2242737	Anorectal discomfort
CID100001775	phenytoin	infrequent	C2364111	Ageusia
CID100001775	phenytoin	infrequent	C2937358	Cerebral haemorrhage
CID100001775	phenytoin	postmarketing	C0002792	Anaphylactic shock
CID100001775	phenytoin	postmarketing	C0002792	Anaphylactic shock
CID100001775	phenytoin	postmarketing	C0013384	Dyskinesia
CID100001775	phenytoin	postmarketing	C0340865	Anaphylactoid reaction
CID100002159	amisulpride	0	C0002453	Amenorrhoea
CID100002159	amisulpride	0	C0002453	Amenorrhoea
CID100002159	amisulpride	0	C0011570	Depression
CID100002159	amisulpride	0	C0012833	Dizziness
CID100002159	amisulpride	0	C0013384	Dyskinesia
CID100002159	amisulpride	0	C0013395	Dyspepsia
CID100002159	amisulpride	0	C0013395	Dyspepsia
CID100002159	amisulpride	0	C0020458	Hyperhidrosis
CID100002159	amisulpride	0	C0020538	Hypertension
CID100002159	amisulpride	0	C0020538	Hypertension
CID100002159	amisulpride	0	C0020649	Hypotension
CID100002159	amisulpride	0	C0020651	Orthostatic hypotension
CID100002159	amisulpride	0	C0020651	Orthostatic hypotension
CID100002159	amisulpride	0	C0025345	Menstrual disorder
CID100002159	amisulpride	0	C0025345	Menstrual disorder
CID100002159	amisulpride	0	C0033774	Pruritus
CID100002159	amisulpride	0	C0037036	Salivary hypersecretion
CID100002159	amisulpride	0	C0037274	Skin disorder
CID100002159	amisulpride	0	C0038663	Suicide attempt
CID100002159	amisulpride	0	C0042267	Vaginal inflammation
CID100002159	amisulpride	0	C0085637	Oculogyric crisis
CID100002159	amisulpride	0	C0235660	Galactorrhoea
CID100002159	amisulpride	0	C0404521	Vaginal infection
CID100002159	amisulpride	0	C2830004	Somnolence
CID100002159	amisulpride	0.01	C0000737	Abdominal pain
CID100002159	amisulpride	0.01	C0000737	Abdominal pain
CID100002159	amisulpride	0.01	C0001807	Aggression
CID100002159	amisulpride	0.01	C0001807	Aggression
CID100002159	amisulpride	0.01	C0004093	Asthenia
CID100002159	amisulpride	0.01	C0004093	Asthenia
CID100002159	amisulpride	0.01	C0009806	Constipation
CID100002159	amisulpride	0.01	C0011570	Depression
CID100002159	amisulpride	0.01	C0011991	Diarrhoea
CID100002159	amisulpride	0.01	C0011991	Diarrhoea
CID100002159	amisulpride	0.01	C0012833	Dizziness
CID100002159	amisulpride	0.01	C0012833	Dizziness
CID100002159	amisulpride	0.01	C0013395	Dyspepsia
CID100002159	amisulpride	0.01	C0015672	Fatigue
CID100002159	amisulpride	0.01	C0015672	Fatigue
CID100002159	amisulpride	0.01	C0020458	Hyperhidrosis
CID100002159	amisulpride	0.01	C0020458	Hyperhidrosis
CID100002159	amisulpride	0.01	C0020538	Hypertension
CID100002159	amisulpride	0.01	C0020649	Hypotension
CID100002159	amisulpride	0.01	C0020651	Orthostatic hypotension
CID100002159	amisulpride	0.01	C0025345	Menstrual disorder
CID100002159	amisulpride	0.01	C0027769	Nervousness
CID100002159	amisulpride	0.01	C0033774	Pruritus
CID100002159	amisulpride	0.01	C0033774	Pruritus
CID100002159	amisulpride	0.01	C0037274	Skin disorder
CID100002159	amisulpride	0.01	C0037274	Skin disorder
CID100002159	amisulpride	0.01	C0038663	Suicide attempt
CID100002159	amisulpride	0.01	C0042267	Vaginal inflammation
CID100002159	amisulpride	0.01	C0043096	Weight decreased
CID100002159	amisulpride	0.01	C0043352	Dry mouth
CID100002159	amisulpride	0.01	C0043352	Dry mouth
CID100002159	amisulpride	0.01	C0085637	Oculogyric crisis
CID100002159	amisulpride	0.01	C0233494	Tension
CID100002159	amisulpride	0.01	C0235660	Galactorrhoea
CID100002159	amisulpride	0.01	C0404521	Vaginal infection
CID100002159	amisulpride	0.01	C0687713	Gastrointestinal pain
CID100002159	amisulpride	0.01	C0687713	Gastrointestinal pain
CID100002159	amisulpride	0.1	C0917801	Insomnia
CID100002159	amisulpride	0.11	C0015371	Extrapyramidal disorder
CID100002159	amisulpride	0.11	C0917801	Insomnia
CID100002159	amisulpride	0.02	C0011570	Depression
CID100002159	amisulpride	0.02	C0013384	Dyskinesia
CID100002159	amisulpride	0.02	C0015371	Extrapyramidal disorder
CID100002159	amisulpride	0.02	C0026837	Muscle rigidity
CID100002159	amisulpride	0.02	C0026837	Muscle rigidity
CID100002159	amisulpride	0.02	C0027497	Nausea
CID100002159	amisulpride	0.02	C0027497	Nausea
CID100002159	amisulpride	0.02	C0027769	Nervousness
CID100002159	amisulpride	0.02	C0037036	Salivary hypersecretion
CID100002159	amisulpride	0.02	C0038663	Suicide attempt
CID100002159	amisulpride	0.02	C0042963	Vomiting
CID100002159	amisulpride	0.02	C0043094	Weight increased
CID100002159	amisulpride	0.02	C0043096	Weight decreased
CID100002159	amisulpride	0.02	C0043096	Weight decreased
CID100002159	amisulpride	0.02	C0043352	Dry mouth
CID100002159	amisulpride	0.02	C0233494	Tension
CID100002159	amisulpride	0.03	C0009806	Constipation
CID100002159	amisulpride	0.03	C0018681	Headache
CID100002159	amisulpride	0.03	C0040822	Tremor
CID100002159	amisulpride	0.03	C0042963	Vomiting
CID100002159	amisulpride	0.03	C0085631	Agitation
CID100002159	amisulpride	0.03	C0235660	Galactorrhoea
CID100002159	amisulpride	0.03	C2830004	Somnolence
CID100002159	amisulpride	0.33	C0015371	Extrapyramidal disorder
CID100002159	amisulpride	0.04	C0002453	Amenorrhoea
CID100002159	amisulpride	0.04	C0009806	Constipation
CID100002159	amisulpride	0.04	C0018681	Headache
CID100002159	amisulpride	0.04	C0040822	Tremor
CID100002159	amisulpride	0.04	C2830004	Somnolence
CID100002159	amisulpride	0.05	C0003467	Anxiety
CID100002159	amisulpride	0.05	C0026837	Muscle rigidity
CID100002159	amisulpride	0.05	C0043094	Weight increased
CID100002159	amisulpride	0.05	C0085631	Agitation
CID100002159	amisulpride	0.06	C0013384	Dyskinesia
CID100002159	amisulpride	0.06	C0040822	Tremor
CID100002159	amisulpride	0.06	C0043094	Weight increased
CID100002159	amisulpride	0.07	C0003467	Anxiety
CID100002159	amisulpride	0.07	C0917801	Insomnia
CID100002159	amisulpride	0.09	C0003467	Anxiety
CID100002159	amisulpride	common	C0003467	Anxiety
CID100002159	amisulpride	common	C0009806	Constipation
CID100002159	amisulpride	common	C0014130	Endocrine disorder
CID100002159	amisulpride	common	C0017178	Gastrointestinal disorder
CID100002159	amisulpride	common	C0020649	Hypotension
CID100002159	amisulpride	common	C0027497	Nausea
CID100002159	amisulpride	common	C0037763	Muscle spasms
CID100002159	amisulpride	common	C0041105	Trismus
CID100002159	amisulpride	common	C0042963	Vomiting
CID100002159	amisulpride	common	C0043094	Weight increased
CID100002159	amisulpride	common	C0043352	Dry mouth
CID100002159	amisulpride	common	C0085631	Agitation
CID100002159	amisulpride	common	C0085637	Oculogyric crisis
CID100002159	amisulpride	common	C0393593	Dystonia
CID100002159	amisulpride	common	C0917801	Insomnia
CID100002159	amisulpride	postmarketing	C0001824	Agranulocytosis
CID100002159	amisulpride	postmarketing	C0002994	Angioedema
CID100002159	amisulpride	postmarketing	C0011071	Sudden death
CID100002159	amisulpride	postmarketing	C0018790	Cardiac arrest
CID100002159	amisulpride	postmarketing	C0018799	Cardiac disorder
CID100002159	amisulpride	postmarketing	C0023530	Leukopenia
CID100002159	amisulpride	postmarketing	C0027765	Nervous system disorder
CID100002159	amisulpride	postmarketing	C0027849	Neuroleptic malignant syndrome
CID100002159	amisulpride	postmarketing	C0027947	Neutropenia
CID100002159	amisulpride	postmarketing	C0032961	Pregnancy
CID100002159	amisulpride	postmarketing	C0034065	Pulmonary embolism
CID100002159	amisulpride	postmarketing	C0037274	Skin disorder
CID100002159	amisulpride	postmarketing	C0040479	Torsade de pointes
CID100002159	amisulpride	postmarketing	C0042109	Urticaria
CID100002159	amisulpride	postmarketing	C0042373	Angiopathy
CID100002159	amisulpride	postmarketing	C0042510	Ventricular fibrillation
CID100002159	amisulpride	postmarketing	C0042514	Ventricular tachycardia
CID100002159	amisulpride	postmarketing	C0085612	Ventricular arrhythmia
CID100002159	amisulpride	postmarketing	C0149871	Deep vein thrombosis
CID100002159	amisulpride	postmarketing	C0152128	Drug withdrawal syndrome
CID100002159	amisulpride	postmarketing	C0340726	Embolism venous
CID100002159	amisulpride	uncommon	C0007222	Cardiovascular disorder
CID100002159	amisulpride	uncommon	C0013384	Dyskinesia
CID100002159	amisulpride	uncommon	C0020456	Hyperglycaemia
CID100002159	amisulpride	uncommon	C0020517	Hypersensitivity
CID100002159	amisulpride	uncommon	C0021053	Immune system disorder
CID100002159	amisulpride	uncommon	C0428977	Bradycardia
CID100002159	amisulpride	uncommon	C0686347	Tardive dyskinesia
CID100002159	amisulpride	very common	C0013384	Dyskinesia
CID100002159	amisulpride	very common	C0015371	Extrapyramidal disorder
CID100002159	amisulpride	very common	C0026837	Muscle rigidity
CID100002159	amisulpride	very common	C0037036	Salivary hypersecretion
CID100002159	amisulpride	very common	C0040822	Tremor
CID100002159	amisulpride	very common	C0086439	Hypokinesia
CID100002159	amisulpride	very common	C0392156	Akathisia
CID100002162	amlodipine	0	C0016382	Flushing
CID100002162	amlodipine	0.003	C0000737	Abdominal pain
CID100002162	amlodipine	0.003	C0016382	Flushing
CID100002162	amlodipine	0.003	C0016382	Flushing
CID100002162	amlodipine	0.003	C0687713	Gastrointestinal pain
CID100002162	amlodipine	0.003	C2830004	Somnolence
CID100002162	amlodipine	0.003	C2830004	Somnolence
CID100002162	amlodipine	0.006	C0013604	Oedema
CID100002162	amlodipine	0.006	C0030252	Palpitations
CID100002162	amlodipine	0.006	C2830004	Somnolence
CID100002162	amlodipine	0.007	C0016382	Flushing
CID100002162	amlodipine	0.007	C0030252	Palpitations
CID100002162	amlodipine	0.008	C2830004	Somnolence
CID100002162	amlodipine	0.008	C2830004	Somnolence
CID100002162	amlodipine	0.009	C0016382	Flushing
CID100002162	amlodipine	0.009	C0016382	Flushing
CID100002162	amlodipine	0.009	C0030252	Palpitations
CID100002162	amlodipine	0.009	C0030252	Palpitations
CID100002162	amlodipine	0.011	C0012833	Dizziness
CID100002162	amlodipine	0.013	C2830004	Somnolence
CID100002162	amlodipine	0.014	C0013604	Oedema
CID100002162	amlodipine	0.014	C0013604	Oedema
CID100002162	amlodipine	0.014	C0016382	Flushing
CID100002162	amlodipine	0.014	C0030252	Palpitations
CID100002162	amlodipine	0.014	C2830004	Somnolence
CID100002162	amlodipine	0.014	C2830004	Somnolence
CID100002162	amlodipine	0.015	C0012833	Dizziness
CID100002162	amlodipine	0.015	C0016382	Flushing
CID100002162	amlodipine	0.016	C0000737	Abdominal pain
CID100002162	amlodipine	0.016	C0000737	Abdominal pain
CID100002162	amlodipine	0.016	C0687713	Gastrointestinal pain
CID100002162	amlodipine	0.016	C0687713	Gastrointestinal pain
CID100002162	amlodipine	0.016	C2830004	Somnolence
CID100002162	amlodipine	0.016	C2830004	Somnolence
CID100002162	amlodipine	0.018	C0013604	Oedema
CID100002162	amlodipine	0.019	C0027497	Nausea
CID100002162	amlodipine	0.108	C0013604	Oedema
CID100002162	amlodipine	0.108	C0013604	Oedema
CID100002162	amlodipine	0.146	C0013604	Oedema
CID100002162	amlodipine	0.146	C0013604	Oedema
CID100002162	amlodipine	0.026	C0016382	Flushing
CID100002162	amlodipine	0.026	C0016382	Flushing
CID100002162	amlodipine	0.028	C0004093	Asthenia
CID100002162	amlodipine	0.028	C0015672	Fatigue
CID100002162	amlodipine	0.029	C0027497	Nausea
CID100002162	amlodipine	0.029	C0027497	Nausea
CID100002162	amlodipine	0.03	C0013604	Oedema
CID100002162	amlodipine	0.033	C0030252	Palpitations
CID100002162	amlodipine	0.033	C0030252	Palpitations
CID100002162	amlodipine	0.034	C0012833	Dizziness
CID100002162	amlodipine	0.034	C0012833	Dizziness
CID100002162	amlodipine	0.045	C0004093	Asthenia
CID100002162	amlodipine	0.045	C0004093	Asthenia
CID100002162	amlodipine	0.045	C0015672	Fatigue
CID100002162	amlodipine	0.045	C0015672	Fatigue
CID100002162	amlodipine	0.045	C0016382	Flushing
CID100002162	amlodipine	0.045	C0016382	Flushing
CID100002162	amlodipine	0.045	C0030252	Palpitations
CID100002162	amlodipine	0.045	C0030252	Palpitations
CID100002162	amlodipine	0.051	C0013604	Oedema
CID100002162	amlodipine	0.051	C0013604	Oedema
CID100002162	amlodipine	0.056	C0013604	Oedema
CID100002162	amlodipine	0.073	C0018681	Headache
CID100002162	amlodipine	0.073	C0018681	Headache
CID100002162	amlodipine	0.078	C0018681	Headache
CID100002162	amlodipine	postmarketing	C0008370	Cholestasis
CID100002162	amlodipine	postmarketing	C0011849	Diabetes mellitus
CID100002162	amlodipine	postmarketing	C0018418	Gynaecomastia
CID100002162	amlodipine	postmarketing	C0018802	Cardiac failure congestive
CID100002162	amlodipine	postmarketing	C0019158	Hepatitis
CID100002162	amlodipine	postmarketing	C0022346	Jaundice
CID100002162	amlodipine	postmarketing	C0024117	Chronic obstructive pulmonary disease
CID100002162	amlodipine	postmarketing	C0085096	Peripheral vascular disorder
CID100002162	amlodipine	postmarketing	C0085129	Bronchial hyperreactivity
CID100002162	amlodipine	postmarketing	C1956346	Coronary artery disease
CID100002265	azathioprine	0.005	C0024299	Lymphoma
CID100002265	azathioprine	0.005	C0024305	Non-Hodgkin's lymphoma
CID100002265	azathioprine	0.01	C0009450	Infection
CID100002265	azathioprine	0.2	C0009450	Infection
CID100002265	azathioprine	0.28	C0023530	Leukopenia
CID100002265	azathioprine	common	C0040034	Thrombocytopenia
CID100002265	azathioprine	rare	C0001824	Agranulocytosis
CID100002265	azathioprine	rare	C0002170	Alopecia
CID100002265	azathioprine	rare	C0002874	Aplastic anaemia
CID100002265	azathioprine	rare	C0002888	Anaemia megaloblastic
CID100002265	azathioprine	rare	C0030312	Pancytopenia
CID100002265	azathioprine	rare	C0030312	Pancytopenia
CID100002265	azathioprine	rare	C0151763	Hepatocellular injury
CID100002265	azathioprine	rare	C0160390	Liver injury
CID100002265	azathioprine	uncommon	C0002871	Anaemia
CID100002265	azathioprine	uncommon	C0030305	Pancreatitis
CID100002265	azathioprine	very rare	C0009319	Colitis
CID100002265	azathioprine	very rare	C0011991	Diarrhoea
CID100002265	azathioprine	very rare	C0012813	Diverticulitis
CID100002265	azathioprine	very rare	C0014518	Toxic epidermal necrolysis
CID100002265	azathioprine	very rare	C0014742	Erythema multiforme
CID100002265	azathioprine	very rare	C0021390	Inflammatory bowel disease
CID100002265	azathioprine	very rare	C0021845	Intestinal perforation
CID100002265	azathioprine	very rare	C0032285	Pneumonia
CID100002265	azathioprine	very rare	C0038325	Stevens-Johnson syndrome
CID100002265	azathioprine	very rare	C1333984	Hepatosplenic T-cell lymphoma
CID100002520	verapamil	0	C0004245	Atrioventricular block
CID100002520	verapamil	0	C0012833	Dizziness
CID100002520	verapamil	0	C0013604	Oedema
CID100002520	verapamil	0	C0020649	Hypotension
CID100002520	verapamil	0	C0027497	Nausea
CID100002520	verapamil	0	C0030554	Paraesthesia
CID100002520	verapamil	0	C0031350	Pharyngitis
CID100002520	verapamil	0	C0085649	Oedema peripheral
CID100002520	verapamil	0	C3263723	Injury
CID100002520	verapamil	0.003	C0016382	Flushing
CID100002520	verapamil	0.003	C0020651	Orthostatic hypotension
CID100002520	verapamil	0.004	C0020651	Orthostatic hypotension
CID100002520	verapamil	0.004	C0428977	Bradycardia
CID100002520	verapamil	0.006	C0004093	Asthenia
CID100002520	verapamil	0.006	C0015672	Fatigue
CID100002520	verapamil	0.006	C0232487	Abdominal discomfort
CID100002520	verapamil	0.007	C0020649	Hypotension
CID100002520	verapamil	0.008	C0004245	Atrioventricular block
CID100002520	verapamil	0.008	C0016382	Flushing
CID100002520	verapamil	0.008	C0235996	Hepatic enzyme increased
CID100002520	verapamil	0.009	C0009806	Constipation
CID100002520	verapamil	0.009	C0012833	Dizziness
CID100002520	verapamil	0.009	C0027497	Nausea
CID100002520	verapamil	0.009	C0085649	Oedema peripheral
CID100002520	verapamil	0.01	C0030554	Paraesthesia
CID100002520	verapamil	0.01	C0039231	Tachycardia
CID100002520	verapamil	0.012	C0004245	Atrioventricular block
CID100002520	verapamil	0.012	C0012833	Dizziness
CID100002520	verapamil	0.012	C0013604	Oedema
CID100002520	verapamil	0.012	C0018681	Headache
CID100002520	verapamil	0.012	C0428977	Bradycardia
CID100002520	verapamil	0.014	C0027497	Nausea
CID100002520	verapamil	0.014	C0235996	Hepatic enzyme increased
CID100002520	verapamil	0.014	C0428977	Bradycardia
CID100002520	verapamil	0.015	C0020649	Hypotension
CID100002520	verapamil	0.015	C0031350	Pharyngitis
CID100002520	verapamil	0.015	C3263723	Injury
CID100002520	verapamil	0.017	C0004093	Asthenia
CID100002520	verapamil	0.017	C0004245	Atrioventricular block
CID100002520	verapamil	0.017	C0009806	Constipation
CID100002520	verapamil	0.017	C0011991	Diarrhoea
CID100002520	verapamil	0.017	C0012833	Dizziness
CID100002520	verapamil	0.017	C0013395	Dyspepsia
CID100002520	verapamil	0.017	C0013604	Oedema
CID100002520	verapamil	0.017	C0015672	Fatigue
CID100002520	verapamil	0.017	C0018681	Headache
CID100002520	verapamil	0.017	C0020538	Hypertension
CID100002520	verapamil	0.017	C0021400	Influenza
CID100002520	verapamil	0.017	C0027497	Nausea
CID100002520	verapamil	0.017	C0030193	Pain
CID100002520	verapamil	0.017	C0085649	Oedema peripheral
CID100002520	verapamil	0.018	C0013604	Oedema
CID100002520	verapamil	0.018	C0018801	Cardiac failure
CID100002520	verapamil	0.018	C0034063	Pulmonary oedema
CID100002520	verapamil	0.019	C0013604	Oedema
CID100002520	verapamil	0.019	C0027497	Nausea
CID100002520	verapamil	0.112	C0018681	Headache
CID100002520	verapamil	0.117	C0009806	Constipation
CID100002520	verapamil	0.121	C0009450	Infection
CID100002520	verapamil	0.121	C0018681	Headache
CID100002520	verapamil	0.02	C0004093	Asthenia
CID100002520	verapamil	0.02	C0020538	Hypertension
CID100002520	verapamil	0.02	C0522055	Electrocardiogram abnormal
CID100002520	verapamil	0.021	C0027497	Nausea
CID100002520	verapamil	0.022	C0018681	Headache
CID100002520	verapamil	0.024	C0009806	Constipation
CID100002520	verapamil	0.024	C0011603	Dermatitis
CID100002520	verapamil	0.024	C0011991	Diarrhoea
CID100002520	verapamil	0.024	C0015230	Rash
CID100002520	verapamil	0.024	C0021400	Influenza
CID100002520	verapamil	0.024	C0030193	Pain
CID100002520	verapamil	0.025	C0020649	Hypotension
CID100002520	verapamil	0.026	C0009450	Infection
CID100002520	verapamil	0.026	C0011603	Dermatitis
CID100002520	verapamil	0.026	C0015230	Rash
CID100002520	verapamil	0.026	C0021400	Influenza
CID100002520	verapamil	0.026	C0031350	Pharyngitis
CID100002520	verapamil	0.026	C0035455	Rhinitis
CID100002520	verapamil	0.026	C0037199	Sinusitis
CID100002520	verapamil	0.027	C0009450	Infection
CID100002520	verapamil	0.027	C0009806	Constipation
CID100002520	verapamil	0.027	C0012833	Dizziness
CID100002520	verapamil	0.027	C0013395	Dyspepsia
CID100002520	verapamil	0.027	C0018681	Headache
CID100002520	verapamil	0.027	C0027497	Nausea
CID100002520	verapamil	0.027	C0035455	Rhinitis
CID100002520	verapamil	0.03	C0012833	Dizziness
CID100002520	verapamil	0.03	C0013604	Oedema
CID100002520	verapamil	0.03	C0031350	Pharyngitis
CID100002520	verapamil	0.03	C0037199	Sinusitis
CID100002520	verapamil	0.031	C0013604	Oedema
CID100002520	verapamil	0.032	C0012833	Dizziness
CID100002520	verapamil	0.033	C0012833	Dizziness
CID100002520	verapamil	0.034	C0004093	Asthenia
CID100002520	verapamil	0.034	C0522055	Electrocardiogram abnormal
CID100002520	verapamil	0.037	C0021400	Influenza
CID100002520	verapamil	0.037	C0085649	Oedema peripheral
CID100002520	verapamil	0.038	C0004093	Asthenia
CID100002520	verapamil	0.038	C0015672	Fatigue
CID100002520	verapamil	0.045	C0004093	Asthenia
CID100002520	verapamil	0.045	C0015672	Fatigue
CID100002520	verapamil	0.046	C0041912	Upper respiratory tract infection
CID100002520	verapamil	0.047	C0012833	Dizziness
CID100002520	verapamil	0.054	C0041912	Upper respiratory tract infection
CID100002520	verapamil	0.066	C0018681	Headache
CID100002520	verapamil	0.069	C0009450	Infection
CID100002520	verapamil	0.073	C0009806	Constipation
CID100002520	verapamil	0.073	C0018681	Headache
CID100002520	verapamil	0.088	C0009806	Constipation
CID100002520	verapamil	postmarketing	C0002170	Alopecia
CID100002520	verapamil	postmarketing	C0002962	Angina pectoris
CID100002520	verapamil	postmarketing	C0003862	Arthralgia
CID100002520	verapamil	postmarketing	C0004093	Asthenia
CID100002520	verapamil	postmarketing	C0004331	Atrioventricular dissociation
CID100002520	verapamil	postmarketing	C0007194	Hypertrophic cardiomyopathy
CID100002520	verapamil	postmarketing	C0008031	Chest pain
CID100002520	verapamil	postmarketing	C0009676	Confusional state
CID100002520	verapamil	postmarketing	C0009938	Contusion
CID100002520	verapamil	postmarketing	C0011603	Dermatitis
CID100002520	verapamil	postmarketing	C0011991	Diarrhoea
CID100002520	verapamil	postmarketing	C0012833	Dizziness
CID100002520	verapamil	postmarketing	C0013404	Dyspnoea
CID100002520	verapamil	postmarketing	C0013491	Ecchymosis
CID100002520	verapamil	postmarketing	C0014742	Erythema multiforme
CID100002520	verapamil	postmarketing	C0014742	Erythema multiforme
CID100002520	verapamil	postmarketing	C0015230	Rash
CID100002520	verapamil	postmarketing	C0015371	Extrapyramidal disorder
CID100002520	verapamil	postmarketing	C0015371	Extrapyramidal disorder
CID100002520	verapamil	postmarketing	C0017566	Gingival hyperplasia
CID100002520	verapamil	postmarketing	C0018418	Gynaecomastia
CID100002520	verapamil	postmarketing	C0020458	Hyperhidrosis
CID100002520	verapamil	postmarketing	C0020514	Hyperprolactinaemia
CID100002520	verapamil	postmarketing	C0020517	Hypersensitivity
CID100002520	verapamil	postmarketing	C0020538	Hypertension
CID100002520	verapamil	postmarketing	C0020649	Hypotension
CID100002520	verapamil	postmarketing	C0021775	Intermittent claudication
CID100002520	verapamil	postmarketing	C0027051	Myocardial infarction
CID100002520	verapamil	postmarketing	C0030252	Palpitations
CID100002520	verapamil	postmarketing	C0030554	Paraesthesia
CID100002520	verapamil	postmarketing	C0033975	Psychotic disorder
CID100002520	verapamil	postmarketing	C0034150	Purpura
CID100002520	verapamil	postmarketing	C0036974	Shock
CID100002520	verapamil	postmarketing	C0037763	Muscle spasms
CID100002520	verapamil	postmarketing	C0038325	Stevens-Johnson syndrome
CID100002520	verapamil	postmarketing	C0038454	Cerebrovascular accident
CID100002520	verapamil	postmarketing	C0039070	Syncope
CID100002520	verapamil	postmarketing	C0039231	Tachycardia
CID100002520	verapamil	postmarketing	C0040264	Tinnitus
CID100002520	verapamil	postmarketing	C0040822	Tremor
CID100002520	verapamil	postmarketing	C0041657	Loss of consciousness
CID100002520	verapamil	postmarketing	C0042109	Urticaria
CID100002520	verapamil	postmarketing	C0042384	Vasculitis
CID100002520	verapamil	postmarketing	C0042963	Vomiting
CID100002520	verapamil	postmarketing	C0043352	Dry mouth
CID100002520	verapamil	postmarketing	C0151517	Atrioventricular block complete
CID100002520	verapamil	postmarketing	C0231528	Myalgia
CID100002520	verapamil	postmarketing	C0232487	Abdominal discomfort
CID100002520	verapamil	postmarketing	C0235660	Galactorrhoea
CID100002520	verapamil	postmarketing	C0235996	Hepatic enzyme increased
CID100002520	verapamil	postmarketing	C0242350	Erectile dysfunction
CID100002520	verapamil	postmarketing	C0270790	Quadriparesis
CID100002520	verapamil	postmarketing	C0332573	Macule
CID100002520	verapamil	postmarketing	C0344232	Vision blurred
CID100002520	verapamil	postmarketing	C0522055	Electrocardiogram abnormal
CID100002520	verapamil	postmarketing	C0522224	Paralysis
CID100002520	verapamil	postmarketing	C0854082	Blood prolactin increased
CID100002520	verapamil	postmarketing	C0870082	Hyperkeratosis
CID100002520	verapamil	postmarketing	C0917801	Insomnia
CID100002520	verapamil	postmarketing	C0948089	Acute coronary syndrome
CID100002520	verapamil	postmarketing	C0948594	Musculoskeletal discomfort
CID100002520	verapamil	postmarketing	C0948594	Musculoskeletal discomfort
CID100002520	verapamil	postmarketing	C1258215	Ileus
CID100002520	verapamil	postmarketing	C1368065	Vascular purpura
CID100002520	verapamil	postmarketing	C1443060	Feeling abnormal
CID100002520	verapamil	postmarketing	C2830004	Somnolence
CID100002554	carbamazepine	0	C0004134	Ataxia
CID100002554	carbamazepine	0	C0037822	Speech disorder
CID100002554	carbamazepine	0.004	C0004134	Ataxia
CID100002554	carbamazepine	0.004	C0020538	Hypertension
CID100002554	carbamazepine	0.004	C0037822	Speech disorder
CID100002554	carbamazepine	0.004	C0233632	Thinking abnormal
CID100002554	carbamazepine	0.004	C1306341	Mental disability
CID100002554	carbamazepine	0.01	C0030554	Paraesthesia
CID100002554	carbamazepine	0.01	C0040822	Tremor
CID100002554	carbamazepine	0.01	C0042571	Vertigo
CID100002554	carbamazepine	0.01	C0231530	Muscle twitching
CID100002554	carbamazepine	0.0196	C0012833	Dizziness
CID100002554	carbamazepine	0.0196	C0018681	Headache
CID100002554	carbamazepine	0.1	C0009806	Constipation
CID100002554	carbamazepine	0.1	C0011991	Diarrhoea
CID100002554	carbamazepine	0.1	C0013395	Dyspepsia
CID100002554	carbamazepine	0.1	C0027497	Nausea
CID100002554	carbamazepine	0.1	C0027497	Nausea
CID100002554	carbamazepine	0.12	C0009450	Infection
CID100002554	carbamazepine	0.12	C0012833	Dizziness
CID100002554	carbamazepine	0.12	C0030193	Pain
CID100002554	carbamazepine	0.12	C2830004	Somnolence
CID100002554	carbamazepine	0.13	C0011603	Dermatitis
CID100002554	carbamazepine	0.13	C0015230	Rash
CID100002554	carbamazepine	0.13	C2830004	Somnolence
CID100002554	carbamazepine	0.15	C0004134	Ataxia
CID100002554	carbamazepine	0.16	C0012833	Dizziness
CID100002554	carbamazepine	0.168	C2830004	Somnolence
CID100002554	carbamazepine	0.18	C0042963	Vomiting
CID100002554	carbamazepine	0.02	C0002418	Amblyopia
CID100002554	carbamazepine	0.02	C0030554	Paraesthesia
CID100002554	carbamazepine	0.02	C0033774	Pruritus
CID100002554	carbamazepine	0.02	C0042571	Vertigo
CID100002554	carbamazepine	0.02	C0231530	Muscle twitching
CID100002554	carbamazepine	0.02	C0233632	Thinking abnormal
CID100002554	carbamazepine	0.02	C0344232	Vision blurred
CID100002554	carbamazepine	0.02	C1306341	Mental disability
CID100002554	carbamazepine	0.22	C0018681	Headache
CID100002554	carbamazepine	0.29	C0027497	Nausea
CID100002554	carbamazepine	0.03	C0020538	Hypertension
CID100002554	carbamazepine	0.03	C0040822	Tremor
CID100002554	carbamazepine	0.03	C0042963	Vomiting
CID100002554	carbamazepine	0.03	C0043352	Dry mouth
CID100002554	carbamazepine	0.0323	C0018681	Headache
CID100002554	carbamazepine	0.32	C2830004	Somnolence
CID100002554	carbamazepine	0.04	C0004093	Asthenia
CID100002554	carbamazepine	0.04	C0011603	Dermatitis
CID100002554	carbamazepine	0.04	C0015230	Rash
CID100002554	carbamazepine	0.44	C0012833	Dizziness
CID100002554	carbamazepine	0.05	C0004134	Ataxia
CID100002554	carbamazepine	0.05	C0004604	Back pain
CID100002554	carbamazepine	0.05	C0008031	Chest pain
CID100002554	carbamazepine	0.05	C0009806	Constipation
CID100002554	carbamazepine	0.05	C0009806	Constipation
CID100002554	carbamazepine	0.05	C0033774	Pruritus
CID100002554	carbamazepine	0.0554	C2830004	Somnolence
CID100002554	carbamazepine	0.06	C0002418	Amblyopia
CID100002554	carbamazepine	0.06	C0037822	Speech disorder
CID100002554	carbamazepine	0.06	C0344232	Vision blurred
CID100002554	carbamazepine	0.0681	C0012833	Dizziness
CID100002554	carbamazepine	0.07	C0003467	Anxiety
CID100002554	carbamazepine	0.07	C0005586	Bipolar disorder
CID100002554	carbamazepine	0.07	C0011570	Depression
CID100002554	carbamazepine	0.07	C0011603	Dermatitis
CID100002554	carbamazepine	0.07	C0015230	Rash
CID100002554	carbamazepine	0.07	C0853193	Bipolar I disorder
CID100002554	carbamazepine	0.07	C3263723	Injury
CID100002554	carbamazepine	0.08	C0002622	Amnesia
CID100002554	carbamazepine	0.08	C0004093	Asthenia
CID100002554	carbamazepine	0.08	C0033774	Pruritus
CID100002554	carbamazepine	0.08	C0043352	Dry mouth
CID100002554	carbamazepine	common	C0009676	Confusional state
CID100002554	carbamazepine	common	C0009806	Constipation
CID100002554	carbamazepine	common	C0011991	Diarrhoea
CID100002554	carbamazepine	common	C0012569	Diplopia
CID100002554	carbamazepine	common	C0012833	Dizziness
CID100002554	carbamazepine	common	C0013604	Oedema
CID100002554	carbamazepine	common	C0014457	Eosinophilia
CID100002554	carbamazepine	common	C0018681	Headache
CID100002554	carbamazepine	common	C0020625	Hyponatraemia
CID100002554	carbamazepine	common	C0023380	Lethargy
CID100002554	carbamazepine	common	C0027497	Nausea
CID100002554	carbamazepine	common	C0027765	Nervous system disorder
CID100002554	carbamazepine	common	C0036572	Convulsion
CID100002554	carbamazepine	common	C0036572	Convulsion
CID100002554	carbamazepine	common	C0038999	Swelling
CID100002554	carbamazepine	common	C0040034	Thrombocytopenia
CID100002554	carbamazepine	common	C0040822	Tremor
CID100002554	carbamazepine	common	C0042963	Vomiting
CID100002554	carbamazepine	common	C0043049	Water intoxication
CID100002554	carbamazepine	common	C0043094	Weight increased
CID100002554	carbamazepine	common	C0043352	Dry mouth
CID100002554	carbamazepine	common	C0268000	Fluid retention
CID100002554	carbamazepine	common	C0344232	Vision blurred
CID100002554	carbamazepine	common	C0575090	Balance disorder
CID100002554	carbamazepine	common	C0852911	Blood alkaline phosphatase increased
CID100002554	carbamazepine	common	C0852911	Blood alkaline phosphatase increased
CID100002554	carbamazepine	common	C0853755	Blood osmolarity decreased
CID100002554	carbamazepine	common	C0853755	Blood osmolarity decreased
CID100002554	carbamazepine	common	C1443060	Feeling abnormal
CID100002554	carbamazepine	common	C2830004	Somnolence
CID100002554	carbamazepine	postmarketing	C0000737	Abdominal pain
CID100002554	carbamazepine	postmarketing	C0004134	Ataxia
CID100002554	carbamazepine	postmarketing	C0009676	Confusional state
CID100002554	carbamazepine	postmarketing	C0011991	Diarrhoea
CID100002554	carbamazepine	postmarketing	C0012569	Diplopia
CID100002554	carbamazepine	postmarketing	C0012833	Dizziness
CID100002554	carbamazepine	postmarketing	C0012833	Dizziness
CID100002554	carbamazepine	postmarketing	C0013384	Dyskinesia
CID100002554	carbamazepine	postmarketing	C0014457	Eosinophilia
CID100002554	carbamazepine	postmarketing	C0016382	Flushing
CID100002554	carbamazepine	postmarketing	C0018681	Headache
CID100002554	carbamazepine	postmarketing	C0020651	Orthostatic hypotension
CID100002554	carbamazepine	postmarketing	C0022107	Irritability
CID100002554	carbamazepine	postmarketing	C0023530	Leukopenia
CID100002554	carbamazepine	postmarketing	C0024141	Systemic lupus erythematosus
CID100002554	carbamazepine	postmarketing	C0025289	Meningitis
CID100002554	carbamazepine	postmarketing	C0025290	Meningitis aseptic
CID100002554	carbamazepine	postmarketing	C0027066	Myoclonus
CID100002554	carbamazepine	postmarketing	C0027497	Nausea
CID100002554	carbamazepine	postmarketing	C0028738	Nystagmus
CID100002554	carbamazepine	postmarketing	C0030312	Pancytopenia
CID100002554	carbamazepine	postmarketing	C0036572	Convulsion
CID100002554	carbamazepine	postmarketing	C0036974	Shock
CID100002554	carbamazepine	postmarketing	C0037822	Speech disorder
CID100002554	carbamazepine	postmarketing	C0039070	Syncope
CID100002554	carbamazepine	postmarketing	C0039231	Tachycardia
CID100002554	carbamazepine	postmarketing	C0040264	Tinnitus
CID100002554	carbamazepine	postmarketing	C0040822	Tremor
CID100002554	carbamazepine	postmarketing	C0041657	Loss of consciousness
CID100002554	carbamazepine	postmarketing	C0042571	Vertigo
CID100002554	carbamazepine	postmarketing	C0042963	Vomiting
CID100002554	carbamazepine	postmarketing	C0085631	Agitation
CID100002554	carbamazepine	postmarketing	C0232462	Decreased appetite
CID100002554	carbamazepine	postmarketing	C0687713	Gastrointestinal pain
CID100002554	carbamazepine	postmarketing	C0700361	Emotional distress
CID100002554	carbamazepine	postmarketing	C0917801	Insomnia
CID100002554	carbamazepine	postmarketing	C1291078	Epigastric discomfort
CID100002554	carbamazepine	postmarketing	C1443060	Feeling abnormal
CID100002554	carbamazepine	postmarketing	C2830004	Somnolence
CID100002554	carbamazepine	rare	C0000737	Abdominal pain
CID100002554	carbamazepine	rare	C0001807	Aggression
CID100002554	carbamazepine	rare	C0002170	Alopecia
CID100002554	carbamazepine	rare	C0003862	Arthralgia
CID100002554	carbamazepine	rare	C0009676	Confusional state
CID100002554	carbamazepine	rare	C0011603	Dermatitis
CID100002554	carbamazepine	rare	C0013362	Dysarthria
CID100002554	carbamazepine	rare	C0013362	Dysarthria
CID100002554	carbamazepine	rare	C0013384	Dyskinesia
CID100002554	carbamazepine	rare	C0014457	Eosinophilia
CID100002554	carbamazepine	rare	C0015230	Rash
CID100002554	carbamazepine	rare	C0015967	Body temperature increased
CID100002554	carbamazepine	rare	C0016412	Folate deficiency
CID100002554	carbamazepine	rare	C0017672	Glossodynia
CID100002554	carbamazepine	rare	C0018524	Hallucination
CID100002554	carbamazepine	rare	C0019158	Hepatitis
CID100002554	carbamazepine	rare	C0019214	Hepatosplenomegaly
CID100002554	carbamazepine	rare	C0020458	Hyperhidrosis
CID100002554	carbamazepine	rare	C0020517	Hypersensitivity
CID100002554	carbamazepine	rare	C0020538	Hypertension
CID100002554	carbamazepine	rare	C0020649	Hypotension
CID100002554	carbamazepine	rare	C0021364	Infertility male
CID100002554	carbamazepine	rare	C0022346	Jaundice
CID100002554	carbamazepine	rare	C0023518	Leukocytosis
CID100002554	carbamazepine	rare	C0023530	Leukopenia
CID100002554	carbamazepine	rare	C0024141	Systemic lupus erythematosus
CID100002554	carbamazepine	rare	C0024299	Lymphoma
CID100002554	carbamazepine	rare	C0024305	Non-Hodgkin's lymphoma
CID100002554	carbamazepine	rare	C0027813	Neuritis
CID100002554	carbamazepine	rare	C0028850	Eye movement disorder
CID100002554	carbamazepine	rare	C0029408	Osteoarthritis
CID100002554	carbamazepine	rare	C0030554	Paraesthesia
CID100002554	carbamazepine	rare	C0031117	Neuropathy peripheral
CID100002554	carbamazepine	rare	C0033774	Pruritus
CID100002554	carbamazepine	rare	C0037763	Muscle spasms
CID100002554	carbamazepine	rare	C0037822	Speech disorder
CID100002554	carbamazepine	rare	C0042384	Vasculitis
CID100002554	carbamazepine	rare	C0085583	Choreoathetosis
CID100002554	carbamazepine	rare	C0085631	Agitation
CID100002554	carbamazepine	rare	C0149904	Hepatitis cholestatic
CID100002554	carbamazepine	rare	C0151766	Liver function test abnormal
CID100002554	carbamazepine	rare	C0151786	Muscular weakness
CID100002554	carbamazepine	rare	C0221269	Pseudolymphoma
CID100002554	carbamazepine	rare	C0231528	Myalgia
CID100002554	carbamazepine	rare	C0232462	Decreased appetite
CID100002554	carbamazepine	rare	C0232462	Decreased appetite
CID100002554	carbamazepine	rare	C0232462	Decreased appetite
CID100002554	carbamazepine	rare	C0264886	Conduction disorder
CID100002554	carbamazepine	rare	C0497156	Lymphadenopathy
CID100002554	carbamazepine	rare	C0549567	Pigmentation disorder
CID100002554	carbamazepine	rare	C0687713	Gastrointestinal pain
CID100002554	carbamazepine	rare	C0948594	Musculoskeletal discomfort
CID100002554	carbamazepine	rare	C0948594	Musculoskeletal discomfort
CID100002554	carbamazepine	rare	C1096272	Vanishing bile duct syndrome
CID100002554	carbamazepine	rare	C1443060	Feeling abnormal
CID100002554	carbamazepine	rare	C3248383	Logorrhoea
CID100002554	carbamazepine	uncommon	C0009806	Constipation
CID100002554	carbamazepine	uncommon	C0011606	Dermatitis exfoliative
CID100002554	carbamazepine	uncommon	C0011991	Diarrhoea
CID100002554	carbamazepine	uncommon	C0013384	Dyskinesia
CID100002554	carbamazepine	uncommon	C0028738	Nystagmus
CID100002554	carbamazepine	uncommon	C0040822	Tremor
CID100002554	carbamazepine	uncommon	C0232766	Asterixis
CID100002554	carbamazepine	uncommon	C0438717	Transaminases increased
CID100002554	carbamazepine	very common	C0004093	Asthenia
CID100002554	carbamazepine	very common	C0004134	Ataxia
CID100002554	carbamazepine	very common	C0011603	Dermatitis
CID100002554	carbamazepine	very common	C0011615	Dermatitis atopic
CID100002554	carbamazepine	very common	C0012833	Dizziness
CID100002554	carbamazepine	very common	C0014431	Enzyme induction
CID100002554	carbamazepine	very common	C0015230	Rash
CID100002554	carbamazepine	very common	C0015672	Fatigue
CID100002554	carbamazepine	very common	C0023530	Leukopenia
CID100002554	carbamazepine	very common	C0027497	Nausea
CID100002554	carbamazepine	very common	C0042109	Urticaria
CID100002554	carbamazepine	very common	C0042571	Vertigo
CID100002554	carbamazepine	very common	C0042963	Vomiting
CID100002554	carbamazepine	very common	C0151662	Gamma-glutamyltransferase increased
CID100002554	carbamazepine	very common	C2830004	Somnolence
CID100002554	carbamazepine	very rare	C0001396	Adams-Stokes syndrome
CID100002554	carbamazepine	very rare	C0001824	Agranulocytosis
CID100002554	carbamazepine	very rare	C0001925	Albuminuria
CID100002554	carbamazepine	very rare	C0002170	Alopecia
CID100002554	carbamazepine	very rare	C0002792	Anaphylactic shock
CID100002554	carbamazepine	very rare	C0002871	Anaemia
CID100002554	carbamazepine	very rare	C0002874	Aplastic anaemia
CID100002554	carbamazepine	very rare	C0002878	Haemolytic anaemia
CID100002554	carbamazepine	very rare	C0002886	Anaemia macrocytic
CID100002554	carbamazepine	very rare	C0002888	Anaemia megaloblastic
CID100002554	carbamazepine	very rare	C0002994	Angioedema
CID100002554	carbamazepine	very rare	C0003811	Arrhythmia
CID100002554	carbamazepine	very rare	C0003862	Arthralgia
CID100002554	carbamazepine	very rare	C0004245	Atrioventricular block
CID100002554	carbamazepine	very rare	C0005944	Bone metabolism disorder
CID100002554	carbamazepine	very rare	C0009763	Conjunctivitis
CID100002554	carbamazepine	very rare	C0011053	Deafness
CID100002554	carbamazepine	very rare	C0012833	Dizziness
CID100002554	carbamazepine	very rare	C0013378	Dysgeusia
CID100002554	carbamazepine	very rare	C0013404	Dyspnoea
CID100002554	carbamazepine	very rare	C0013922	Embolism
CID100002554	carbamazepine	very rare	C0013922	Embolism
CID100002554	carbamazepine	very rare	C0014130	Endocrine disorder
CID100002554	carbamazepine	very rare	C0014457	Eosinophilia
CID100002554	carbamazepine	very rare	C0014518	Toxic epidermal necrolysis
CID100002554	carbamazepine	very rare	C0014742	Erythema multiforme
CID100002554	carbamazepine	very rare	C0014742	Erythema multiforme
CID100002554	carbamazepine	very rare	C0014743	Erythema nodosum
CID100002554	carbamazepine	very rare	C0015967	Body temperature increased
CID100002554	carbamazepine	very rare	C0017675	Glossitis
CID100002554	carbamazepine	very rare	C0018418	Gynaecomastia
CID100002554	carbamazepine	very rare	C0018801	Cardiac failure
CID100002554	carbamazepine	very rare	C0018802	Cardiac failure congestive
CID100002554	carbamazepine	very rare	C0018965	Haematuria
CID100002554	carbamazepine	very rare	C0019572	Hirsutism
CID100002554	carbamazepine	very rare	C0020458	Hyperhidrosis
CID100002554	carbamazepine	very rare	C0020458	Hyperhidrosis
CID100002554	carbamazepine	very rare	C0020517	Hypersensitivity
CID100002554	carbamazepine	very rare	C0023518	Leukocytosis
CID100002554	carbamazepine	very rare	C0023530	Leukopenia
CID100002554	carbamazepine	very rare	C0025290	Meningitis aseptic
CID100002554	carbamazepine	very rare	C0027066	Myoclonus
CID100002554	carbamazepine	very rare	C0027822	Neurodermatitis
CID100002554	carbamazepine	very rare	C0027849	Neuroleptic malignant syndrome
CID100002554	carbamazepine	very rare	C0028961	Oliguria
CID100002554	carbamazepine	very rare	C0029442	Osteomalacia
CID100002554	carbamazepine	very rare	C0029456	Osteoporosis
CID100002554	carbamazepine	very rare	C0030305	Pancreatitis
CID100002554	carbamazepine	very rare	C0030312	Pancytopenia
CID100002554	carbamazepine	very rare	C0032285	Pneumonia
CID100002554	carbamazepine	very rare	C0033975	Psychotic disorder
CID100002554	carbamazepine	very rare	C0034065	Pulmonary embolism
CID100002554	carbamazepine	very rare	C0034150	Purpura
CID100002554	carbamazepine	very rare	C0034880	Hyperacusis
CID100002554	carbamazepine	very rare	C0034902	Aplasia pure red cell
CID100002554	carbamazepine	very rare	C0035078	Renal failure
CID100002554	carbamazepine	very rare	C0035078	Renal failure
CID100002554	carbamazepine	very rare	C0036974	Shock
CID100002554	carbamazepine	very rare	C0036974	Shock
CID100002554	carbamazepine	very rare	C0037763	Muscle spasms
CID100002554	carbamazepine	very rare	C0038325	Stevens-Johnson syndrome
CID100002554	carbamazepine	very rare	C0038362	Stomatitis
CID100002554	carbamazepine	very rare	C0039070	Syncope
CID100002554	carbamazepine	very rare	C0040034	Thrombocytopenia
CID100002554	carbamazepine	very rare	C0040046	Thrombophlebitis
CID100002554	carbamazepine	very rare	C0040264	Tinnitus
CID100002554	carbamazepine	very rare	C0041349	Tubulointerstitial nephritis
CID100002554	carbamazepine	very rare	C0041349	Tubulointerstitial nephritis
CID100002554	carbamazepine	very rare	C0041657	Loss of consciousness
CID100002554	carbamazepine	very rare	C0041834	Erythema
CID100002554	carbamazepine	very rare	C0042023	Pollakiuria
CID100002554	carbamazepine	very rare	C0080274	Urinary retention
CID100002554	carbamazepine	very rare	C0085605	Hepatic failure
CID100002554	carbamazepine	very rare	C0086438	Hypogammaglobulinaemia
CID100002554	carbamazepine	very rare	C0151539	Blood urea increased
CID100002554	carbamazepine	very rare	C0151907	Skin discolouration
CID100002554	carbamazepine	very rare	C0162565	Porphyria acute
CID100002554	carbamazepine	very rare	C0162565	Porphyria acute
CID100002554	carbamazepine	very rare	C0162830	Photosensitivity reaction
CID100002554	carbamazepine	very rare	C0162830	Photosensitivity reaction
CID100002554	carbamazepine	very rare	C0206160	Reticulocytosis
CID100002554	carbamazepine	very rare	C0231528	Myalgia
CID100002554	carbamazepine	very rare	C0232462	Decreased appetite
CID100002554	carbamazepine	very rare	C0234708	Intraocular pressure increased
CID100002554	carbamazepine	very rare	C0235660	Galactorrhoea
CID100002554	carbamazepine	very rare	C0242350	Erectile dysfunction
CID100002554	carbamazepine	very rare	C0242528	Azotaemia
CID100002554	carbamazepine	very rare	C0340726	Embolism venous
CID100002554	carbamazepine	very rare	C0428977	Bradycardia
CID100002554	carbamazepine	very rare	C0476414	Thyroid function test abnormal
CID100002554	carbamazepine	very rare	C0497156	Lymphadenopathy
CID100002554	carbamazepine	very rare	C0520933	Spermatogenesis abnormal
CID100002554	carbamazepine	very rare	C0542052	Coronary artery insufficiency
CID100002554	carbamazepine	very rare	C0549567	Pigmentation disorder
CID100002554	carbamazepine	very rare	C0549567	Pigmentation disorder
CID100002554	carbamazepine	very rare	C0549622	Sexual dysfunction
CID100002554	carbamazepine	very rare	C0595930	Blood cholesterol increased
CID100002554	carbamazepine	very rare	C0853019	Blood thyroid stimulating hormone increased
CID100002554	carbamazepine	very rare	C0853026	Porphyria non-acute
CID100002554	carbamazepine	very rare	C0853026	Porphyria non-acute
CID100002554	carbamazepine	very rare	C0853084	High density lipoprotein increased
CID100002554	carbamazepine	very rare	C0853692	Blood triglycerides increased
CID100002554	carbamazepine	very rare	C0857305	Thrombocytopenic purpura
CID100002554	carbamazepine	very rare	C0860210	Granulomatous liver disease
CID100002554	carbamazepine	very rare	C0860210	Granulomatous liver disease
CID100002554	carbamazepine	very rare	C0948594	Musculoskeletal discomfort
CID100002554	carbamazepine	very rare	C0948594	Musculoskeletal discomfort
CID100002554	carbamazepine	very rare	C1368065	Vascular purpura
CID100002554	carbamazepine	very rare	C1384666	Hearing impaired
CID100002554	carbamazepine	very rare	C1384666	Hearing impaired
CID100002554	carbamazepine	very rare	C1510497	Lenticular opacities
CID100002554	carbamazepine	very rare	C1565489	Renal impairment
CID100002554	carbamazepine	very rare	C1956346	Coronary artery disease
CID100002554	carbamazepine	very rare	C1956346	Coronary artery disease
CID100002554	carbamazepine	very rare	C3160771	Sperm concentration decreased
CID100002554	carbamazepine	very rare	C3665624	Blood calcium decreased
CID100002771	citalopram	0	C0027497	Nausea
CID100002771	citalopram	0	C0040460	Toothache
CID100002771	citalopram	0	C0042963	Vomiting
CID100002771	citalopram	0	C0042963	Vomiting
CID100002771	citalopram	0	C0043387	Yawning
CID100002771	citalopram	0	C0234047	Ejaculation delayed
CID100002771	citalopram	0	C0235969	Ejaculation disorder
CID100002771	citalopram	0	C0242350	Erectile dysfunction
CID100002771	citalopram	0	C0278106	Ejaculation failure
CID100002771	citalopram	0	C0278106	Ejaculation failure
CID100002771	citalopram	0.002	C0043387	Yawning
CID100002771	citalopram	0.002	C0234022	Anorgasmia
CID100002771	citalopram	0.002	C0278106	Ejaculation failure
CID100002771	citalopram	0.003	C0011124	Libido decreased
CID100002771	citalopram	0.003	C0085631	Agitation
CID100002771	citalopram	0.003	C0234022	Anorgasmia
CID100002771	citalopram	0.003	C0855242	Disturbance in sexual arousal
CID100002771	citalopram	0.004	C0011124	Libido decreased
CID100002771	citalopram	0.004	C0015967	Body temperature increased
CID100002771	citalopram	0.004	C0855242	Disturbance in sexual arousal
CID100002771	citalopram	0.005	C0232462	Decreased appetite
CID100002771	citalopram	0.005	C0235969	Ejaculation disorder
CID100002771	citalopram	0.005	C0242350	Erectile dysfunction
CID100002771	citalopram	0.006	C0008031	Chest pain
CID100002771	citalopram	0.006	C0009676	Confusional state
CID100002771	citalopram	0.006	C0040264	Tinnitus
CID100002771	citalopram	0.006	C0043096	Weight decreased
CID100002771	citalopram	0.006	C0242350	Erectile dysfunction
CID100002771	citalopram	0.006	C1443060	Feeling abnormal
CID100002771	citalopram	0.007	C0027769	Nervousness
CID100002771	citalopram	0.007	C0030554	Paraesthesia
CID100002771	citalopram	0.007	C0043387	Yawning
CID100002771	citalopram	0.007	C0232462	Decreased appetite
CID100002771	citalopram	0.007	C0233494	Tension
CID100002771	citalopram	0.008	C0003862	Arthralgia
CID100002771	citalopram	0.008	C0004093	Asthenia
CID100002771	citalopram	0.008	C0010200	Cough
CID100002771	citalopram	0.008	C0015672	Fatigue
CID100002771	citalopram	0.008	C0016204	Flatulence
CID100002771	citalopram	0.008	C0030252	Palpitations
CID100002771	citalopram	0.008	C0033774	Pruritus
CID100002771	citalopram	0.008	C0040822	Tremor
CID100002771	citalopram	0.008	C0234458	Abnormal dreams
CID100002771	citalopram	0.008	C0948594	Musculoskeletal discomfort
CID100002771	citalopram	0.009	C0011124	Libido decreased
CID100002771	citalopram	0.009	C0149931	Migraine
CID100002771	citalopram	0.009	C0855242	Disturbance in sexual arousal
CID100002771	citalopram	0.01	C0000737	Abdominal pain
CID100002771	citalopram	0.01	C0000737	Abdominal pain
CID100002771	citalopram	0.01	C0003862	Arthralgia
CID100002771	citalopram	0.01	C0004093	Asthenia
CID100002771	citalopram	0.01	C0004093	Asthenia
CID100002771	citalopram	0.01	C0004093	Asthenia
CID100002771	citalopram	0.01	C0004093	Asthenia
CID100002771	citalopram	0.01	C0009806	Constipation
CID100002771	citalopram	0.01	C0009806	Constipation
CID100002771	citalopram	0.01	C0011124	Libido decreased
CID100002771	citalopram	0.01	C0011124	Libido decreased
CID100002771	citalopram	0.01	C0011124	Libido decreased
CID100002771	citalopram	0.01	C0011124	Libido decreased
CID100002771	citalopram	0.01	C0011603	Dermatitis
CID100002771	citalopram	0.01	C0012833	Dizziness
CID100002771	citalopram	0.01	C0013395	Dyspepsia
CID100002771	citalopram	0.01	C0013395	Dyspepsia
CID100002771	citalopram	0.01	C0015230	Rash
CID100002771	citalopram	0.01	C0015672	Fatigue
CID100002771	citalopram	0.01	C0015967	Body temperature increased
CID100002771	citalopram	0.01	C0015967	Body temperature increased
CID100002771	citalopram	0.01	C0016204	Flatulence
CID100002771	citalopram	0.01	C0020458	Hyperhidrosis
CID100002771	citalopram	0.01	C0020458	Hyperhidrosis
CID100002771	citalopram	0.01	C0023380	Lethargy
CID100002771	citalopram	0.01	C0023380	Lethargy
CID100002771	citalopram	0.01	C0025345	Menstrual disorder
CID100002771	citalopram	0.01	C0026858	Musculoskeletal pain
CID100002771	citalopram	0.01	C0030554	Paraesthesia
CID100002771	citalopram	0.01	C0033774	Pruritus
CID100002771	citalopram	0.01	C0037199	Sinusitis
CID100002771	citalopram	0.01	C0037199	Sinusitis
CID100002771	citalopram	0.01	C0040264	Tinnitus
CID100002771	citalopram	0.01	C0042963	Vomiting
CID100002771	citalopram	0.01	C0042963	Vomiting
CID100002771	citalopram	0.01	C0043352	Dry mouth
CID100002771	citalopram	0.01	C0043352	Dry mouth
CID100002771	citalopram	0.01	C0043352	Dry mouth
CID100002771	citalopram	0.01	C0043387	Yawning
CID100002771	citalopram	0.01	C0043387	Yawning
CID100002771	citalopram	0.01	C0043387	Yawning
CID100002771	citalopram	0.01	C0085631	Agitation
CID100002771	citalopram	0.01	C0085631	Agitation
CID100002771	citalopram	0.01	C0085631	Agitation
CID100002771	citalopram	0.01	C0231528	Myalgia
CID100002771	citalopram	0.01	C0232462	Decreased appetite
CID100002771	citalopram	0.01	C0232462	Decreased appetite
CID100002771	citalopram	0.01	C0234022	Anorgasmia
CID100002771	citalopram	0.01	C0234458	Abnormal dreams
CID100002771	citalopram	0.01	C0235969	Ejaculation disorder
CID100002771	citalopram	0.01	C0235969	Ejaculation disorder
CID100002771	citalopram	0.01	C0235969	Ejaculation disorder
CID100002771	citalopram	0.01	C0235969	Ejaculation disorder
CID100002771	citalopram	0.01	C0242350	Erectile dysfunction
CID100002771	citalopram	0.01	C0242350	Erectile dysfunction
CID100002771	citalopram	0.01	C0521839	Influenza like illness
CID100002771	citalopram	0.01	C0521839	Influenza like illness
CID100002771	citalopram	0.01	C0687713	Gastrointestinal pain
CID100002771	citalopram	0.01	C0687713	Gastrointestinal pain
CID100002771	citalopram	0.01	C0855242	Disturbance in sexual arousal
CID100002771	citalopram	0.01	C0855242	Disturbance in sexual arousal
CID100002771	citalopram	0.01	C0855242	Disturbance in sexual arousal
CID100002771	citalopram	0.01	C0855242	Disturbance in sexual arousal
CID100002771	citalopram	0.01	C0917801	Insomnia
CID100002771	citalopram	0.01	C0917801	Insomnia
CID100002771	citalopram	0.01	C0917801	Insomnia
CID100002771	citalopram	0.01	C0948594	Musculoskeletal discomfort
CID100002771	citalopram	0.01	C0948594	Musculoskeletal discomfort
CID100002771	citalopram	0.01	C2830004	Somnolence
CID100002771	citalopram	0.01	C2830004	Somnolence
CID100002771	citalopram	0.011	C0010200	Cough
CID100002771	citalopram	0.011	C0043094	Weight increased
CID100002771	citalopram	0.012	C0003862	Arthralgia
CID100002771	citalopram	0.012	C0008031	Chest pain
CID100002771	citalopram	0.012	C0011124	Libido decreased
CID100002771	citalopram	0.012	C0011603	Dermatitis
CID100002771	citalopram	0.012	C0015230	Rash
CID100002771	citalopram	0.012	C0016204	Flatulence
CID100002771	citalopram	0.012	C0030554	Paraesthesia
CID100002771	citalopram	0.012	C0038663	Suicide attempt
CID100002771	citalopram	0.012	C0085631	Agitation
CID100002771	citalopram	0.012	C0231528	Myalgia
CID100002771	citalopram	0.012	C0232462	Decreased appetite
CID100002771	citalopram	0.012	C0855242	Disturbance in sexual arousal
CID100002771	citalopram	0.012	C0948594	Musculoskeletal discomfort
CID100002771	citalopram	0.012	C0948594	Musculoskeletal discomfort
CID100002771	citalopram	0.012	C3263723	Injury
CID100002771	citalopram	0.013	C0020538	Hypertension
CID100002771	citalopram	0.013	C0030193	Pain
CID100002771	citalopram	0.013	C0030193	Pain
CID100002771	citalopram	0.013	C0037199	Sinusitis
CID100002771	citalopram	0.013	C0038663	Suicide attempt
CID100002771	citalopram	0.013	C0235969	Ejaculation disorder
CID100002771	citalopram	0.014	C0009676	Confusional state
CID100002771	citalopram	0.014	C0030554	Paraesthesia
CID100002771	citalopram	0.014	C1443060	Feeling abnormal
CID100002771	citalopram	0.015	C0020458	Hyperhidrosis
CID100002771	citalopram	0.015	C0043096	Weight decreased
CID100002771	citalopram	0.016	C0009806	Constipation
CID100002771	citalopram	0.016	C0042963	Vomiting
CID100002771	citalopram	0.016	C0234458	Abnormal dreams
CID100002771	citalopram	0.017	C0006277	Bronchitis
CID100002771	citalopram	0.017	C0010200	Cough
CID100002771	citalopram	0.017	C0013395	Dyspepsia
CID100002771	citalopram	0.017	C0016204	Flatulence
CID100002771	citalopram	0.018	C0003862	Arthralgia
CID100002771	citalopram	0.018	C0234022	Anorgasmia
CID100002771	citalopram	0.018	C0948594	Musculoskeletal discomfort
CID100002771	citalopram	0.019	C0000737	Abdominal pain
CID100002771	citalopram	0.019	C0042035	Micturition disorder
CID100002771	citalopram	0.019	C0231528	Myalgia
CID100002771	citalopram	0.019	C0687713	Gastrointestinal pain
CID100002771	citalopram	0.019	C0948594	Musculoskeletal discomfort
CID100002771	citalopram	0.1	C0004936	Mental disorder
CID100002771	citalopram	0.1	C2830004	Somnolence
CID100002771	citalopram	0.101	C0012833	Dizziness
CID100002771	citalopram	0.103	C0012833	Dizziness
CID100002771	citalopram	0.103	C2830004	Somnolence
CID100002771	citalopram	0.104	C0234047	Ejaculation delayed
CID100002771	citalopram	0.105	C2830004	Somnolence
CID100002771	citalopram	0.11	C0020458	Hyperhidrosis
CID100002771	citalopram	0.113	C0020458	Hyperhidrosis
CID100002771	citalopram	0.115	C0004093	Asthenia
CID100002771	citalopram	0.115	C0004093	Asthenia
CID100002771	citalopram	0.115	C0015672	Fatigue
CID100002771	citalopram	0.117	C0004093	Asthenia
CID100002771	citalopram	0.12	C0235969	Ejaculation disorder
CID100002771	citalopram	0.12	C0917801	Insomnia
CID100002771	citalopram	0.126	C0043352	Dry mouth
CID100002771	citalopram	0.13	C2830004	Somnolence
CID100002771	citalopram	0.132	C0027497	Nausea
CID100002771	citalopram	0.14	C0011991	Diarrhoea
CID100002771	citalopram	0.14	C0017178	Gastrointestinal disorder
CID100002771	citalopram	0.14	C0027497	Nausea
CID100002771	citalopram	0.14	C0043352	Dry mouth
CID100002771	citalopram	0.14	C0235969	Ejaculation disorder
CID100002771	citalopram	0.14	C0259749	Autonomic neuropathy
CID100002771	citalopram	0.14	C0917801	Insomnia
CID100002771	citalopram	0.14	C0917801	Insomnia
CID100002771	citalopram	0.15	C0027497	Nausea
CID100002771	citalopram	0.15	C0917801	Insomnia
CID100002771	citalopram	0.167	C0004093	Asthenia
CID100002771	citalopram	0.167	C0015672	Fatigue
CID100002771	citalopram	0.17	C0018681	Headache
CID100002771	citalopram	0.179	C2830004	Somnolence
CID100002771	citalopram	0.18	C0004936	Mental disorder
CID100002771	citalopram	0.18	C0017178	Gastrointestinal disorder
CID100002771	citalopram	0.18	C0027497	Nausea
CID100002771	citalopram	0.18	C2830004	Somnolence
CID100002771	citalopram	0.188	C0917801	Insomnia
CID100002771	citalopram	0.189	C0917801	Insomnia
CID100002771	citalopram	0.02	C0000737	Abdominal pain
CID100002771	citalopram	0.02	C0000737	Abdominal pain
CID100002771	citalopram	0.02	C0000737	Abdominal pain
CID100002771	citalopram	0.02	C0003862	Arthralgia
CID100002771	citalopram	0.02	C0004093	Asthenia
CID100002771	citalopram	0.02	C0004093	Asthenia
CID100002771	citalopram	0.02	C0004604	Back pain
CID100002771	citalopram	0.02	C0011124	Libido decreased
CID100002771	citalopram	0.02	C0011124	Libido decreased
CID100002771	citalopram	0.02	C0011124	Libido decreased
CID100002771	citalopram	0.02	C0012833	Dizziness
CID100002771	citalopram	0.02	C0012833	Dizziness
CID100002771	citalopram	0.02	C0013390	Dysmenorrhoea
CID100002771	citalopram	0.02	C0013395	Dyspepsia
CID100002771	citalopram	0.02	C0013395	Dyspepsia
CID100002771	citalopram	0.02	C0015672	Fatigue
CID100002771	citalopram	0.02	C0015672	Fatigue
CID100002771	citalopram	0.02	C0015967	Body temperature increased
CID100002771	citalopram	0.02	C0016204	Flatulence
CID100002771	citalopram	0.02	C0020458	Hyperhidrosis
CID100002771	citalopram	0.02	C0025345	Menstrual disorder
CID100002771	citalopram	0.02	C0027497	Nausea
CID100002771	citalopram	0.02	C0030554	Paraesthesia
CID100002771	citalopram	0.02	C0037199	Sinusitis
CID100002771	citalopram	0.02	C0040460	Toothache
CID100002771	citalopram	0.02	C0043387	Yawning
CID100002771	citalopram	0.02	C0043387	Yawning
CID100002771	citalopram	0.02	C0085631	Agitation
CID100002771	citalopram	0.02	C0231528	Myalgia
CID100002771	citalopram	0.02	C0232462	Decreased appetite
CID100002771	citalopram	0.02	C0234022	Anorgasmia
CID100002771	citalopram	0.02	C0234458	Abnormal dreams
CID100002771	citalopram	0.02	C0234458	Abnormal dreams
CID100002771	citalopram	0.02	C0235969	Ejaculation disorder
CID100002771	citalopram	0.02	C0242350	Erectile dysfunction
CID100002771	citalopram	0.02	C0687713	Gastrointestinal pain
CID100002771	citalopram	0.02	C0687713	Gastrointestinal pain
CID100002771	citalopram	0.02	C0687713	Gastrointestinal pain
CID100002771	citalopram	0.02	C0855242	Disturbance in sexual arousal
CID100002771	citalopram	0.02	C0855242	Disturbance in sexual arousal
CID100002771	citalopram	0.02	C0855242	Disturbance in sexual arousal
CID100002771	citalopram	0.02	C0917801	Insomnia
CID100002771	citalopram	0.02	C0948594	Musculoskeletal discomfort
CID100002771	citalopram	0.02	C0948594	Musculoskeletal discomfort
CID100002771	citalopram	0.02	C2830004	Somnolence
CID100002771	citalopram	0.02	C2830004	Somnolence
CID100002771	citalopram	0.021	C0011124	Libido decreased
CID100002771	citalopram	0.021	C0855242	Disturbance in sexual arousal
CID100002771	citalopram	0.022	C0025345	Menstrual disorder
CID100002771	citalopram	0.023	C0004604	Back pain
CID100002771	citalopram	0.023	C0009806	Constipation
CID100002771	citalopram	0.023	C0015967	Body temperature increased
CID100002771	citalopram	0.023	C0042035	Micturition disorder
CID100002771	citalopram	0.024	C0037199	Sinusitis
CID100002771	citalopram	0.025	C0003467	Anxiety
CID100002771	citalopram	0.025	C0009806	Constipation
CID100002771	citalopram	0.025	C0011124	Libido decreased
CID100002771	citalopram	0.025	C0031350	Pharyngitis
CID100002771	citalopram	0.025	C0031350	Pharyngitis
CID100002771	citalopram	0.025	C0042963	Vomiting
CID100002771	citalopram	0.025	C0085631	Agitation
CID100002771	citalopram	0.025	C0855242	Disturbance in sexual arousal
CID100002771	citalopram	0.026	C0000737	Abdominal pain
CID100002771	citalopram	0.026	C0687713	Gastrointestinal pain
CID100002771	citalopram	0.027	C0003467	Anxiety
CID100002771	citalopram	0.027	C0011124	Libido decreased
CID100002771	citalopram	0.027	C0242350	Erectile dysfunction
CID100002771	citalopram	0.027	C0278106	Ejaculation failure
CID100002771	citalopram	0.027	C0855242	Disturbance in sexual arousal
CID100002771	citalopram	0.028	C0242350	Erectile dysfunction
CID100002771	citalopram	0.029	C0003467	Anxiety
CID100002771	citalopram	0.029	C0035455	Rhinitis
CID100002771	citalopram	0.029	C0037199	Sinusitis
CID100002771	citalopram	0.029	C2830004	Somnolence
CID100002771	citalopram	0.2	C0043352	Dry mouth
CID100002771	citalopram	0.2	C0259749	Autonomic neuropathy
CID100002771	citalopram	0.21	C0017178	Gastrointestinal disorder
CID100002771	citalopram	0.21	C0027497	Nausea
CID100002771	citalopram	0.214	C0027497	Nausea
CID100002771	citalopram	0.24	C0018681	Headache
CID100002771	citalopram	0.267	C0018681	Headache
CID100002771	citalopram	0.269	C0018681	Headache
CID100002771	citalopram	0.03	C0000737	Abdominal pain
CID100002771	citalopram	0.03	C0003467	Anxiety
CID100002771	citalopram	0.03	C0004093	Asthenia
CID100002771	citalopram	0.03	C0009806	Constipation
CID100002771	citalopram	0.03	C0011124	Libido decreased
CID100002771	citalopram	0.03	C0012833	Dizziness
CID100002771	citalopram	0.03	C0013390	Dysmenorrhoea
CID100002771	citalopram	0.03	C0013395	Dyspepsia
CID100002771	citalopram	0.03	C0015672	Fatigue
CID100002771	citalopram	0.03	C0020458	Hyperhidrosis
CID100002771	citalopram	0.03	C0023380	Lethargy
CID100002771	citalopram	0.03	C0026858	Musculoskeletal pain
CID100002771	citalopram	0.03	C0035455	Rhinitis
CID100002771	citalopram	0.03	C0035455	Rhinitis
CID100002771	citalopram	0.03	C0037199	Sinusitis
CID100002771	citalopram	0.03	C0037199	Sinusitis
CID100002771	citalopram	0.03	C0042963	Vomiting
CID100002771	citalopram	0.03	C0042963	Vomiting
CID100002771	citalopram	0.03	C0042963	Vomiting
CID100002771	citalopram	0.03	C0043352	Dry mouth
CID100002771	citalopram	0.03	C0085631	Agitation
CID100002771	citalopram	0.03	C0232462	Decreased appetite
CID100002771	citalopram	0.03	C0234022	Anorgasmia
CID100002771	citalopram	0.03	C0234458	Abnormal dreams
CID100002771	citalopram	0.03	C0242350	Erectile dysfunction
CID100002771	citalopram	0.03	C0242350	Erectile dysfunction
CID100002771	citalopram	0.03	C0687713	Gastrointestinal pain
CID100002771	citalopram	0.03	C0855242	Disturbance in sexual arousal
CID100002771	citalopram	0.03	C0917801	Insomnia
CID100002771	citalopram	0.03	C2830004	Somnolence
CID100002771	citalopram	0.032	C0000737	Abdominal pain
CID100002771	citalopram	0.032	C0031350	Pharyngitis
CID100002771	citalopram	0.032	C0687713	Gastrointestinal pain
CID100002771	citalopram	0.033	C0004093	Asthenia
CID100002771	citalopram	0.033	C0015672	Fatigue
CID100002771	citalopram	0.034	C0004604	Back pain
CID100002771	citalopram	0.035	C0003467	Anxiety
CID100002771	citalopram	0.035	C0004093	Asthenia
CID100002771	citalopram	0.035	C0015672	Fatigue
CID100002771	citalopram	0.035	C2830004	Somnolence
CID100002771	citalopram	0.036	C0234047	Ejaculation delayed
CID100002771	citalopram	0.036	C0521839	Influenza like illness
CID100002771	citalopram	0.037	C0013395	Dyspepsia
CID100002771	citalopram	0.037	C0027769	Nervousness
CID100002771	citalopram	0.037	C0233494	Tension
CID100002771	citalopram	0.037	C2830004	Somnolence
CID100002771	citalopram	0.038	C0011124	Libido decreased
CID100002771	citalopram	0.038	C0042963	Vomiting
CID100002771	citalopram	0.038	C0242350	Erectile dysfunction
CID100002771	citalopram	0.038	C0855242	Disturbance in sexual arousal
CID100002771	citalopram	0.04	C0003467	Anxiety
CID100002771	citalopram	0.04	C0009806	Constipation
CID100002771	citalopram	0.04	C0012833	Dizziness
CID100002771	citalopram	0.04	C0013395	Dyspepsia
CID100002771	citalopram	0.04	C0013395	Dyspepsia
CID100002771	citalopram	0.04	C0020458	Hyperhidrosis
CID100002771	citalopram	0.04	C0025345	Menstrual disorder
CID100002771	citalopram	0.04	C0027497	Nausea
CID100002771	citalopram	0.04	C0027769	Nervousness
CID100002771	citalopram	0.04	C0035455	Rhinitis
CID100002771	citalopram	0.04	C0041912	Upper respiratory tract infection
CID100002771	citalopram	0.04	C0042963	Vomiting
CID100002771	citalopram	0.04	C0043352	Dry mouth
CID100002771	citalopram	0.04	C0232462	Decreased appetite
CID100002771	citalopram	0.04	C0233494	Tension
CID100002771	citalopram	0.04	C0521839	Influenza like illness
CID100002771	citalopram	0.04	C0917801	Insomnia
CID100002771	citalopram	0.04	C2830004	Somnolence
CID100002771	citalopram	0.041	C0004093	Asthenia
CID100002771	citalopram	0.041	C0015672	Fatigue
CID100002771	citalopram	0.041	C0041912	Upper respiratory tract infection
CID100002771	citalopram	0.041	C0043352	Dry mouth
CID100002771	citalopram	0.042	C0232462	Decreased appetite
CID100002771	citalopram	0.043	C0003467	Anxiety
CID100002771	citalopram	0.044	C0011991	Diarrhoea
CID100002771	citalopram	0.044	C0011991	Diarrhoea
CID100002771	citalopram	0.045	C0013395	Dyspepsia
CID100002771	citalopram	0.045	C0234047	Ejaculation delayed
CID100002771	citalopram	0.046	C0035455	Rhinitis
CID100002771	citalopram	0.046	C0917801	Insomnia
CID100002771	citalopram	0.047	C0011991	Diarrhoea
CID100002771	citalopram	0.047	C3665347	Visual impairment
CID100002771	citalopram	0.048	C0035455	Rhinitis
CID100002771	citalopram	0.049	C0004093	Asthenia
CID100002771	citalopram	0.049	C0015672	Fatigue
CID100002771	citalopram	0.049	C0041912	Upper respiratory tract infection
CID100002771	citalopram	0.05	C0004093	Asthenia
CID100002771	citalopram	0.05	C0004093	Asthenia
CID100002771	citalopram	0.05	C0009806	Constipation
CID100002771	citalopram	0.05	C0011991	Diarrhoea
CID100002771	citalopram	0.05	C0011991	Diarrhoea
CID100002771	citalopram	0.05	C0011991	Diarrhoea
CID100002771	citalopram	0.05	C0011991	Diarrhoea
CID100002771	citalopram	0.05	C0012833	Dizziness
CID100002771	citalopram	0.05	C0013395	Dyspepsia
CID100002771	citalopram	0.05	C0015672	Fatigue
CID100002771	citalopram	0.05	C0015672	Fatigue
CID100002771	citalopram	0.05	C0020458	Hyperhidrosis
CID100002771	citalopram	0.05	C0035455	Rhinitis
CID100002771	citalopram	0.05	C0035455	Rhinitis
CID100002771	citalopram	0.05	C0041912	Upper respiratory tract infection
CID100002771	citalopram	0.05	C0043352	Dry mouth
CID100002771	citalopram	0.05	C0259749	Autonomic neuropathy
CID100002771	citalopram	0.05	C0521839	Influenza like illness
CID100002771	citalopram	0.051	C0011991	Diarrhoea
CID100002771	citalopram	0.051	C0041912	Upper respiratory tract infection
CID100002771	citalopram	0.051	C3665347	Visual impairment
CID100002771	citalopram	0.053	C0003467	Anxiety
CID100002771	citalopram	0.053	C0004093	Asthenia
CID100002771	citalopram	0.053	C0015672	Fatigue
CID100002771	citalopram	0.053	C0043387	Yawning
CID100002771	citalopram	0.053	C2830004	Somnolence
CID100002771	citalopram	0.056	C0009806	Constipation
CID100002771	citalopram	0.058	C0040822	Tremor
CID100002771	citalopram	0.059	C0235969	Ejaculation disorder
CID100002771	citalopram	0.06	C0004093	Asthenia
CID100002771	citalopram	0.06	C0009806	Constipation
CID100002771	citalopram	0.06	C0011124	Libido decreased
CID100002771	citalopram	0.06	C0011991	Diarrhoea
CID100002771	citalopram	0.06	C0011991	Diarrhoea
CID100002771	citalopram	0.06	C0013395	Dyspepsia
CID100002771	citalopram	0.06	C0015672	Fatigue
CID100002771	citalopram	0.06	C0031117	Neuropathy peripheral
CID100002771	citalopram	0.06	C0040822	Tremor
CID100002771	citalopram	0.06	C0043352	Dry mouth
CID100002771	citalopram	0.06	C0234022	Anorgasmia
CID100002771	citalopram	0.06	C0235969	Ejaculation disorder
CID100002771	citalopram	0.06	C0259749	Autonomic neuropathy
CID100002771	citalopram	0.06	C0855242	Disturbance in sexual arousal
CID100002771	citalopram	0.06	C0917801	Insomnia
CID100002771	citalopram	0.06	C0917801	Insomnia
CID100002771	citalopram	0.06	C2830004	Somnolence
CID100002771	citalopram	0.061	C0011124	Libido decreased
CID100002771	citalopram	0.061	C0235969	Ejaculation disorder
CID100002771	citalopram	0.061	C0855242	Disturbance in sexual arousal
CID100002771	citalopram	0.062	C2830004	Somnolence
CID100002771	citalopram	0.063	C0012833	Dizziness
CID100002771	citalopram	0.064	C0004093	Asthenia
CID100002771	citalopram	0.064	C0015672	Fatigue
CID100002771	citalopram	0.068	C2830004	Somnolence
CID100002771	citalopram	0.07	C0011124	Libido decreased
CID100002771	citalopram	0.07	C0011991	Diarrhoea
CID100002771	citalopram	0.07	C0012833	Dizziness
CID100002771	citalopram	0.07	C0027497	Nausea
CID100002771	citalopram	0.07	C0855242	Disturbance in sexual arousal
CID100002771	citalopram	0.07	C0917801	Insomnia
CID100002771	citalopram	0.07	C2830004	Somnolence
CID100002771	citalopram	0.071	C0030252	Palpitations
CID100002771	citalopram	0.073	C0278106	Ejaculation failure
CID100002771	citalopram	0.074	C0020458	Hyperhidrosis
CID100002771	citalopram	0.074	C0030252	Palpitations
CID100002771	citalopram	0.079	C0011991	Diarrhoea
CID100002771	citalopram	0.08	C0004093	Asthenia
CID100002771	citalopram	0.08	C0011991	Diarrhoea
CID100002771	citalopram	0.08	C0011991	Diarrhoea
CID100002771	citalopram	0.08	C0015672	Fatigue
CID100002771	citalopram	0.08	C0017178	Gastrointestinal disorder
CID100002771	citalopram	0.08	C0020458	Hyperhidrosis
CID100002771	citalopram	0.08	C0027497	Nausea
CID100002771	citalopram	0.08	C0031117	Neuropathy peripheral
CID100002771	citalopram	0.08	C0040822	Tremor
CID100002771	citalopram	0.082	C0009806	Constipation
CID100002771	citalopram	0.084	C0009806	Constipation
CID100002771	citalopram	0.084	C0027497	Nausea
CID100002771	citalopram	0.088	C0040822	Tremor
CID100002771	citalopram	0.09	C0012833	Dizziness
CID100002771	citalopram	0.09	C0020458	Hyperhidrosis
CID100002771	citalopram	0.09	C0043352	Dry mouth
CID100002771	citalopram	0.09	C0235969	Ejaculation disorder
CID100002771	citalopram	0.09	C0259749	Autonomic neuropathy
CID100002771	citalopram	0.09	C0917801	Insomnia
CID100002771	citalopram	0.09	C2830004	Somnolence
CID100002771	citalopram	common	C0002453	Amenorrhoea
CID100002771	citalopram	common	C0002622	Amnesia
CID100002771	citalopram	common	C0011570	Depression
CID100002771	citalopram	common	C0013378	Dysgeusia
CID100002771	citalopram	common	C0020649	Hypotension
CID100002771	citalopram	common	C0020651	Orthostatic hypotension
CID100002771	citalopram	common	C0032617	Polyuria
CID100002771	citalopram	common	C0037036	Salivary hypersecretion
CID100002771	citalopram	common	C0039231	Tachycardia
CID100002771	citalopram	common	C0043094	Weight increased
CID100002771	citalopram	common	C0043096	Weight decreased
CID100002771	citalopram	common	C0085632	Apathy
CID100002771	citalopram	common	C0149931	Migraine
CID100002771	citalopram	common	C0152198	Accommodation disorder
CID100002771	citalopram	common	C0232461	Increased appetite
CID100002771	citalopram	common	C0233471	Flat affect
CID100002771	citalopram	common	C1167965	Urine output increased
CID100002771	citalopram	frequent	C0000737	Abdominal pain
CID100002771	citalopram	frequent	C0002453	Amenorrhoea
CID100002771	citalopram	frequent	C0002622	Amnesia
CID100002771	citalopram	frequent	C0003862	Arthralgia
CID100002771	citalopram	frequent	C0006277	Bronchitis
CID100002771	citalopram	frequent	C0008031	Chest pain
CID100002771	citalopram	frequent	C0009676	Confusional state
CID100002771	citalopram	frequent	C0010200	Cough
CID100002771	citalopram	frequent	C0010200	Cough
CID100002771	citalopram	frequent	C0011570	Depression
CID100002771	citalopram	frequent	C0011603	Dermatitis
CID100002771	citalopram	frequent	C0011603	Dermatitis
CID100002771	citalopram	frequent	C0012833	Dizziness
CID100002771	citalopram	frequent	C0013378	Dysgeusia
CID100002771	citalopram	frequent	C0013390	Dysmenorrhoea
CID100002771	citalopram	frequent	C0013395	Dyspepsia
CID100002771	citalopram	frequent	C0013395	Dyspepsia
CID100002771	citalopram	frequent	C0013456	Ear pain
CID100002771	citalopram	frequent	C0015230	Rash
CID100002771	citalopram	frequent	C0015230	Rash
CID100002771	citalopram	frequent	C0015967	Body temperature increased
CID100002771	citalopram	frequent	C0016204	Flatulence
CID100002771	citalopram	frequent	C0016204	Flatulence
CID100002771	citalopram	frequent	C0017160	Gastroenteritis
CID100002771	citalopram	frequent	C0017168	Gastrooesophageal reflux disease
CID100002771	citalopram	frequent	C0020517	Hypersensitivity
CID100002771	citalopram	frequent	C0020538	Hypertension
CID100002771	citalopram	frequent	C0020649	Hypotension
CID100002771	citalopram	frequent	C0020651	Orthostatic hypotension
CID100002771	citalopram	frequent	C0022107	Irritability
CID100002771	citalopram	frequent	C0023380	Lethargy
CID100002771	citalopram	frequent	C0025345	Menstrual disorder
CID100002771	citalopram	frequent	C0026858	Musculoskeletal pain
CID100002771	citalopram	frequent	C0027424	Nasal congestion
CID100002771	citalopram	frequent	C0029261	Orgasm abnormal
CID100002771	citalopram	frequent	C0030193	Pain
CID100002771	citalopram	frequent	C0030196	Pain in extremity
CID100002771	citalopram	frequent	C0030252	Palpitations
CID100002771	citalopram	frequent	C0030554	Paraesthesia
CID100002771	citalopram	frequent	C0030554	Paraesthesia
CID100002771	citalopram	frequent	C0032617	Polyuria
CID100002771	citalopram	frequent	C0033774	Pruritus
CID100002771	citalopram	frequent	C0037036	Salivary hypersecretion
CID100002771	citalopram	frequent	C0037195	Sinus headache
CID100002771	citalopram	frequent	C0037763	Muscle spasms
CID100002771	citalopram	frequent	C0038663	Suicide attempt
CID100002771	citalopram	frequent	C0039231	Tachycardia
CID100002771	citalopram	frequent	C0040264	Tinnitus
CID100002771	citalopram	frequent	C0040460	Toothache
CID100002771	citalopram	frequent	C0040822	Tremor
CID100002771	citalopram	frequent	C0042023	Pollakiuria
CID100002771	citalopram	frequent	C0042029	Urinary tract infection
CID100002771	citalopram	frequent	C0042571	Vertigo
CID100002771	citalopram	frequent	C0042963	Vomiting
CID100002771	citalopram	frequent	C0043094	Weight increased
CID100002771	citalopram	frequent	C0043094	Weight increased
CID100002771	citalopram	frequent	C0043096	Weight decreased
CID100002771	citalopram	frequent	C0043096	Weight decreased
CID100002771	citalopram	frequent	C0085632	Apathy
CID100002771	citalopram	frequent	C0149931	Migraine
CID100002771	citalopram	frequent	C0149931	Migraine
CID100002771	citalopram	frequent	C0152029	Sinus congestion
CID100002771	citalopram	frequent	C0152198	Accommodation disorder
CID100002771	citalopram	frequent	C0231528	Myalgia
CID100002771	citalopram	frequent	C0232461	Increased appetite
CID100002771	citalopram	frequent	C0232461	Increased appetite
CID100002771	citalopram	frequent	C0232462	Decreased appetite
CID100002771	citalopram	frequent	C0233414	Disturbance in attention
CID100002771	citalopram	frequent	C0233414	Disturbance in attention
CID100002771	citalopram	frequent	C0233471	Flat affect
CID100002771	citalopram	frequent	C0236075	Menopausal symptoms
CID100002771	citalopram	frequent	C0344232	Vision blurred
CID100002771	citalopram	frequent	C0521839	Influenza like illness
CID100002771	citalopram	frequent	C0600142	Hot flush
CID100002771	citalopram	frequent	C0851578	Sleep disorder
CID100002771	citalopram	frequent	C0948594	Musculoskeletal discomfort
CID100002771	citalopram	frequent	C0948594	Musculoskeletal discomfort
CID100002771	citalopram	frequent	C1167965	Urine output increased
CID100002771	citalopram	frequent	C1306341	Mental disability
CID100002771	citalopram	frequent	C1306341	Mental disability
CID100002771	citalopram	frequent	C1443060	Feeling abnormal
CID100002771	citalopram	frequent	C3263723	Injury
CID100002771	citalopram	infrequent	C0000731	Abdominal distension
CID100002771	citalopram	infrequent	C0000731	Abdominal distension
CID100002771	citalopram	infrequent	C0000833	Abscess
CID100002771	citalopram	infrequent	C0001807	Aggression
CID100002771	citalopram	infrequent	C0002170	Alopecia
CID100002771	citalopram	infrequent	C0002170	Alopecia
CID100002771	citalopram	infrequent	C0002453	Amenorrhoea
CID100002771	citalopram	infrequent	C0002453	Amenorrhoea
CID100002771	citalopram	infrequent	C0002622	Amnesia
CID100002771	citalopram	infrequent	C0002792	Anaphylactic shock
CID100002771	citalopram	infrequent	C0002871	Anaemia
CID100002771	citalopram	infrequent	C0002871	Anaemia
CID100002771	citalopram	infrequent	C0002962	Angina pectoris
CID100002771	citalopram	infrequent	C0003044	Animal bite
CID100002771	citalopram	infrequent	C0003467	Anxiety
CID100002771	citalopram	infrequent	C0003811	Arrhythmia
CID100002771	citalopram	infrequent	C0003862	Arthralgia
CID100002771	citalopram	infrequent	C0003864	Arthritis
CID100002771	citalopram	infrequent	C0003864	Arthritis
CID100002771	citalopram	infrequent	C0004093	Asthenia
CID100002771	citalopram	infrequent	C0004096	Asthma
CID100002771	citalopram	infrequent	C0004134	Ataxia
CID100002771	citalopram	infrequent	C0004604	Back pain
CID100002771	citalopram	infrequent	C0004936	Mental disorder
CID100002771	citalopram	infrequent	C0005747	Blepharospasm
CID100002771	citalopram	infrequent	C0006277	Bronchitis
CID100002771	citalopram	infrequent	C0006277	Bronchitis
CID100002771	citalopram	infrequent	C0006325	Bruxism
CID100002771	citalopram	infrequent	C0006325	Bruxism
CID100002771	citalopram	infrequent	C0007286	Carpal tunnel syndrome
CID100002771	citalopram	infrequent	C0007820	Cerebrovascular disorder
CID100002771	citalopram	infrequent	C0008031	Chest pain
CID100002771	citalopram	infrequent	C0008031	Chest pain
CID100002771	citalopram	infrequent	C0008031	Chest pain
CID100002771	citalopram	infrequent	C0008325	Cholecystitis
CID100002771	citalopram	infrequent	C0008350	Cholelithiasis
CID100002771	citalopram	infrequent	C0009319	Colitis
CID100002771	citalopram	infrequent	C0009450	Infection
CID100002771	citalopram	infrequent	C0009676	Confusional state
CID100002771	citalopram	infrequent	C0009763	Conjunctivitis
CID100002771	citalopram	infrequent	C0009763	Conjunctivitis
CID100002771	citalopram	infrequent	C0009938	Contusion
CID100002771	citalopram	infrequent	C0010200	Cough
CID100002771	citalopram	infrequent	C0010346	Crohn's disease
CID100002771	citalopram	infrequent	C0010399	Crying
CID100002771	citalopram	infrequent	C0010692	Cystitis
CID100002771	citalopram	infrequent	C0010692	Cystitis
CID100002771	citalopram	infrequent	C0011168	Dysphagia
CID100002771	citalopram	infrequent	C0011168	Dysphagia
CID100002771	citalopram	infrequent	C0011253	Delusion
CID100002771	citalopram	infrequent	C0011551	Depersonalisation
CID100002771	citalopram	infrequent	C0011551	Depersonalisation
CID100002771	citalopram	infrequent	C0011570	Depression
CID100002771	citalopram	infrequent	C0011603	Dermatitis
CID100002771	citalopram	infrequent	C0011603	Dermatitis
CID100002771	citalopram	infrequent	C0011603	Dermatitis
CID100002771	citalopram	infrequent	C0011615	Dermatitis atopic
CID100002771	citalopram	infrequent	C0011616	Dermatitis contact
CID100002771	citalopram	infrequent	C0012691	Joint dislocation
CID100002771	citalopram	infrequent	C0012833	Dizziness
CID100002771	citalopram	infrequent	C0012833	Dizziness
CID100002771	citalopram	infrequent	C0013146	Drug abuse
CID100002771	citalopram	infrequent	C0013378	Dysgeusia
CID100002771	citalopram	infrequent	C0013378	Dysgeusia
CID100002771	citalopram	infrequent	C0013378	Dysgeusia
CID100002771	citalopram	infrequent	C0013395	Dyspepsia
CID100002771	citalopram	infrequent	C0013404	Dyspnoea
CID100002771	citalopram	infrequent	C0013404	Dyspnoea
CID100002771	citalopram	infrequent	C0013428	Dysuria
CID100002771	citalopram	infrequent	C0013428	Dysuria
CID100002771	citalopram	infrequent	C0013447	Ear disorder
CID100002771	citalopram	infrequent	C0013456	Ear pain
CID100002771	citalopram	infrequent	C0013456	Ear pain
CID100002771	citalopram	infrequent	C0013595	Eczema
CID100002771	citalopram	infrequent	C0013595	Eczema
CID100002771	citalopram	infrequent	C0013604	Oedema
CID100002771	citalopram	infrequent	C0013604	Oedema
CID100002771	citalopram	infrequent	C0014335	Enteritis
CID100002771	citalopram	infrequent	C0014591	Epistaxis
CID100002771	citalopram	infrequent	C0014591	Epistaxis
CID100002771	citalopram	infrequent	C0014724	Eructation
CID100002771	citalopram	infrequent	C0014724	Eructation
CID100002771	citalopram	infrequent	C0014868	Oesophagitis
CID100002771	citalopram	infrequent	C0015230	Rash
CID100002771	citalopram	infrequent	C0015256	Excoriation
CID100002771	citalopram	infrequent	C0015371	Extrapyramidal disorder
CID100002771	citalopram	infrequent	C0015403	Eye infection
CID100002771	citalopram	infrequent	C0016204	Flatulence
CID100002771	citalopram	infrequent	C0016382	Flushing
CID100002771	citalopram	infrequent	C0016382	Flushing
CID100002771	citalopram	infrequent	C0016436	Folliculitis
CID100002771	citalopram	infrequent	C0016479	Food poisoning
CID100002771	citalopram	infrequent	C0017152	Gastritis
CID100002771	citalopram	infrequent	C0017152	Gastritis
CID100002771	citalopram	infrequent	C0017160	Gastroenteritis
CID100002771	citalopram	infrequent	C0017168	Gastrooesophageal reflux disease
CID100002771	citalopram	infrequent	C0017178	Gastrointestinal disorder
CID100002771	citalopram	infrequent	C0017574	Gingivitis
CID100002771	citalopram	infrequent	C0018099	Gout
CID100002771	citalopram	infrequent	C0018524	Hallucination
CID100002771	citalopram	infrequent	C0018621	Seasonal allergy
CID100002771	citalopram	infrequent	C0018801	Cardiac failure
CID100002771	citalopram	infrequent	C0018944	Haematoma
CID100002771	citalopram	infrequent	C0018965	Haematuria
CID100002771	citalopram	infrequent	C0018965	Haematuria
CID100002771	citalopram	infrequent	C0019112	Haemorrhoids
CID100002771	citalopram	infrequent	C0019112	Haemorrhoids
CID100002771	citalopram	infrequent	C0019348	Herpes simplex
CID100002771	citalopram	infrequent	C0020443	Hypercholesterolaemia
CID100002771	citalopram	infrequent	C0020456	Hyperglycaemia
CID100002771	citalopram	infrequent	C0020517	Hypersensitivity
CID100002771	citalopram	infrequent	C0020517	Hypersensitivity
CID100002771	citalopram	infrequent	C0020538	Hypertension
CID100002771	citalopram	infrequent	C0020538	Hypertension
CID100002771	citalopram	infrequent	C0020580	Hypoaesthesia
CID100002771	citalopram	infrequent	C0020580	Hypoaesthesia
CID100002771	citalopram	infrequent	C0020649	Hypotension
CID100002771	citalopram	infrequent	C0020649	Hypotension
CID100002771	citalopram	infrequent	C0020651	Orthostatic hypotension
CID100002771	citalopram	infrequent	C0021177	Libido increased
CID100002771	citalopram	infrequent	C0021177	Libido increased
CID100002771	citalopram	infrequent	C0022281	Eye pruritus
CID100002771	citalopram	infrequent	C0022408	Arthropathy
CID100002771	citalopram	infrequent	C0022408	Arthropathy
CID100002771	citalopram	infrequent	C0023067	Laryngitis
CID100002771	citalopram	infrequent	C0023518	Leukocytosis
CID100002771	citalopram	infrequent	C0023530	Leukopenia
CID100002771	citalopram	infrequent	C0023798	Lipoma
CID100002771	citalopram	infrequent	C0024902	Breast pain
CID100002771	citalopram	infrequent	C0025323	Menorrhagia
CID100002771	citalopram	infrequent	C0025323	Menorrhagia
CID100002771	citalopram	infrequent	C0025345	Menstrual disorder
CID100002771	citalopram	infrequent	C0025345	Menstrual disorder
CID100002771	citalopram	infrequent	C0025874	Metrorrhagia
CID100002771	citalopram	infrequent	C0026826	Hypertonia
CID100002771	citalopram	infrequent	C0026826	Hypertonia
CID100002771	citalopram	infrequent	C0026946	Fungal infection
CID100002771	citalopram	infrequent	C0026946	Fungal infection
CID100002771	citalopram	infrequent	C0026961	Mydriasis
CID100002771	citalopram	infrequent	C0026961	Mydriasis
CID100002771	citalopram	infrequent	C0027051	Myocardial infarction
CID100002771	citalopram	infrequent	C0027769	Nervousness
CID100002771	citalopram	infrequent	C0027769	Nervousness
CID100002771	citalopram	infrequent	C0027769	Nervousness
CID100002771	citalopram	infrequent	C0027796	Neuralgia
CID100002771	citalopram	infrequent	C0027932	Neurosis
CID100002771	citalopram	infrequent	C0028084	Nightmare
CID100002771	citalopram	infrequent	C0028768	Obsessive-compulsive disorder
CID100002771	citalopram	infrequent	C0029408	Osteoarthritis
CID100002771	citalopram	infrequent	C0029408	Osteoarthritis
CID100002771	citalopram	infrequent	C0029882	Otitis media
CID100002771	citalopram	infrequent	C0029882	Otitis media
CID100002771	citalopram	infrequent	C0030193	Pain
CID100002771	citalopram	infrequent	C0030196	Pain in extremity
CID100002771	citalopram	infrequent	C0030196	Pain in extremity
CID100002771	citalopram	infrequent	C0030318	Panic reaction
CID100002771	citalopram	infrequent	C0030318	Panic reaction
CID100002771	citalopram	infrequent	C0030794	Pelvic pain
CID100002771	citalopram	infrequent	C0030846	Penis disorder
CID100002771	citalopram	infrequent	C0031350	Pharyngitis
CID100002771	citalopram	infrequent	C0032285	Pneumonia
CID100002771	citalopram	infrequent	C0032285	Pneumonia
CID100002771	citalopram	infrequent	C0033046	Premenstrual syndrome
CID100002771	citalopram	infrequent	C0033046	Premenstrual syndrome
CID100002771	citalopram	infrequent	C0033575	Prostatic disorder
CID100002771	citalopram	infrequent	C0033774	Pruritus
CID100002771	citalopram	infrequent	C0033860	Psoriasis
CID100002771	citalopram	infrequent	C0033893	Tension headache
CID100002771	citalopram	infrequent	C0033975	Psychotic disorder
CID100002771	citalopram	infrequent	C0034150	Purpura
CID100002771	citalopram	infrequent	C0035243	Respiratory tract infection
CID100002771	citalopram	infrequent	C0035258	Restless legs syndrome
CID100002771	citalopram	infrequent	C0036130	Salpingitis
CID100002771	citalopram	infrequent	C0036396	Sciatica
CID100002771	citalopram	infrequent	C0036572	Convulsion
CID100002771	citalopram	infrequent	C0036689	Pharyngitis streptococcal
CID100002771	citalopram	infrequent	C0036974	Shock
CID100002771	citalopram	infrequent	C0036974	Shock
CID100002771	citalopram	infrequent	C0037036	Salivary hypersecretion
CID100002771	citalopram	infrequent	C0037278	Skin infection
CID100002771	citalopram	infrequent	C0037763	Muscle spasms
CID100002771	citalopram	infrequent	C0037763	Muscle spasms
CID100002771	citalopram	infrequent	C0037822	Speech disorder
CID100002771	citalopram	infrequent	C0038362	Stomatitis
CID100002771	citalopram	infrequent	C0038454	Cerebrovascular accident
CID100002771	citalopram	infrequent	C0038663	Suicide attempt
CID100002771	citalopram	infrequent	C0038814	Sunburn
CID100002771	citalopram	infrequent	C0039070	Syncope
CID100002771	citalopram	infrequent	C0039070	Syncope
CID100002771	citalopram	infrequent	C0039231	Tachycardia
CID100002771	citalopram	infrequent	C0039584	Testicular disorder
CID100002771	citalopram	infrequent	C0039591	Testicular pain
CID100002771	citalopram	infrequent	C0039971	Thirst
CID100002771	citalopram	infrequent	C0039971	Thirst
CID100002771	citalopram	infrequent	C0040264	Tinnitus
CID100002771	citalopram	infrequent	C0040264	Tinnitus
CID100002771	citalopram	infrequent	C0040425	Tonsillitis
CID100002771	citalopram	infrequent	C0040460	Toothache
CID100002771	citalopram	infrequent	C0040584	Tracheitis
CID100002771	citalopram	infrequent	C0040586	Tracheobronchitis
CID100002771	citalopram	infrequent	C0040822	Tremor
CID100002771	citalopram	infrequent	C0041657	Loss of consciousness
CID100002771	citalopram	infrequent	C0041657	Loss of consciousness
CID100002771	citalopram	infrequent	C0041747	Unintended pregnancy
CID100002771	citalopram	infrequent	C0042023	Pollakiuria
CID100002771	citalopram	infrequent	C0042023	Pollakiuria
CID100002771	citalopram	infrequent	C0042024	Urinary incontinence
CID100002771	citalopram	infrequent	C0042029	Urinary tract infection
CID100002771	citalopram	infrequent	C0042029	Urinary tract infection
CID100002771	citalopram	infrequent	C0042109	Urticaria
CID100002771	citalopram	infrequent	C0042109	Urticaria
CID100002771	citalopram	infrequent	C0042267	Vaginal inflammation
CID100002771	citalopram	infrequent	C0042345	Varicose vein
CID100002771	citalopram	infrequent	C0042571	Vertigo
CID100002771	citalopram	infrequent	C0042571	Vertigo
CID100002771	citalopram	infrequent	C0042769	Viral infection
CID100002771	citalopram	infrequent	C0042769	Viral infection
CID100002771	citalopram	infrequent	C0043096	Weight decreased
CID100002771	citalopram	infrequent	C0043246	Laceration
CID100002771	citalopram	infrequent	C0043349	Xerophthalmia
CID100002771	citalopram	infrequent	C0080274	Urinary retention
CID100002771	citalopram	infrequent	C0085593	Chills
CID100002771	citalopram	infrequent	C0085593	Chills
CID100002771	citalopram	infrequent	C0085606	Micturition urgency
CID100002771	citalopram	infrequent	C0085624	Burning sensation
CID100002771	citalopram	infrequent	C0085631	Agitation
CID100002771	citalopram	infrequent	C0085631	Agitation
CID100002771	citalopram	infrequent	C0085631	Agitation
CID100002771	citalopram	infrequent	C0085631	Agitation
CID100002771	citalopram	infrequent	C0085632	Apathy
CID100002771	citalopram	infrequent	C0085633	Mood swings
CID100002771	citalopram	infrequent	C0085633	Mood swings
CID100002771	citalopram	infrequent	C0085635	Photopsia
CID100002771	citalopram	infrequent	C0085649	Oedema peripheral
CID100002771	citalopram	infrequent	C0085649	Oedema peripheral
CID100002771	citalopram	infrequent	C0086439	Hypokinesia
CID100002771	citalopram	infrequent	C0086769	Panic attack
CID100002771	citalopram	infrequent	C0149512	Acute sinusitis
CID100002771	citalopram	infrequent	C0151474	Alcohol intolerance
CID100002771	citalopram	infrequent	C0151662	Gamma-glutamyltransferase increased
CID100002771	citalopram	infrequent	C0151744	Myocardial ischaemia
CID100002771	citalopram	infrequent	C0151786	Muscular weakness
CID100002771	citalopram	infrequent	C0151786	Muscular weakness
CID100002771	citalopram	infrequent	C0151825	Bone pain
CID100002771	citalopram	infrequent	C0151827	Eye pain
CID100002771	citalopram	infrequent	C0151827	Eye pain
CID100002771	citalopram	infrequent	C0151889	Hyperreflexia
CID100002771	citalopram	infrequent	C0151905	Alanine aminotransferase increased
CID100002771	citalopram	infrequent	C0151907	Skin discolouration
CID100002771	citalopram	infrequent	C0151908	Dry skin
CID100002771	citalopram	infrequent	C0151908	Dry skin
CID100002771	citalopram	infrequent	C0152032	Urinary hesitation
CID100002771	citalopram	infrequent	C0152198	Accommodation disorder
CID100002771	citalopram	infrequent	C0156404	Menstruation irregular
CID100002771	citalopram	infrequent	C0159877	Ankle fracture
CID100002771	citalopram	infrequent	C0162298	Joint stiffness
CID100002771	citalopram	infrequent	C0162298	Joint stiffness
CID100002771	citalopram	infrequent	C0162830	Photosensitivity reaction
CID100002771	citalopram	infrequent	C0162830	Photosensitivity reaction
CID100002771	citalopram	infrequent	C0221706	Road traffic accident
CID100002771	citalopram	infrequent	C0231218	Malaise
CID100002771	citalopram	infrequent	C0231218	Malaise
CID100002771	citalopram	infrequent	C0231528	Myalgia
CID100002771	citalopram	infrequent	C0231530	Muscle twitching
CID100002771	citalopram	infrequent	C0232487	Abdominal discomfort
CID100002771	citalopram	infrequent	C0232602	Retching
CID100002771	citalopram	infrequent	C0232849	Bladder pain
CID100002771	citalopram	infrequent	C0232849	Bladder pain
CID100002771	citalopram	infrequent	C0233407	Disorientation
CID100002771	citalopram	infrequent	C0233414	Disturbance in attention
CID100002771	citalopram	infrequent	C0233459	Emotional disorder
CID100002771	citalopram	infrequent	C0233471	Flat affect
CID100002771	citalopram	infrequent	C0233472	Affect lability
CID100002771	citalopram	infrequent	C0233472	Affect lability
CID100002771	citalopram	infrequent	C0233494	Tension
CID100002771	citalopram	infrequent	C0233494	Tension
CID100002771	citalopram	infrequent	C0233632	Thinking abnormal
CID100002771	citalopram	infrequent	C0233632	Thinking abnormal
CID100002771	citalopram	infrequent	C0233754	Derealisation
CID100002771	citalopram	infrequent	C0233762	Hallucination, auditory
CID100002771	citalopram	infrequent	C0233794	Memory impairment
CID100002771	citalopram	infrequent	C0233794	Memory impairment
CID100002771	citalopram	infrequent	C0233973	Painful erection
CID100002771	citalopram	infrequent	C0234215	Discomfort
CID100002771	citalopram	infrequent	C0234215	Discomfort
CID100002771	citalopram	infrequent	C0234913	Rash erythematous
CID100002771	citalopram	infrequent	C0234987	Dizziness postural
CID100002771	citalopram	infrequent	C0235086	Muscle contractions involuntary
CID100002771	citalopram	infrequent	C0235086	Muscle contractions involuntary
CID100002771	citalopram	infrequent	C0235146	Euphoric mood
CID100002771	citalopram	infrequent	C0235266	Eye irritation
CID100002771	citalopram	infrequent	C0235437	Gravitational oedema
CID100002771	citalopram	infrequent	C0235490	Peripheral ischaemia
CID100002771	citalopram	infrequent	C0235639	Urine abnormality
CID100002771	citalopram	infrequent	C0235660	Galactorrhoea
CID100002771	citalopram	infrequent	C0235710	Chest discomfort
CID100002771	citalopram	infrequent	C0235710	Chest discomfort
CID100002771	citalopram	infrequent	C0235996	Hepatic enzyme increased
CID100002771	citalopram	infrequent	C0236000	Pain in jaw
CID100002771	citalopram	infrequent	C0236048	Gastric polyps
CID100002771	citalopram	infrequent	C0236075	Menopausal symptoms
CID100002771	citalopram	infrequent	C0239978	Frequent bowel movements
CID100002771	citalopram	infrequent	C0242172	Pelvic inflammatory disease
CID100002771	citalopram	infrequent	C0242301	Furuncle
CID100002771	citalopram	infrequent	C0267596	Rectal haemorrhage
CID100002771	citalopram	infrequent	C0271650	Glucose tolerance impaired
CID100002771	citalopram	infrequent	C0272426	Mouth injury
CID100002771	citalopram	infrequent	C0277925	Peripheral coldness
CID100002771	citalopram	infrequent	C0281981	Skin mass
CID100002771	citalopram	infrequent	C0311468	Blood bilirubin increased
CID100002771	citalopram	infrequent	C0314719	Dry eye
CID100002771	citalopram	infrequent	C0314719	Dry eye
CID100002771	citalopram	infrequent	C0338831	Mania
CID100002771	citalopram	infrequent	C0339807	House dust allergy
CID100002771	citalopram	infrequent	C0339916	Viral upper respiratory tract infection
CID100002771	citalopram	infrequent	C0340464	Extrasystoles
CID100002771	citalopram	infrequent	C0344232	Vision blurred
CID100002771	citalopram	infrequent	C0344315	Depressed mood
CID100002771	citalopram	infrequent	C0392525	Nephrolithiasis
CID100002771	citalopram	infrequent	C0393760	Initial insomnia
CID100002771	citalopram	infrequent	C0393761	Middle insomnia
CID100002771	citalopram	infrequent	C0403632	Cystitis noninfective
CID100002771	citalopram	infrequent	C0403632	Cystitis noninfective
CID100002771	citalopram	infrequent	C0404521	Vaginal infection
CID100002771	citalopram	infrequent	C0409497	Joint injury
CID100002771	citalopram	infrequent	C0423791	Rash maculo-papular
CID100002771	citalopram	infrequent	C0423798	Increased tendency to bruise
CID100002771	citalopram	infrequent	C0424000	Suicidal ideation
CID100002771	citalopram	infrequent	C0424000	Suicidal ideation
CID100002771	citalopram	infrequent	C0424295	Hyperkinesia
CID100002771	citalopram	infrequent	C0428977	Bradycardia
CID100002771	citalopram	infrequent	C0428977	Bradycardia
CID100002771	citalopram	infrequent	C0435002	Ligament sprain
CID100002771	citalopram	infrequent	C0438142	Urine analysis abnormal
CID100002771	citalopram	infrequent	C0497156	Lymphadenopathy
CID100002771	citalopram	infrequent	C0497156	Lymphadenopathy
CID100002771	citalopram	infrequent	C0497156	Lymphadenopathy
CID100002771	citalopram	infrequent	C0497247	Blood pressure increased
CID100002771	citalopram	infrequent	C0518988	Tooth abscess
CID100002771	citalopram	infrequent	C0518988	Tooth abscess
CID100002771	citalopram	infrequent	C0520589	Vulvovaginal dryness
CID100002771	citalopram	infrequent	C0520966	Coordination abnormal
CID100002771	citalopram	infrequent	C0521839	Influenza like illness
CID100002771	citalopram	infrequent	C0521839	Influenza like illness
CID100002771	citalopram	infrequent	C0522055	Electrocardiogram abnormal
CID100002771	citalopram	infrequent	C0541798	Terminal insomnia
CID100002771	citalopram	infrequent	C0549209	Feeling jittery
CID100002771	citalopram	infrequent	C0549622	Sexual dysfunction
CID100002771	citalopram	infrequent	C0555724	Lip dry
CID100002771	citalopram	infrequent	C0575081	Gait disturbance
CID100002771	citalopram	infrequent	C0575090	Balance disorder
CID100002771	citalopram	infrequent	C0575090	Balance disorder
CID100002771	citalopram	infrequent	C0595877	Blood glucose increased
CID100002771	citalopram	infrequent	C0600142	Hot flush
CID100002771	citalopram	infrequent	C0687713	Gastrointestinal pain
CID100002771	citalopram	infrequent	C0699744	Ear infection
CID100002771	citalopram	infrequent	C0700345	Vulvovaginal candidiasis
CID100002771	citalopram	infrequent	C0701836	Thermal burn
CID100002771	citalopram	infrequent	C0702166	Acne
CID100002771	citalopram	infrequent	C0702166	Acne
CID100002771	citalopram	infrequent	C0743668	Limb injury
CID100002771	citalopram	infrequent	C0852911	Blood alkaline phosphatase increased
CID100002771	citalopram	infrequent	C0853348	Arthropod bite
CID100002771	citalopram	infrequent	C0855242	Disturbance in sexual arousal
CID100002771	citalopram	infrequent	C0855242	Disturbance in sexual arousal
CID100002771	citalopram	infrequent	C0872380	Food craving
CID100002771	citalopram	infrequent	C0876973	Lung infection
CID100002771	citalopram	infrequent	C0877046	Tooth infection
CID100002771	citalopram	infrequent	C0917799	Hypersomnia
CID100002771	citalopram	infrequent	C0920289	Sluggishness
CID100002771	citalopram	infrequent	C0948089	Acute coronary syndrome
CID100002771	citalopram	infrequent	C0948525	Musculoskeletal stiffness
CID100002771	citalopram	infrequent	C0948594	Musculoskeletal discomfort
CID100002771	citalopram	infrequent	C0948594	Musculoskeletal discomfort
CID100002771	citalopram	infrequent	C0948594	Musculoskeletal discomfort
CID100002771	citalopram	infrequent	C1142011	Orchitis noninfective
CID100002771	citalopram	infrequent	C1260922	Respiration abnormal
CID100002771	citalopram	infrequent	C1264613	Gastrointestinal infection
CID100002771	citalopram	infrequent	C1269683	Major depression
CID100002771	citalopram	infrequent	C1291078	Epigastric discomfort
CID100002771	citalopram	infrequent	C1306341	Mental disability
CID100002771	citalopram	infrequent	C1306341	Mental disability
CID100002771	citalopram	infrequent	C1322281	Rhinitis seasonal
CID100002771	citalopram	infrequent	C1368065	Vascular purpura
CID100002771	citalopram	infrequent	C1443060	Feeling abnormal
CID100002771	citalopram	infrequent	C1443060	Feeling abnormal
CID100002771	citalopram	infrequent	C1443060	Feeling abnormal
CID100002771	citalopram	infrequent	C1443060	Feeling abnormal
CID100002771	citalopram	infrequent	C1456784	Paranoia
CID100002771	citalopram	infrequent	C1458155	Breast neoplasm
CID100002771	citalopram	infrequent	C1527344	Dysphonia
CID100002771	citalopram	infrequent	C1609512	Vulvovaginal mycotic infection
CID100002771	citalopram	infrequent	C1609512	Vulvovaginal mycotic infection
CID100002771	citalopram	infrequent	C1619712	Procedural pain
CID100002771	citalopram	infrequent	C2047937	Ill-defined disorder
CID100002771	citalopram	infrequent	C2047937	Ill-defined disorder
CID100002771	citalopram	infrequent	C2225524	Breast enlargement
CID100002771	citalopram	infrequent	C2979982	Vaginal haemorrhage
CID100002771	citalopram	infrequent	C3665347	Visual impairment
CID100002771	citalopram	infrequent	C3665347	Visual impairment
CID100002771	citalopram	postmarketing	C0000786	Abortion spontaneous
CID100002771	citalopram	postmarketing	C0000786	Abortion spontaneous
CID100002771	citalopram	postmarketing	C0001807	Aggression
CID100002771	citalopram	postmarketing	C0001807	Aggression
CID100002771	citalopram	postmarketing	C0002170	Alopecia
[truncated: 24,576 more rows]
