# Supplementary material for: Deciphering the genetic landscape of obesity: a data-driven approach to identifying plausible causal genes and therapeutic targets
Source: J Hum Genet. 2023 Aug 24;68(12):823–33. doi: 10.1038/s10038-023-01189-3 (PMC10678330; doi:10.1038/s10038-023-01189-3)
Supplement: Supplementary file 11 — Supplementary Table 10 [file 10038_2023_1189_MOESM11_ESM.xlsx]

## Sheet: Supp. Table 10
Analyses	Description	# Prioritized Genes	# Hub Genes	# Genes with mice knockout experiments	# Genes with drugged information
Our workflow	-	1372	74	21 (28.4%)	23 (31.1%)
Negative analysis A	10 sets of hub genes were identified from PPI networks derived from a pool of well-annotated human genes	1372	52	5 (9.6%)	13 (25.0%)
		1372	58	5 (8.6%)	11 (19.0%)
		1372	61	4 (6.6%)	15 (24.6%)
		1372	62	3 (4.8%)	18 (29.0%)
		1372	52	6 (11.5%)	15 (28.8%)
		1372	65	5 (7.7%)	16 (24.6%)
		1372	58	4 (6.9%)	12 (20.7%)
		1372	63	7 (11.1%)	17 (27.0%)
		1372	65	5 (7.7%)	17 (26.2%)
		1372	54	5 (9.3%)	22 (40.7%)
Negative analysis B	10 sets of hub genes were defined from randomly selecting genes in PPI network, with low interconnectivity degree (node degree <2)	1372	74	8 (10.8%)	0 (0%)
		1372	74	8 (10.8%)	0 (0%)
		1372	74	7 (9.5%)	0 (0%)
		1372	74	7 (9.5%)	0 (0%)
		1372	74	9 (12.2%)	1 (1.4%)
		1372	74	7 (9.5%)	1 (1.4%)
		1372	74	6 (8.1%)	0 (0%)
		1372	74	8 (10.8%)	1 (1.4%)
		1372	74	8 (10.8%)	1 (1.4%)
		1372	74	6 (8.1%)	0 (0%)
Negative analysis C	10 sets of hub genes were defined from randomly selecting genes in PPI network, regardless of interconnectivity degree	1372	74	3 (4.1%)	4 (5.4%)
		1372	74	7 (9.5%)	4 (5.4%)
		1372	74	9 (12.2%)	5 (6.8%)
		1372	74	8 (10.8%)	3 (4.1%)
		1372	74	7 (9.5%)	6 (8.1%)
		1372	74	9 (12.2%)	9 (12.2%)
		1372	74	8 (10.8%)	3(4.1%)
		1372	74	9 (12.2%)	4 (5.4%)
		1372	74	9 (12.2%)	7 (9.5%)
		1372	74	6 (8.1%)	7 (9.5%)
Benchmark analysis A	We applied our workflow on GWAS summary statistics by Locke et al. 2015	476	63	13 (20.6%)	9 (14.3%)
Benchmark analysis B	We reanalyzed obesity-associated genes prioritized by Locke et al. 2015	195	-	32 (16.4%)	26 (13.3%)
